# Supplementary material for: Transposable elements contribute to tissue-specific gene regulation in humans
Source: Genes Genomics. 2024 Aug 1;46(11):1327–43. doi: 10.1007/s13258-024-01550-6 (PMC11602805; doi:10.1007/s13258-024-01550-6)
Supplement: Supplementary file 2 — Supplementary file2 (XLSX 7225 KB) [file 13258_2024_1550_MOESM2_ESM.xlsx]

## Sheet: Table S1
Table S1: ENCODE data files collected for the study
Technique/Data type	Tissue type	Cell line	File name	Link
Dnase-seq	blood (T- lineage)	DND-41	ENCFF777LKL.bed	https://www.encodeproject.org/files/ENCFF777LKL/@@download/ENCFF777LKL.bed.gz
Dnase-seq	blood (B- lineage)	GM12878	ENCFF759OLD.bed	https://www.encodeproject.org/files/ENCFF759OLD/@@download/ENCFF759OLD.bed.gz
Dnase-seq	blood (B- lineage)	Karpas-422	ENCFF544BQL.bed	https://www.encodeproject.org/files/ENCFF544BQL/@@download/ENCFF544BQL.bed.gz
Dnase-seq	blood (B- lineage)	MM.1S	ENCFF148MKR.bed	https://www.encodeproject.org/files/ENCFF148MKR/@@download/ENCFF148MKR.bed.gz
Dnase-seq	blood (B- lineage)	NCIH929	ENCFF757IJO.bed	https://www.encodeproject.org/files/ENCFF757IJO/@@download/ENCFF757IJO.bed.gz
Dnase-seq	brain	SK-N-SH	ENCFF752OZB.bed	https://www.encodeproject.org/files/ENCFF752OZB/@@download/ENCFF752OZB.bed.gz
Dnase-seq	breast	MCF-7	ENCFF835KCG.bed	https://www.encodeproject.org/files/ENCFF835KCG/@@download/ENCFF835KCG.bed.gz
Dnase-seq	cervix	HeLa-S3	ENCFF049BHH.bed	https://www.encodeproject.org/files/ENCFF049BHH/@@download/ENCFF049BHH.bed.gz
Dnase-seq	colon	HCT116	ENCFF240LRP.bed	https://www.encodeproject.org/files/ENCFF240LRP/@@download/ENCFF240LRP.bed.gz
Dnase-seq	liver	HepG2	ENCFF897NME.bed	https://www.encodeproject.org/files/ENCFF897NME/@@download/ENCFF897NME.bed.gz
Dnase-seq	lung	IMR-90	ENCFF800DVI.bed	https://www.encodeproject.org/files/ENCFF800DVI/@@download/ENCFF800DVI.bed.gz
Dnase-seq	lung	PC-9	ENCFF900MQZ.bed	https://www.encodeproject.org/files/ENCFF900MQZ/@@download/ENCFF900MQZ.bed.gz
Dnase-seq	prostate gland	PC-3	ENCFF698OMW.bed	https://www.encodeproject.org/files/ENCFF698OMW/@@download/ENCFF698OMW.bed.gz
Dnase-seq	skin	GM23248	ENCFF834PPH.bed	https://www.encodeproject.org/files/ENCFF834PPH/@@download/ENCFF834PPH.bed.gz
H3K4me3 ChIP seq	blood (T- lineage)	DND-41	ENCFF551VMZ.bed	https://www.encodeproject.org/files/ENCFF551VMZ/@@download/ENCFF551VMZ.bed.gz
H3K4me3 ChIP seq	blood (B- lineage)	GM12878	ENCFF998CEU.bed	https://www.encodeproject.org/files/ENCFF998CEU/@@download/ENCFF998CEU.bed.gz
H3K4me3 ChIP seq	blood (B- lineage)	Karpas-422	ENCFF693UVS.bed	https://www.encodeproject.org/files/ENCFF693UVS/@@download/ENCFF693UVS.bed.gz
H3K4me3 ChIP seq	blood (B- lineage)	MM.1S	ENCFF367SUW.bed	https://www.encodeproject.org/files/ENCFF367SUW/@@download/ENCFF367SUW.bed.gz
H3K4me3 ChIP seq	blood (B- lineage)	NCIH929	ENCFF577HWW.bed	https://www.encodeproject.org/files/ENCFF577HWW/@@download/ENCFF577HWW.bed.gz
H3K4me3 ChIP seq	brain	SK-N-SH	ENCFF700YFA.bed	https://www.encodeproject.org/files/ENCFF700YFA/@@download/ENCFF700YFA.bed.gz
H3K4me3 ChIP seq	breast	MCF-7	ENCFF145CCI.bed	https://www.encodeproject.org/files/ENCFF145CCI/@@download/ENCFF145CCI.bed.gz
H3K4me3 ChIP seq	cervix	HeLa-S3	ENCFF932ZNX.bed	https://www.encodeproject.org/files/ENCFF932ZNX/@@download/ENCFF932ZNX.bed.gz
H3K4me3 ChIP seq	colon	HCT116	ENCFF711MPL.bed	https://www.encodeproject.org/files/ENCFF711MPL/@@download/ENCFF711MPL.bed.gz
H3K4me3 ChIP seq	liver	HepG2	ENCFF982DUT.bed	https://www.encodeproject.org/files/ENCFF982DUT/@@download/ENCFF982DUT.bed.gz
H3K4me3 ChIP seq	lung	IMR-90	ENCFF093NQC.bed	https://www.encodeproject.org/files/ENCFF093NQC/@@download/ENCFF093NQC.bed.gz
H3K4me3 ChIP seq	lung	PC-9	ENCFF347EMU.bed	https://www.encodeproject.org/files/ENCFF347EMU/@@download/ENCFF347EMU.bed.gz
H3K4me3 ChIP seq	prostate gland	PC-3	ENCFF375RGR.bed	https://www.encodeproject.org/files/ENCFF375RGR/@@download/ENCFF375RGR.bed.gz
H3K4me3 ChIP seq	skin	GM23248	ENCFF123ETI.bed	https://www.encodeproject.org/files/ENCFF123ETI/@@download/ENCFF123ETI.bed.gz
H3k27ac ChIP seq	blood (T- lineage)	DND-41	ENCFF957NGK.bed	https://www.encodeproject.org/files/ENCFF957NGK/@@download/ENCFF957NGK.bed.gz
H3k27ac ChIP seq	blood (B- lineage)	GM12878	ENCFF023LTU.bed	https://www.encodeproject.org/files/ENCFF023LTU/@@download/ENCFF023LTU.bed.gz
H3k27ac ChIP seq	blood (B- lineage)	Karpas-422	ENCFF606FJV.bed	https://www.encodeproject.org/files/ENCFF606FJV/@@download/ENCFF606FJV.bed.gz
H3k27ac ChIP seq	blood (B- lineage)	MM.1S	ENCFF228UVG.bed	https://www.encodeproject.org/files/ENCFF228UVG/@@download/ENCFF228UVG.bed.gz
H3k27ac ChIP seq	blood (B- lineage)	NCIH929	ENCFF553MQN.bed	https://www.encodeproject.org/files/ENCFF553MQN/@@download/ENCFF553MQN.bed.gz
H3k27ac ChIP seq	brain	SK-N-SH	ENCFF138VUT.bed	https://www.encodeproject.org/files/ENCFF138VUT/@@download/ENCFF138VUT.bed.gz
H3k27ac ChIP seq	breast	MCF-7	ENCFF340KSH.bed	https://www.encodeproject.org/files/ENCFF340KSH/@@download/ENCFF340KSH.bed.gz
H3k27ac ChIP seq	cervix	HeLa-S3	ENCFF831XSS.bed	https://www.encodeproject.org/files/ENCFF831XSS/@@download/ENCFF831XSS.bed.gz
H3k27ac ChIP seq	colon	HCT116	ENCFF853VVI.bed	https://www.encodeproject.org/files/ENCFF853VVI/@@download/ENCFF853VVI.bed.gz
H3k27ac ChIP seq	liver	HepG2	ENCFF749VEQ.bed	https://www.encodeproject.org/files/ENCFF749VEQ/@@download/ENCFF749VEQ.bed.gz
H3k27ac ChIP seq	lung	IMR-90	ENCFF805GNH.bed	https://www.encodeproject.org/files/ENCFF805GNH/@@download/ENCFF805GNH.bed.gz
H3k27ac ChIP seq	lung	PC-9	ENCFF371BKL.bed	https://www.encodeproject.org/files/ENCFF371BKL/@@download/ENCFF371BKL.bed.gz
H3k27ac ChIP seq	prostate gland	PC-3	ENCFF204GCA.bed	https://www.encodeproject.org/files/ENCFF204GCA/@@download/ENCFF204GCA.bed.gz
H3k27ac ChIP seq	skin	GM23248	ENCFF439OYI.bed	https://www.encodeproject.org/files/ENCFF439OYI/@@download/ENCFF439OYI.bed.gz
H3k9ac ChIP seq	blood (T- lineage)	DND-41	ENCFF279FVC.bed	https://www.encodeproject.org/files/ENCFF279FVC/@@download/ENCFF279FVC.bed.gz
H3k9ac ChIP seq	blood (B- lineage)	GM12878	ENCFF069KAG.bed	https://www.encodeproject.org/files/ENCFF069KAG/@@download/ENCFF069KAG.bed.gz
H3k9ac ChIP seq	blood (B- lineage)	Karpas-422	ENCFF641CGG.bed	https://www.encodeproject.org/files/ENCFF641CGG/@@download/ENCFF641CGG.bed.gz
H3k9ac ChIP seq	blood (B- lineage)	MM.1S	ENCFF524HZB.bed	https://www.encodeproject.org/files/ENCFF524HZB/@@download/ENCFF524HZB.bed.gz
H3k9ac ChIP seq	blood (B- lineage)	NCIH929	ENCFF319DYV.bed	https://www.encodeproject.org/files/ENCFF319DYV/@@download/ENCFF319DYV.bed.gz
H3k9ac ChIP seq	brain	SK-N-SH	ENCFF671RKZ.bed	https://www.encodeproject.org/files/ENCFF671RKZ/@@download/ENCFF671RKZ.bed.gz
H3k9ac ChIP seq	breast	MCF-7	ENCFF348DEB.bed	https://www.encodeproject.org/files/ENCFF348DEB/@@download/ENCFF348DEB.bed.gz
H3k9ac ChIP seq	cervix	HeLa-S3	ENCFF021PYM.bed	https://www.encodeproject.org/files/ENCFF021PYM/@@download/ENCFF021PYM.bed.gz
H3k9ac ChIP seq	colon	HCT116	ENCFF105NDA.bed	https://www.encodeproject.org/files/ENCFF105NDA/@@download/ENCFF105NDA.bed.gz
H3k9ac ChIP seq	liver	HepG2	ENCFF044QMC.bed	https://www.encodeproject.org/files/ENCFF044QMC/@@download/ENCFF044QMC.bed.gz
H3k9ac ChIP seq	lung	IMR-90	ENCFF309ZMM.bed	https://www.encodeproject.org/files/ENCFF309ZMM/@@download/ENCFF309ZMM.bed.gz
H3k9ac ChIP seq	lung	PC-9	ENCFF555OKO.bed	https://www.encodeproject.org/files/ENCFF555OKO/@@download/ENCFF555OKO.bed.gz
H3k9ac ChIP seq	prostate gland	PC-3	ENCFF698RYW.bed	https://www.encodeproject.org/files/ENCFF698RYW/@@download/ENCFF698RYW.bed.gz
H3k9ac ChIP seq	skin	GM23248	ENCFF723JVC.bed	https://www.encodeproject.org/files/ENCFF723JVC/@@download/ENCFF723JVC.bed.gz
H3k79me2 ChIP seq	blood (T- lineage)	DND-41	ENCFF082ZWR.bed	https://www.encodeproject.org/files/ENCFF082ZWR/@@download/ENCFF082ZWR.bed.gz
H3k79me2 ChIP seq	blood (B- lineage)	GM12878	ENCFF131ZGZ.bed	https://www.encodeproject.org/files/ENCFF131ZGZ/@@download/ENCFF131ZGZ.bed.gz
H3k79me2 ChIP seq	blood (B- lineage)	Karpas-422	ENCFF875KRI.bed	https://www.encodeproject.org/files/ENCFF875KRI/@@download/ENCFF875KRI.bed.gz
H3k79me2 ChIP seq	blood (B- lineage)	MM.1S	ENCFF411MKT.bed	https://www.encodeproject.org/files/ENCFF411MKT/@@download/ENCFF411MKT.bed.gz
H3k79me2 ChIP seq	blood (B- lineage)	NCIH929	ENCFF894EBM.bed	https://www.encodeproject.org/files/ENCFF894EBM/@@download/ENCFF894EBM.bed.gz
H3k79me2 ChIP seq	brain	SK-N-SH	ENCFF703MCA.bed	https://www.encodeproject.org/files/ENCFF703MCA/@@download/ENCFF703MCA.bed.gz
H3k79me2 ChIP seq	breast	MCF-7	ENCFF660MSN.bed	https://www.encodeproject.org/files/ENCFF660MSN/@@download/ENCFF660MSN.bed.gz
H3k79me2 ChIP seq	cervix	HeLa-S3	ENCFF238XWI.bed	https://www.encodeproject.org/files/ENCFF238XWI/@@download/ENCFF238XWI.bed.gz
H3k79me2 ChIP seq	colon	HCT116	ENCFF104PUB.bed	https://www.encodeproject.org/files/ENCFF104PUB/@@download/ENCFF104PUB.bed.gz
H3k79me2 ChIP seq	liver	HepG2	ENCFF500KVU.bed	https://www.encodeproject.org/files/ENCFF500KVU/@@download/ENCFF500KVU.bed.gz
H3k79me2 ChIP seq	lung	IMR-90	ENCFF578BTK.bed	https://www.encodeproject.org/files/ENCFF578BTK/@@download/ENCFF578BTK.bed.gz
H3k79me2 ChIP seq	lung	PC-9	ENCFF292NSP.bed	https://www.encodeproject.org/files/ENCFF292NSP/@@download/ENCFF292NSP.bed.gz
H3k79me2 ChIP seq	prostate gland	PC-3	ENCFF463SFJ.bed	https://www.encodeproject.org/files/ENCFF463SFJ/@@download/ENCFF463SFJ.bed.gz
H3k79me2 ChIP seq	skin	GM23248	ENCFF053QUN.bed	https://www.encodeproject.org/files/ENCFF053QUN/@@download/ENCFF053QUN.bed.gz
H3K9me3 ChIP seq	blood (T- lineage)	DND-41	ENCFF295JQZ.bed	https://www.encodeproject.org/files/ENCFF295JQZ/@@download/ENCFF295JQZ.bed.gz
H3K9me3 ChIP seq	blood (B- lineage)	GM12878	ENCFF725UFY.bed	https://www.encodeproject.org/files/ENCFF725UFY/@@download/ENCFF725UFY.bed.gz
H3K9me3 ChIP seq	blood (B- lineage)	Karpas-422	ENCFF029PZQ.bed	https://www.encodeproject.org/files/ENCFF029PZQ/@@download/ENCFF029PZQ.bed.gz
H3K9me3 ChIP seq	blood (B- lineage)	MM.1S	ENCFF853UHY.bed	https://www.encodeproject.org/files/ENCFF853UHY/@@download/ENCFF853UHY.bed.gz
H3K9me3 ChIP seq	blood (B- lineage)	NCIH929	ENCFF228CMD.bed	https://www.encodeproject.org/files/ENCFF228CMD/@@download/ENCFF228CMD.bed.gz
H3K9me3 ChIP seq	brain	SK-N-SH	ENCFF844RBW.bed	https://www.encodeproject.org/files/ENCFF844RBW/@@download/ENCFF844RBW.bed.gz
H3K9me3 ChIP seq	breast	MCF-7	ENCFF501UHK.bed	https://www.encodeproject.org/files/ENCFF501UHK/@@download/ENCFF501UHK.bed.gz
H3K9me3 ChIP seq	cervix	HeLa-S3	ENCFF872YCK.bed	https://www.encodeproject.org/files/ENCFF872YCK/@@download/ENCFF872YCK.bed.gz
H3K9me3 ChIP seq	colon	HCT116	ENCFF158YTR.bed	https://www.encodeproject.org/files/ENCFF158YTR/@@download/ENCFF158YTR.bed.gz
H3K9me3 ChIP seq	liver	HepG2	ENCFF372HCL.bed	https://www.encodeproject.org/files/ENCFF372HCL/@@download/ENCFF372HCL.bed.gz
H3K9me3 ChIP seq	lung	IMR-90	ENCFF098XMT.bed	https://www.encodeproject.org/files/ENCFF098XMT/@@download/ENCFF098XMT.bed.gz
H3K9me3 ChIP seq	lung	PC-9	ENCFF813YSM.bed	https://www.encodeproject.org/files/ENCFF813YSM/@@download/ENCFF813YSM.bed.gz
H3K9me3 ChIP seq	prostate gland	PC-3	ENCFF022FXG.bed	https://www.encodeproject.org/files/ENCFF022FXG/@@download/ENCFF022FXG.bed.gz
H3K9me3 ChIP seq	skin	GM23248	ENCFF982PWR.bed	https://www.encodeproject.org/files/ENCFF982PWR/@@download/ENCFF982PWR.bed.gz
H3K27me3 ChIP seq	blood (T- lineage)	DND-41	ENCFF546BXF.bed	https://www.encodeproject.org/files/ENCFF546BXF/@@download/ENCFF546BXF.bed.gz
H3K27me3 ChIP seq	blood (B- lineage)	GM12878	ENCFF695ETB.bed	https://www.encodeproject.org/files/ENCFF695ETB/@@download/ENCFF695ETB.bed.gz
H3K27me3 ChIP seq	blood (B- lineage)	Karpas-422	ENCFF208KQB.bed	https://www.encodeproject.org/files/ENCFF208KQB/@@download/ENCFF208KQB.bed.gz
H3K27me3 ChIP seq	blood (B- lineage)	MM.1S	ENCFF329LFX.bed	https://www.encodeproject.org/files/ENCFF329LFX/@@download/ENCFF329LFX.bed.gz
H3K27me3 ChIP seq	blood (B- lineage)	NCIH929	ENCFF230SDP.bed	https://www.encodeproject.org/files/ENCFF230SDP/@@download/ENCFF230SDP.bed.gz
H3K27me3 ChIP seq	brain	SK-N-SH	ENCFF493XGA.bed	https://www.encodeproject.org/files/ENCFF493XGA/@@download/ENCFF493XGA.bed.gz
H3K27me3 ChIP seq	breast	MCF-7	ENCFF959VSM.bed	https://www.encodeproject.org/files/ENCFF959VSM/@@download/ENCFF959VSM.bed.gz
H3K27me3 ChIP seq	cervix	HeLa-S3	ENCFF584RYA.bed	https://www.encodeproject.org/files/ENCFF584RYA/@@download/ENCFF584RYA.bed.gz
H3K27me3 ChIP seq	colon	HCT116	ENCFF294LZM.bed	https://www.encodeproject.org/files/ENCFF294LZM/@@download/ENCFF294LZM.bed.gz
H3K27me3 ChIP seq	liver	HepG2	ENCFF841QVP.bed	https://www.encodeproject.org/files/ENCFF841QVP/@@download/ENCFF841QVP.bed.gz
H3K27me3 ChIP seq	lung	IMR-90	ENCFF336IXL.bed	https://www.encodeproject.org/files/ENCFF336IXL/@@download/ENCFF336IXL.bed.gz
H3K27me3 ChIP seq	lung	PC-9	ENCFF468ZHH.bed	https://www.encodeproject.org/files/ENCFF468ZHH/@@download/ENCFF468ZHH.bed.gz
H3K27me3 ChIP seq	prostate gland	PC-3	ENCFF061MHU.bed	https://www.encodeproject.org/files/ENCFF061MHU/@@download/ENCFF061MHU.bed.gz
H3K27me3 ChIP seq	skin	GM23248	ENCFF580CVE.bed	https://www.encodeproject.org/files/ENCFF580CVE/@@download/ENCFF580CVE.bed.gz

## Sheet: Table S2
Table S2: Correlation between cell lines based on TE density in the regulatory region of all protein-coding genes
A. DHS
	BL.t_DND.41	BL.b_GM12878	BL.b_Karpas.422	BL.b_MM.1S	BL.b_NCIH929	BRA_SK.N.SH	BRE_MCF.7	CE_HeLa.S3	CO_HCT116	LI_HepG2	LU_IMR.90	LU_PC.9	PR_PC.3	SK_GM23248
BL.t_DND.41	1	0.21498	0.306074	0.316203	0.393207	0.254397	0.225072	0.244706	0.255772	0.254487	0.222123	0.166257	0.242635	0.249427		0-0.3	Negligible correlation
BL.b_GM12878	0.21498	1	0.237717	0.346961	0.296658	0.167153	0.184689	0.150991	0.196501	0.179019	0.16976	0.177303	0.164597	0.150539		0.3-0.5	Low correlation
BL.b_Karpas.422	0.306074	0.237717	1	0.345213	0.338588	0.270757	0.248087	0.287116	0.25265	0.259779	0.231966	0.177803	0.268895	0.279069		0.5-0.75	Moderate correlation
BL.b_MM.1S	0.316203	0.346961	0.345213	1	0.497092	0.278494	0.244082	0.260488	0.271726	0.27198	0.236437	0.198612	0.255551	0.268747		0.75-0.9	High correlation
BL.b_NCIH929	0.393207	0.296658	0.338588	0.497092	1	0.251484	0.250884	0.283962	0.265587	0.273228	0.234644	0.193849	0.274693	0.276627		0.9-1	Very high correlation
BRA_SK.N.SH	0.254397	0.167153	0.270757	0.278494	0.251484	1	0.247115	0.25986	0.293006	0.289599	0.25483	0.181763	0.258138	0.289936
BRE_MCF.7	0.225072	0.184689	0.248087	0.244082	0.250884	0.247115	1	0.417128	0.387541	0.381435	0.332155	0.408446	0.4745	0.308968
CE_HeLa.S3	0.244706	0.150991	0.287116	0.260488	0.283962	0.25986	0.417128	1	0.366752	0.345952	0.427502	0.409207	0.526554	0.444199
CO_HCT116	0.255772	0.196501	0.25265	0.271726	0.265587	0.293006	0.387541	0.366752	1	0.357877	0.320898	0.31551	0.369938	0.296552
LI_HepG2	0.254487	0.179019	0.259779	0.27198	0.273228	0.289599	0.381435	0.345952	0.357877	1	0.328591	0.31236	0.347853	0.319567
LU_IMR.90	0.222123	0.16976	0.231966	0.236437	0.234644	0.25483	0.332155	0.427502	0.320898	0.328591	1	0.363195	0.488006	0.579836
LU_PC.9	0.166257	0.177303	0.177803	0.198612	0.193849	0.181763	0.408446	0.409207	0.31551	0.31236	0.363195	1	0.458286	0.324373
PR_PC.3	0.242635	0.164597	0.268895	0.255551	0.274693	0.258138	0.4745	0.526554	0.369938	0.347853	0.488006	0.458286	1	0.480441
SK_GM23248	0.249427	0.150539	0.279069	0.268747	0.276627	0.289936	0.308968	0.444199	0.296552	0.319567	0.579836	0.324373	0.480441	1
B. HA
	BL.t_DND.41	BL.b_GM12878	BL.b_Karpas.422	BL.b_MM.1S	BL.b_NCIH929	BRA_SK.N.SH	BRE_MCF.7	CE_HeLa.S3	CO_HCT116	LI_HepG2	LU_IMR.90	LU_PC.9	PR_PC.3	SK_GM23248
BL.t_DND.41	1	0.75489	0.77789	0.719851	0.721287	0.738105	0.710634	0.695481	0.726054	0.687363	0.711259	0.676373	0.678481	0.726279
BL.b_GM12878	0.75489	1	0.772502	0.773252	0.761831	0.695561	0.695241	0.697164	0.708669	0.6918	0.692986	0.678004	0.66782	0.695495
BL.b_Karpas.422	0.77789	0.772502	1	0.73513	0.718791	0.72626	0.715523	0.689539	0.72468	0.695668	0.698808	0.683257	0.677228	0.720129
BL.b_MM.1S	0.719851	0.773252	0.73513	1	0.806429	0.688119	0.703093	0.702293	0.722035	0.676539	0.684274	0.672786	0.679956	0.684014
BL.b_NCIH929	0.721287	0.761831	0.718791	0.806429	1	0.687344	0.698304	0.694933	0.724137	0.66798	0.670791	0.673919	0.675515	0.691665
BRA_SK.N.SH	0.738105	0.695561	0.72626	0.688119	0.687344	1	0.74733	0.735635	0.77143	0.707104	0.795826	0.731971	0.749106	0.843326
BRE_MCF.7	0.710634	0.695241	0.715523	0.703093	0.698304	0.74733	1	0.749094	0.781374	0.723929	0.714572	0.763616	0.763879	0.730156
CE_HeLa.S3	0.695481	0.697164	0.689539	0.702293	0.694933	0.735635	0.749094	1	0.792852	0.710098	0.715077	0.770277	0.762796	0.728484
CO_HCT116	0.726054	0.708669	0.72468	0.722035	0.724137	0.77143	0.781374	0.792852	1	0.73241	0.733877	0.774563	0.772206	0.755443
LI_HepG2	0.687363	0.6918	0.695668	0.676539	0.66798	0.707104	0.723929	0.710098	0.73241	1	0.701196	0.696368	0.694149	0.69586
LU_IMR.90	0.711259	0.692986	0.698808	0.684274	0.670791	0.795826	0.714572	0.715077	0.733877	0.701196	1	0.700099	0.717901	0.800872
LU_PC.9	0.676373	0.678004	0.683257	0.672786	0.673919	0.731971	0.763616	0.770277	0.774563	0.696368	0.700099	1	0.791803	0.728491
PR_PC.3	0.678481	0.66782	0.677228	0.679956	0.675515	0.749106	0.763879	0.762796	0.772206	0.694149	0.717901	0.791803	1	0.747751
SK_GM23248	0.726279	0.695495	0.720129	0.684014	0.691665	0.843326	0.730156	0.728484	0.755443	0.69586	0.800872	0.728491	0.747751	1
C. HR
	BL.t_DND.41	BL.b_GM12878	BL.b_Karpas.422	BL.b_MM.1S	BL.b_NCIH929	BRA_SK.N.SH	BRE_MCF.7	CE_HeLa.S3	CO_HCT116	LI_HepG2	LU_IMR.90	LU_PC.9	PR_PC.3	SK_GM23248
BL.t_DND.41	1	0.294517	0.285207	0.124282	0.194101	0.265798	0.303881	0.213626	0.259557	0.326321	0.281672	0.295086	0.288245	0.199319
BL.b_GM12878	0.294517	1	0.305996	0.0856264	0.23513	0.208159	0.317637	0.166003	0.182698	0.276809	0.210627	0.264676	0.199536	0.0969448
BL.b_Karpas.422	0.285207	0.305996	1	0.0303996	0.197028	0.222418	0.366548	0.129584	0.195281	0.306669	0.204424	0.261989	0.272912	0.0817323
BL.b_MM.1S	0.124282	0.0856264	0.0303996	1	0.155397	0.149036	0.0505844	0.132503	0.103448	0.11368	0.180924	0.135381	0.106124	0.212847
BL.b_NCIH929	0.194101	0.23513	0.197028	0.155397	1	0.188481	0.255568	0.134023	0.146869	0.232187	0.163258	0.214397	0.194043	0.0975684
BRA_SK.N.SH	0.265798	0.208159	0.222418	0.149036	0.188481	1	0.252051	0.223346	0.246863	0.249755	0.303671	0.294582	0.315125	0.297089
BRE_MCF.7	0.303881	0.317637	0.366548	0.0505844	0.255568	0.252051	1	0.177593	0.245897	0.308716	0.214822	0.343457	0.330723	0.113353
CE_HeLa.S3	0.213626	0.166003	0.129584	0.132503	0.134023	0.223346	0.177593	1	0.257338	0.150813	0.218891	0.291986	0.299743	0.222269
CO_HCT116	0.259557	0.182698	0.195281	0.103449	0.146869	0.246863	0.245897	0.257338	1	0.228037	0.235964	0.295767	0.372785	0.227862
LI_HepG2	0.326321	0.276809	0.306669	0.11368	0.232187	0.249755	0.308716	0.150813	0.228037	1	0.293657	0.293656	0.27034	0.154033
LU_IMR.90	0.281672	0.210627	0.204424	0.180924	0.163258	0.303671	0.214822	0.218891	0.235964	0.293657	1	0.258668	0.270488	0.287195
LU_PC.9	0.295086	0.264676	0.261989	0.135381	0.214397	0.294582	0.343457	0.291986	0.295767	0.293656	0.258668	1	0.403435	0.232055
PR_PC.3	0.288245	0.199536	0.272912	0.106124	0.194043	0.315125	0.330723	0.299743	0.372785	0.27034	0.270488	0.403435	1	0.283393
SK_GM23248	0.199319	0.0969448	0.0817323	0.212847	0.0975684	0.297089	0.113353	0.222269	0.227862	0.154033	0.287195	0.232055	0.283393	1
BL: Blood, BRA: Brain, BRE: Breast, CE: Cervix, CO: Colon, LI: Liver, LU: Lung, PR: Prostate, SK: Skin

## Sheet: Table S3
Table S3: Fraction of DHS (DNase hypersensitice site) being TE-derived in gene-neighboring regions of all protein-codong genes
	BL_DND-41	BL_GM12878	BL_Karpas-422	BL_MM.1S	BL_NCIH929	BRA_SK-N-SH	BRE_MCF-7	CE_HeLa-S3	CO_HCT116	LI_HepG2	LU_IMR-90	LU_PC-9	PR_PC-3	SK_GM23248
A1BG	0	0	0	0	0	0	0	0	0	0	0	0	0	0
A1CF	0	0	0	0	0	0	0	0	0	0.198276	0	0	0	0
A2M	0	1	0	1	1	0	0	1	0	0.390285	0	0	0	0.579762
A2ML1	0	0	0	0	0	0	0.223301	0	0	0	0	0	0	0.5
A3GALT2	0	0	0	0	0	0	0	0	0	0	0.38125	0	0.45	0
A4GALT	0	0	0	0	0	0	0	0	0.0666667	0	0	0	0.06	0.265774
A4GNT	0	0	0	0	0	0	0	0	0	0	0	0	0	0.415909
AAAS	0.0958279	0	0.118946	0.24067	0.126394	0	0.0595238	0	0.00806452	0.0183419	0.00862069	0.0147059	0	0.0313559
AACS	0	0	0.463198	0	0.0855019	0.15035	0.229213	0.15	0	0.308333	0.311278	0	0.230769	0.108108
AADAC	1	0	0.938617	0	1	0	0.980952	0.409091	0	0.565278	0.368421	0.857143	0.904762	0.406977
AADACL2	0	0	0	0.21	0.11875	0	0	0	0	0	0	0	0	0
AADACL3	0	0	0	0	0	0	0	0	0	0	0	0	0	1
AADACL4	0	0	0	0	0	0	0	0	0	0	0	0	0	0.861314
AADAT	0	0	0	0	0	0.247752	0	0.0791667	0	0.136538	0.102011	0.0467836	0.10463	0.128848
AAGAB	0	0.0340136	0	0.141176	0	0	0.4	0.406579	0	0	0	0.230769	0.315457	0
AAK1	0.250267	0.267748	0.220968	0.168882	0.16376	0	0	0	0	0	0	0	0.00519481	0.016791
AAMDC	0	0	0	0	0	0	0	0	0	0.0327181	0.078712	0	0.0646109	0.0829268
AAMP	0	0	0.159091	0.157651	0	0	0	0.198188	0	0	0	0.0568966	0.00196271	0.0838384
AANAT	0	0	0.105341	0	0	0	0	0	0	0	0.330556	0	0	0.35
AAR2	0	0	0	0.291339	0.526316	0.01875	0.148615	0	0	0	0	0.189781	0.295	0.545652
AARD	0	0	0	0	0	0	0	1	0	0	0	0	0.329032	0.428571
AARS1	0.643902	0	0.464444	0.260163	0.600756	0	0	0.25	0	0.003003	0.146774	0	0	0.195238
AARS2	0	0	0	0	0	0	0	0	0.0357143	0	0.387097	0	0	0.381471
AARSD1	0	0	0.43853	0	0	0.0205882	0	0.292605	0	0.298206	0.12212	0	0	0.0816327
AASDH	0.404762	0	0.303509	0.278749	0.137371	0.338462	0.404762	0.316129	0	0.316129	0.296804	0.332564	0.18578	0.167073
AASDHPPT	0	0	0.209366	0	0.0651515	0.0582878	0	0.0926471	0.114286	0.0954545	0.163415	0.144563	0.110515	0.146154
AASS	0	0	0	0	0	0	0	0	0	0.328084	0	0	0.2749	0.223695
AATF	0	0	0.113636	0	0	0	0	0.176042	0	0	0.0921053	0	0	0
AATK	0	0	0	0	0	0	0	0	0	0	0	0	0	0
ABAT	0	0	0	0	0	0	0.465517	0.672297	0	0.243304	0.415789	0.509434	0.511364	0.37237
ABCA1	0	0	0.336482	0.00662252	0.01	0	0	0	0	0	0	0	0	0.00850077
ABCA10	0	0	0	0	0	0	0	0	0	0	0	0	0	0
ABCA12	0.03	0.178977	0	0	0	0	0.0378289	0	0	0	0	0	0.00587084	0.326531
ABCA13	0	0	0	1	0	0	0.972727	1	0	0	0.357143	0.54491	0.646667	0.37037
ABCA2	0	0	0	0	0	0	0	0	0	0	0	0	0	0
ABCA3	0.0264901	0	0	0	0.0225141	0	0	0	0	0	0	0	0	0
ABCA4	0	0	0	0	0	0	0.366667	0.145833	0	0.101796	0.289676	0.160714	0	0.307182
ABCA5	0	0	0.0238501	0.348162	0	0.282692	0.216176	0	0	0.189009	0	0	0.297095	0
ABCA6	0	0	0	0	0	0	0	0	0	0	0	0	0	0
ABCA7	0	0.0116279	0.03125	0.150273	0.354494	0	0	0.0908333	0	0	0.164875	0	0.0746634	0.140063
ABCA8	0	0	0	0	0	0	0	0	0	0	0	0	0	0
ABCA9	0	0	0	0	0	0	0	0.162562	0	0	0	0	0	0
ABCB1	0	0	0	0	0	0	0	0	0	0	0	0	0	0
ABCB10	0	0	0	0.0824129	0.160894	0	0	0.0681265	0	0.167822	0	0	0.0543162	0.152941
ABCB11	0	0	0	0	0	0	0	0	0	0	0	0	0	0
ABCB4	0	0	0	0	0	0	0	0	0	0.995	0	0	0	0.281664
ABCB5	0	0	0	0	0	0	0	0	0	0	0	0	0	0
ABCB6	0	0	0	0	0	0	0	0	0	0	0	0	0	0
ABCB7	0	0	0.15679	0	0	0.12285	0	0.402547	0	0	0.0398406	0	0	0.216867
ABCB8	0	0	0.392405	0	0	0	0	0.133224	0	0	0	0.062037	0.169082	0.129353
ABCB9	0	0	0	0	0	0.320856	0.380952	0.165701	0	0.123737	0	0.136364	0	0.0670827
ABCC1	0	0	0.105769	0.169168	0.130909	0	1	0.384926	0	0.475041	0.454545	0.831818	0.266055	0.240146
ABCC10	0	0	0	0.235417	0	0	0	0	0	0	0	0	0	0.141489
ABCC11	0	0	0	0	0	0.0235043	0	0.425837	0	0.45	0	0.371134	0	0.167464
ABCC12	0	1	0.578947	0	0.526316	0	0	0.526316	0.529412	0.426523	0.555556	0.555556	0.731744	0.529412
ABCC2	0	0	0	1	1	0	1	0.514962	1	0.561815	0.518293	0.506053	0.397032	0.514286
ABCC3	0	0	0	0	0	0.214655	0.133588	0.265547	0	0	0.103139	0.111186	0.177834	0.101852
ABCC4	0	0	0	0	0	0	0	0.159357	0	0.278552	0.0795455	0.531818	0.0238095	0.0918367
ABCC5	0	0	0	0	0.083871	0	0	0	0	0	0	0	0	0
ABCC6	0	0	0	0	0	0	0	0	0	0	0	0	0	0
ABCC8	0.133959	0	0.100962	0	0	0.00285714	0	0	0.0666667	0	0	0	0.00909091	0.192817
ABCC9	0	0	0	0	0	0	0	0	0	0	0	0	0	0
ABCD1	0	0	0	0	0	0	0	0	0	0	0	0	0	0
ABCD2	0	0	0	0.00888889	0	0	0	0	0	0	0	0	0	0
ABCD3	0	0	0	0	0	0	0	0.109665	0	0.0195652	0.144844	0.0329545	0.146296	0.21327
ABCD4	0.545455	0.333333	0.512821	0.473684	0.565217	0.470588	0.473684	0.45	0	0.526882	0.346154	0.473684	0.310345	0.589008
ABCE1	0	0	0	0	0	0	0.0895349	0	0	0	0	0	0.138105	0.15493
ABCF1	0	0	0	0	0	0	0.299652	0	0	0.207353	0	0.543058	0.33222	0
ABCF2	0	0	0	0	0	0	0.165266	0	0	0	0	0.210526	0.224377	0.132771
ABCF2-H2BK1	0	0	0	0	0	0	0.179331	0	0	0	0	0.210526	0.230441	0.132771
ABCF3	0	0	0.0183333	0	0	0	0	0	0	0	0	0	0	0.233721
ABCG1	0	0	0	0	0	0	0	0	0	0	0	0	0	0
ABCG2	0	0	0	0	0	0	0	0	0	0	0	0	0	0
ABCG4	0	0	0	0	0	0	0	0.371069	0	0	0	0	0	0.251337
ABCG5	0	0	0	0	0	0	0	0	0	0.238235	0	0	0	0
ABCG8	0	0	0	0	0	0	0	0	0	0.238235	0	0	0	0
ABHD1	0	0	0	0	0	0	0	0	0	0	0	0	0	0
ABHD10	0	0	0	0	0	0	0	0	0	0	0	0	0	0.212174
ABHD11	0.090625	0.208556	0.187894	0.074359	0.0674419	0	0	0.0180905	0.0783784	0.1	0.0952381	0.00697674	0.0674419	0
ABHD12	0.175439	0	0.0807175	0	0	0	0	0.16771	0	0	0	0.5	0.180328	0
ABHD12B	0.197727	0.565385	0	0.529167	0.261261	0	0	0	0	0.288636	0.15	0	0	0
ABHD13	0	0	0.18913	0	0.0736842	0.286122	0.117253	0.136765	0.0913793	0.038961	0	0.306701	0.177815	0.0265625
ABHD14A	0.156291	0	0.0560538	0	0.159075	0.0103448	0	0	0	0.173494	0	0.355102	0	0.0708333
ABHD14A-ACY1	0.119312	0	0.0434028	0	0.140036	0.00825688	0	0	0	0.137143	0	0.238356	0	0.0605701
ABHD14B	0	0	0	0	0	0	0	0	0	0	0	0	0	0
ABHD15	0	0	0.00720461	0	0	0	0	0	0	0	0	0.0204394	0	0
ABHD16A	0	0	0	0	0	0	0	0.3	0	0	0	0	0	0
ABHD16B	0.0782852	0.182609	0.117647	0.100823	0.0777778	0.0143713	0.158537	0.09	0.0873016	0.0311394	0.052381	0.1625	0.0647059	0.00383877
ABHD17A	0	0	0.335897	0	0	0.0165094	0	0	0.00909091	0.02	0	0	0	0
ABHD17B	0	0	0.175523	0	0	0	0	0	0	0	0	0	0.0607287	0.0775076
ABHD17C	0	0	0	0	0.0783255	0	0.0754717	0.0109469	0	0.0782779	0	0.0384615	0.0569486	0.0124766
ABHD18	0.492503	0.00724638	0	0	0.477273	0	0.106858	0.144828	0	0.20394	0.376042	0	0	0.0945652
ABHD2	0	0	0.116071	0.1952	0.120141	0.0189873	0.154762	0.147727	0	0.169753	0.243003	0.108333	0.0962963	0.248913
ABHD3	0.109184	0	0.0540184	0	0.204808	0	0	0.00897436	0	0	0	0	0.0313953	0
ABHD4	0	0	0.227545	0.166452	0.110231	0	0.45	0	0	0	0.470914	0.545332	0.344186	0.390935
ABHD5	0	0	0	0.022779	0	0	0	0	0	0	0	0.0166667	0	0
ABHD6	0	1	0	0.11	0	0	0	0	0	0	0.133436	0	0.0181951	0
ABHD8	0.03	0	0.0960076	0.0554348	0.0515654	0	0	0.209632	0	0	0	0	0.00811359	0.0858696
ABI1	0	0	0.0598291	0	0	0	0	0	0	0	0	0	0	0
ABI2	0	0	0.0303983	0.0689013	0.166957	0.0101695	0	0	0	0	0	0	0	0
ABI3	0	0	0.166816	0	0	0.143831	0.559091	0.300733	0	0	0	0	0	0
ABI3BP	0	0	0	0	0	0	0	0.859438	0	0	0	0.191837	0	0
ABITRAM	0	0	0.165939	0.187368	0	0.107273	0	0.105882	0	0	0.17963	0	0	0.0932692
ABL1	0	0	0	0	0	0	0	0.199842	0	0	0.270492	0	0.294551	0.251935
ABL2	0	0	0	0	0.167687	0	0	0.213173	0.378378	0.394631	0.160714	0.460177	0.0990606	0.0824449
ABLIM1	0	0	0	0	0	0	0	0.102703	0	0	0	0.522222	0.133022	0
ABLIM2	0	0	0	0	0	0.15	0	0.302273	0	0	0.0952381	0	0	0.0519263
ABLIM3	0	0	0	0.0833333	0	0	0	0	0	0.315	0	0	0.0566166	0
ABO	0	0	1	0	0	0	0	0	0	0	0	0	0	0
ABR	0	0	0	0	0	0	0	0	0	0	0	0.0614035	0	0
ABRA	0	0	0.181275	0	0	0	0	0	0	0	0	0	0	0
ABRACL	0.262394	0.17381	0.2	0.121123	0.276049	0	0.265252	0	0	0	0.243902	0.376712	0	0.172502
ABRAXAS1	0	0	0	0	0	0	0.212389	0	0	0.718519	0.259722	0.365285	0.25875	0.197561
ABRAXAS2	0	0	0	0	0	0	0	0	0	0.367816	0	0	0	0
ABT1	0	0	0	0	0	0.101235	0	0	0	0	0	0	0	0.029
ABTB1	0	0	0	0	0	0	0	0	0	0	0	0	0	0
ABTB2	0	0	0.212476	0.122029	0	0	0	0.0164799	0.152929	0.00568182	0.004947	0.00448029	0.00373413	0
ABTB3	0	0	0	0	0	0	0	0	0	0	0	0.0518583	0	0
ACAA1	0.217391	0	0.264035	0	0.0282862	0	0	0	0	0.286123	0	0	0.0218121	0
ACAA2	1	0	0.126174	0	0.11157	0.197984	0.273585	0.127451	0	0	0.0255654	0	0	0.223718
ACACA	0	0	0	0	0.242424	0	0	0	0	0	0	0.154872	0	0
ACACB	0	0	0	0.100478	0	0	0	0	0	0.130855	0	0	0	0
ACAD10	0	0.333333	0.3	0.45	0.496154	0.328859	0.427208	0.474129	0	0.362264	0.207143	0	0.355021	0.515909
ACAD11	0	0	0	0.183876	0.260575	0	0.0927083	0.0933596	0	0.130688	0.175589	0.366934	0.11166	0.341951
ACAD8	0	0	0	0	0	0.0438034	0	0.198003	0	0	0	0	0	0.0345238
ACAD9	0.145714	0	0.178886	0.210345	0	0.245455	0.270636	0.134426	0	0.0431655	0.052381	0	0.407514	0.0289474
ACADL	0	0	0	0	0	0	0.675325	0.449091	0	1	0	1	0	0.301282
ACADM	0	0	0.350336	0.261521	0	0	0	0.244776	0	0.0948276	0.0494505	0	0.391597	0.313171
ACADS	0	0.232	0.0210526	0.218182	0.04	0	0.342857	0.114286	0.2	0.4675	0.230508	0	0.0340426	0.0372093
ACADSB	0	0	0	0	0	0	0	0	0	0	0	0	0.183377	0
ACADVL	0	0	0	0	0	0	0	0	0	0	0	0	0	0
ACAN	0	0	0.962963	0.7125	0.7125	0	0.709091	0.757576	0	0	0.866667	0	0.68	0.40625
ACAP1	0	0	0	0.345013	0	0	0	0	0	0	0.286713	0.0898876	0.4375	0.325
ACAP2	0	0	0.230722	0.100069	0	0	0.178282	0.0452567	0.166667	0	0	0.205993	0.107949	0
ACAP3	0	0	0	0	0	0	0	0	0	0	0	0	0	0
ACAT1	0	0	0	0	0	0.276954	0	0	0.012605	0	0	0	0.0986949	0.120516
ACAT2	0	0	0	0	0	0	0	0.0669078	0	0.175231	0.167391	0.262162	0.133538	0.147278
ACBD3	0	0	0.180851	0	0.303571	0.421488	0.352113	0.358035	0.441176	0.5	0.223684	0	0.193182	0.216102
ACBD4	0	0	0	0	0	0.0558871	0	0	0	0	0	0.139506	0.0853801	0.0101563
ACBD5	0.115426	0	0.101807	0.163571	0.136111	0.0296053	0	0.0785124	0	0	0	0	0.0426421	0.163571
ACBD6	0	0	0	0	0	0	0	0.276801	0.280156	0	0.451366	0	0.247967	0.1092
ACBD7	0	0	0.517426	0.333333	0.363636	0	0.410742	0.565217	0.55	0.48	0.545455	0.565217	0.414496	0.4
ACCS	0	0	0.368085	0	0	0.52	0.161667	0.156452	0.157212	0	0.142282	0.116667	0.2925	0.329167
ACCSL	0	0	0	0	0	0	0	0	0	0	0	0	0	0
ACE	0	0	0.0238095	0	0	0.0252683	0	0.0325	0	0	0	0	0	0
ACE2	0	0	0	0	0	0	0.27881	0.137255	0	0.383333	0	0	0	0
ACER1	0	0	0	0	0	0	0	0	0	0	0	0	0	0
ACER2	0	0	0	0	0	0	0.248705	0.138235	0	0	0.285417	0	0.138889	0.0658482
ACER3	0	0	0	0	0.42619	0	0	0	0	0	0	0	0	0
ACHE	0	0	0	0	0	0	0	0.185	0	0	0.112583	0.185	0.0326923	0
ACIN1	0.12605	0	0	0	0.25	0	0	0	0	0	0	0	0	0.0468975
ACKR1	0	0	0	0	0	0	0	0	0	0	0	0	0	0
ACKR2	0	0	0	0	0	0.179487	0	0.477108	0	0.0756881	0	0.702261	0.634328	0.254348
ACKR3	0	0	0	0	0	0	0	0	0	0	0	0	0	0
ACKR4	0	0	0.364238	0	0	0	0	0	0	0	0.484127	0	0.115044	0.3309
ACLY	0	0	0	0	0	0	0	0.0421119	0	0	0	0.0338235	0	0
ACMSD	0	0	0	0	0	0	0	0.755102	0	0	0.74	0.825871	0.294282	0.74
ACO1	0	0	0.199488	0	0	0	0	0	0	0	0.246134	0	0	0.00769231
ACO2	0	0	0.180282	0	0	0	0	0	0	0	0	0	0	0
ACOD1	0	0	0	0	0	0	0	0	0	0	0	0	0.238926	0.175556
ACOT1	0	0	0	0	0	0	0	0.269643	0	0.115385	0.271605	0	0	0.110701
ACOT11	0	0	0.289312	0	1	0.113559	0	0	0	0	0.276944	0	0	0.365385
ACOT12	0	0	0.490025	1	0	0.0396175	0	0	0	0	0	0	0	0
ACOT13	0	0	0.316988	0	0	0	0	0.297872	0	0.201117	0	0	0	0
ACOT2	0.176531	0	0.151136	0	0.208036	0.0591497	0	0.328802	0	0.455385	0.33587	0.22	0.482587	0.350943
ACOT4	0	0	0.344745	0	0	0	0	0	0	0	0	0	0	0
ACOT6	0	0	0	0	0.0712074	0	0.34375	0	0	0.57204	0.25187	0.595876	0.702703	0.176895
ACOT7	0.21102	0	0.307692	0	0.5	0	1	0.496222	0	0.0128617	0.233918	0	0.59697	0.250914
ACOT8	0	0	0.0761905	0.0206186	0.421053	0.0333333	0	0.496889	0	0.434188	0.285294	0	0.306897	0.0613636
ACOT9	0	0	0	0	0	0	0	0.0453125	0	0	0	0	0.0136364	0
ACOX1	0	0	0.570239	0	0	0	0.30303	0.307898	0	0.201729	0.283509	0.464345	0.352373	0.491773
ACOX2	0	0	0.0575916	0	0	0	0.51773	0.123506	0.123506	0.0950413	0.283019	0	0.0729412	0.323596
ACOX3	0.656642	0.571429	0.387833	0.47619	0.47619	0	0.492386	0.47619	0	0.143478	0.65251	0.278947	0.735294	0.227799
ACOXL	0	0	0	0	0	0	0	1	0	0	0	0	0.284516	0
ACP1	0	0	0	0	0	0	0	0	0	0	0	0	0	0
ACP2	0	0	0	0	0	0.013409	0	0	0	0	0	0	0	0
ACP3	0	0.0384615	0.0357143	0	0	0	0.0892857	0	0	0	0	0	0	0
ACP4	0	0	0.16181	0	0	0.0745311	0	0	0	0	0	0	0.193782	0
ACP5	0.983333	0.953571	0.416481	0.935	0.935	0	0.595455	0	0	0	0.692946	0	0.213953	0.571713
ACP6	0.157143	0	0	0.160606	0.204762	0	0.243357	0.31129	0	0.116216	0.25	0.130303	0.406579	0.386066
ACP7	0	0	0	0	0	0	0	0	0	0	0	0	0.240278	0.470588
ACR	0	0	0	0	0	0	0	0	0	0	0	0	0	0
ACRBP	0	0	0	0	0	0	0	0	0	0	0	0	0	0
ACRV1	0	0	0	0	0	0	0	0	0	0	0.294118	0	0	0
ACSBG1	0	0	0	0	0	0	0	0	0	0	0	0	0	0
ACSBG2	0	0	0	0	0	0	0	0	0	0	0	0	0	0.35
ACSF2	0.274648	0	0.0737705	0.0833333	0	0	0.111111	0.0477327	0	0.309414	0	0.0770578	0.0425532	0.142045
ACSF3	0	0	0.135903	0.210339	0.210371	0	0.171149	0	0	0.0816327	0	0	0	0
ACSL1	0	0	0	0	0	0	0	0	0	0	0.0853485	0	0.0490998	0.0298673
ACSL3	0	0	0.369717	0.0735294	0.212121	0.124884	0	0.402161	0	0.42381	0.361842	0.45942	0.399348	0.24308
ACSL4	0	0	0.0204604	0	0	0	0	0	0	0	0	0	0	0
ACSL5	0	0	0	0.0452418	0.165249	0	0	0.0619048	0.366667	0.132104	0	0.132	0	0
ACSL6	0.0701754	0	0	0	0	0	0	0	0	0	0.258317	0	0.00590842	0.204482
ACSM1	0	0	1	0	0	0	0	0	0	0	0	0	0	0
ACSM2A	0	0	0	0	0	0	0	0	0	0.566474	0	0	0	0
ACSM2B	0	0	0	0	0	0	0	0	0	0	0	0	0	0
ACSM3	0	0	0	0.177778	0.115789	0	0	0	0	0.186567	0.129412	0.12114	0	0.265116
ACSM4	0	0	0	0	0	0	0	0	0	0	0	1	0	1
ACSM5	0	0	0	0	0.175	0	0	0.716216	0	0	0	0	0	0
ACSM6	0	0	0	0	0	0	0	0	0	0	0	0.339286	0	0
ACSS1	0.105882	0	0	0	0	0	0	0	0	0.321123	0.191388	0.389456	0.267546	0.135294
ACSS2	0	0	0	0	0	0.0149031	0	0.376826	0	0	0	0	0	0.247468
ACSS3	0	0	0	0	0.831818	0	0	0	0	0.140217	0	0	0	0
ACTA1	0	0	1	0.283333	0.452206	0	0	0	0	0	0.204748	0	0	0.045977
ACTA2	0	0	0	0	0	0	0	0	0	0	0	0	0	0.184189
ACTB	0.0577465	0	0.0654093	0.105936	0.0644516	0.11481	0	0.139625	0.299145	0.137043	0.186007	0.198521	0.213393	0.0481528
ACTBL2	0	0	0	0	0	0	0	0	0	0	0	0	0	0
ACTC1	0	0	0	0	0	0	0	0.0166667	0	0	0.105263	0	0	0
ACTG1	0.174813	0	0.163777	0.153983	0.085102	0	0	0.184087	0.435244	0.0851064	0.3478	0.131086	0.147887	0.084272
ACTG2	0	0	0	0	0	0	0	0.834375	0	0	0	0	0	0
ACTL6A	0	0	0.25128	0.232187	0	0	0	0.138991	0	0	0	0.313782	0	0.444526
ACTL6B	0	0	0	0	0	0	1	1	0	1	0	1	1	0
ACTL7A	0	0	0	0	0	0	0	0	0	0	0	0	0	0
ACTL7B	0	0	0	0	0	0	0	0	0	0.79	0	0	0	0
ACTL8	1	0	1	1	1	0	1	1	1	1	0	0	0	0
ACTL9	0.445969	0	0	0	0.0163934	0	0	0	0	0	0	0	0	0
ACTN1	0	0	0	0	0	0	0	0	0	0.0272727	0.296455	0.0144274	0	0.210853
ACTN2	0	0	0	0	0	0	0	0	0	0	0	0	0	0
ACTN3	0.0458333	0.0672269	0.150266	0	0.547222	0.0370943	0	0	0	0.266667	0	0	0	0.135655
ACTN4	0	0	0	0	0	0	0.00219298	0	0	0.140598	0	0.0607985	0.10864	0.0415076
ACTR10	0	0.0743982	0.124074	0	0	0.0421456	0	0	0	0	0.0382883	0	0	0.0283186
ACTR1A	0	0	0.0965909	0.151744	0	0	0	0	0	0.134298	0.157163	0	0	0.0458167
ACTR1B	0	0	0	0.126857	0	0.141892	0	0.112918	0.3125	0	0	0.024	0.166445	0.183654
ACTR2	0	0	0.171875	0	0.258782	0	0	0.0462428	0	0.0789474	0	0.108455	0	0.101375
ACTR3	0	0.253409	0.203501	0.238779	0.351408	0	0.265742	0	0	0.275472	0.212791	0.227634	0.22496	0.157759
ACTR3B	0	0.0890052	0	0	0	0	0.0136364	0.17531	0	0.01	0.289345	0	0.294034	0.228741
ACTR3C	0	0	0	0	0	0	0	1	0	0	0.955556	0.980952	1	1
ACTR5	0	0	0.0682839	0	0	0	0.235119	0	0.0804348	0	0	0.120101	0	0
ACTR6	0.0909091	0	0.0857143	0.137931	0.176471	0.0166503	0.157895	0.166667	0.116959	0.142857	0	0.215625	0.203448	0.288788
ACTR8	0.125969	0	0	0.0822785	0.276	0.207891	0	0	0	0.145516	0.17069	0	0	0.425926
ACTRT1	0	0	0	0	1	0	0	0	0	0	0	0	0	0
ACTRT2	0	0	0	0	0	0	1	1	0	0	0	0	1	0
ACTRT3	0	0	0	0	0	0	0	0	0	0	0	0	0	0
ACVR1	0	0	0	0	0	0	0	0	0	0	0.256055	0	0	0
ACVR1B	0	0	0	0.158996	0	0	0	0.125	0	0	0	0	0	0.163542
ACVR1C	0	0	0	0	0	0	0	0	0	0	0	0	0	0.0133053
ACVR2A	0	0	0	0	0	0	0	0	0	0	0	0	0.0532573	0
ACVR2B	0	0	0.00188679	0.0402208	0	0	0	0.0455128	0	0	0.124417	0	0.0493333	0
ACVRL1	0	0	0	0	0	0.227887	0	0.62724	0	0	0.440426	0	0	0.598385
ACY1	0	0	0	0	0	0	0	0	0	0	0	0	0	0
ACY3	0.367753	0.0322581	0.373178	0.282552	0.335282	0	0.06	0	0.075	0.0315789	0	0.3502	0	0.075
ACYP1	0	0	0	0	0.421053	0	0	0.170213	0	0	0.495868	0.521084	0.371429	0.375723
ACYP2	0	0	0.465048	0	0	0	0	0.404887	0	0.159494	0	0	0	0
ADA	0.423157	0.796154	0.489171	0.394245	0.508462	0	0	0.377451	0	0.172222	0.506061	0.466667	0.392188	0.45207
ADA2	0.320955	0	0.456893	0.471622	0.481221	0	0	0	0	0	0	0	0	0
ADAD1	0	0	0	0	0	0	0	0	0	0	0	0	0	0
ADAD2	0.362272	0	0.239163	0	0.392097	0	0	0	0	0	0	0	0	0.53125
ADAL	0	0	0	0	0	0	0	0	0	0	0	0	0	0
ADAM10	0	0	0	0.0654762	0	0	0	0	0	0.0803324	0.221429	0	0	0.068787
ADAM11	0	0	0	0	0	0	0	0	0	0	0	0	0	0.196141
ADAM12	0	0	0	0	0	0	0	0.486081	0	0	0.2	0	0.381379	0.146843
ADAM15	0	0	0.0235808	0	0	0	0	0.0479951	0	0	0	0	0.104258	0
ADAM17	0.189535	0	0.210253	0.286047	0.275	0.188406	0.342883	0.248801	0	0.151471	0.226896	0.347414	0.241497	0.254819
ADAM18	0	0	0	0	0	0.883002	1	1	0	1	1	1	0	1
ADAM19	0.172769	1	0.39725	1	0.468269	0	0	0	0	0	0.197152	0	0	0.216787
ADAM2	0	0	0	0	0	0	0	0	0	0	0	0	0	0
ADAM20	0	0	0	0	0	0	0	1	0	1	0	0	0.965	0
ADAM21	0	0	0	0	0	0	0.777778	0.8	0	0.8	0.777778	0.755233	0.777778	0.777778
ADAM22	0	0	0	0	0	0	0	0	0	0	0	0	0	0
ADAM23	0	0	0	0	0	0	0	0	0	0	0	0	0	0
ADAM28	0	0	0	0	0	0	0	0	0	0	0	0	0	0.155702
ADAM29	0	0	0	0	0	0	0	0.571429	0	0	0	0	0	0
ADAM30	0	0	0	0	0	0	0	0	0	0	0	0	0	0
ADAM32	0	0	0	0	0	0	0	0	0	1	0	0	0	0.184532
ADAM33	0	0	0	0	0	0	0	0.790909	0	0	0.245255	0	0.790909	0.103502
ADAM7	0	0	0	0	1	0	0	0	0	0	0	0	0	0
ADAM8	0	0	0	0	0	0.110429	0	0	0	0	0	0	0.00512821	0
ADAM9	0	0	0.0225479	0	0	0	0.114783	0.200837	0.130612	0.1325	0.200926	0.181897	0.236457	0.208824
ADAMDEC1	0	1	1	1	1	0	1	1	0	1	0	0	1	0
ADAMTS1	0.102857	0	0	0	0	0	0	0	0	0	0	0	0	0
ADAMTS10	0.159052	0	0	0	0	0.0133779	0	0	0	0	0.117647	0	0	0.224502
ADAMTS12	0	0	0	0	0	0	0.34	0.208333	0	0	0.120115	0.268702	0.0714286	0.107576
ADAMTS13	0	0.38871	0.267778	0.48	0.108929	0	0	0.0625	0	0.0661765	0.0896657	0	0	0.28
ADAMTS14	0	0	0	0	0	0	0	0	0	0	0.411765	0.120176	0.254032	0.101449
ADAMTS15	0	0	0	0	0	0	0	0	0	0	0	0	0	0
ADAMTS16	0	0	0	0	0	0	0.428571	0.299807	0	0.369048	0.248826	0.416667	0.316973	0.0990615
ADAMTS17	0.217306	0	0	0	0	0	0	0	0	0	0	0	0	0
ADAMTS18	0	0	0	0	0	0	0	0	0	0	0	0	0	0
ADAMTS19	0	0	0	0	0	0	0	0	0	0	0	0	0	0
ADAMTS2	0	0	0	0	0	0	0	0	0	0	0	0	0	0
ADAMTS20	0	0	0	0	0	0.111017	0	0	0	0	0	0	0	0
ADAMTS3	0	0	0	0	0	0	0	0	0	0	0	0	0	0
ADAMTS4	0	0	0.140426	0	0	0	0	0	0	0	0	0	0	0
ADAMTS5	0	0	0	0	0	0	0	0	0	0	0.0674536	0	0.237013	0.0454545
ADAMTS6	0	0	0.112241	0	0	0	0	0.0608491	0	0	0	0	0	0
ADAMTS7	0	0	0	0	0	0	0	0	0	0	0	0	0	0
ADAMTS8	0	0	0	0	0	0	0	0	0	0	0.308448	0	0.384434	0.160204
ADAMTS9	0	0	0	0	0	0	0	0	0	0	0	0	0	0
ADAMTSL1	0	0	0	0	0	0	0	0	0	0	0	0	0	0
ADAMTSL2	0.156648	0.5375	0.2875	0.477778	0.477778	0.0593513	0.5375	0.43	0.366667	0.195455	0.239521	0	0.43	0.153846
ADAMTSL3	0	0	0.2	0	0	0	0.288235	0	0	0.142105	0	0	0.299916	0
ADAMTSL4	0	0	0	0.152068	0	0.0831776	0.15098	0.0863986	0	0	0.183333	0	0.168333	0.159054
ADAMTSL5	0.0357751	0	0.230769	0	0.396963	0.018648	0	0	0	0.462725	0	0	0	0
ADAP1	0	1	0	1	0.326531	0.141892	0	0	0	0	0	0.116945	0.0517857	0
ADAP2	0	0	0.834821	0	0	0	0.526786	0	0.44697	0	0	0	0.176923	0
ADAR	0.156383	0.0611111	0.440905	0.363101	0.329498	0	0.025	0.326271	0.431655	0.203623	0.285561	0.269014	0.4	0.27449
ADARB1	0.228602	0	0.454082	0	0.282609	0	0	0.181449	0	0.202046	0.266831	0.370833	0.0967917	0.22907
ADARB2	0	0	0	0	0	0	0	0	0	0	0	0	0	0
ADAT1	0	0	0.108696	0.10479	0.069697	0.0785714	0.116667	0.398438	0	0.40208	0.305195	0	0.178571	0.454308
ADAT2	0	0	0	0	0	0	0	0	0	0	0	0	0	0.0608339
ADAT3	0	0.21202	0.325962	0.118037	0.316667	0.151599	0.117568	0	0	0.209231	0.0102564	0.0966184	0.0529644	0.230054
ADCK1	0	0	0.162075	0.477273	0.5	0	0.31886	0.517857	0	0.404124	0.28125	0.500675	0.39375	0.365854
ADCK2	0.03125	0	0.36447	0.0721562	0.0174014	0.245	0.351504	0.525581	0.927778	0.935961	0.91875	0.438062	0.114384	0.198567
ADCK5	0	0	0.0817814	0	0	0.0641026	0	0.358511	0.16	0.0727273	0	0.0701754	0.14577	0.175325
ADCY1	0	0	0	0	0	0.0871855	0	0	0	0	0	0	0	0
ADCY10	0	0	0	1	1	0	0	0	0	0.239024	0	0	0	0
ADCY2	0	0	0.185714	0.346578	0.255556	0.0042523	0.0764706	0.0157895	0	0	0	0	0.0567686	0.0261307
ADCY3	0	0	0	0	0	0	0	0	0	0	0.231707	0	0	0.0557012
ADCY4	0	0	0	0	0	0.0110072	0.0276873	0	0	0	0.0202361	0	0.005	0.0193115
ADCY5	0	0	0	0	0	0	0.413265	0	0	0.122222	0	0.376744	0	0
ADCY6	0	0	0	0	0	0	0.135693	0	0	0	0	0.139818	0.148867	0
ADCY7	0	1	0.0183486	0.0449173	0.0917647	0.142549	0.0208333	0.0383838	0	0.414269	0.295082	0	0.425982	0.279559
ADCY8	0	0	0	0	0	0	0	0	0	0	0	0	0	0.0276396
ADCY9	0	0	0.105882	0	0	0	0	0	0	0	0	0	0	0
ADCYAP1	0	0	0	0	0	0	0	0	0	0	0	0	0	0
ADCYAP1R1	0	0	0.342246	0	0	0	0	0	0	0	0	0	0	0
ADD1	0	0	0	0	0.0396825	0.0740741	0.360721	0	0	0.328479	0.3	0	0.284932	0.190164
ADD2	0	0	0	0.203523	0.238586	0	0	0	0	0	0	0	0	0
ADD3	0.0726872	0	0	0	0	0	0.118261	0	0	0.0914588	0.022335	0	0	0
ADGB	0	0	0.517949	0	0	0	0	0	0	0	0	0	0.51	0
ADGRA1	0	0	0	0	0	0	0	0	0	0	0	0	0	0
ADGRA2	0	0	0.146429	0.229391	0	0	0.810811	0.75	0	0.283133	0.174267	0.685714	0.417323	0.0655236
ADGRA3	0	0	0	0	0.260374	0	0	0	0	0	0.10424	0	0	0
ADGRB1	0	0	0	0	0	0	0	0	0	0	0	0	0	0
ADGRB2	0	0	0	0	0	0.114253	0	0.159218	0	0	0.23486	0.221429	0	0.209211
ADGRB3	0	0	0	0	0	0	0	0	0	0	0	0	0	0
ADGRD1	0	0	0	0	0	0	0	0	0	0	0	0	0	0
ADGRE1	0.466142	0	0	0	0	0	0	0	0	0	0	0	0	0
ADGRE2	0.272727	0	0	0	0	0	0	0	0	0	0	0	0	0
ADGRE3	0	0	0.407942	0	0	0	0	0	0	0	0	0.109792	0	0
ADGRE5	0	0	0.652985	0.730769	0.256515	0	0	0.192857	0.314286	0	0	0.209048	0.164103	0.0163305
ADGRF1	0	0	0	0	0	0	0	0	0	0	0	0	0	0
ADGRF3	0	0	0	0	0	0	0	0	0	0	0	0	0	0
ADGRF4	0	0	0	0	0	0	0.0620053	0.119388	0	0	0	0	0.148082	0
ADGRF5	0	0	0	0	0	0	0.3375	0.108216	0	0.22449	0.397849	0.0613636	0.0794118	0.174551
ADGRG1	0	0	0	0.0227273	0.0416667	0.325043	0.0642616	0.264621	0	0.167076	0.615094	0.293567	0.240478	0.575758
ADGRG2	0	0	0	0	0	0	0	0	0	0	0	0	0	0
ADGRG3	0	0	0	0	0	0	0	0.203474	0	0	0	0	0	0
ADGRG4	0	0	0.95	0	0.939394	0	0	0.955556	0	0	0	0	0	0
ADGRG5	0	0.458333	0.348413	0.391924	0.35893	0	0	0	0	0	0	0	0	0
ADGRG6	0	0	0	0	0	0	0	0.135557	0	0.156485	0.151476	0	0.110711	0.149367
ADGRG7	0	0.991701	0	0.99	0.631579	0	0.33125	0.405556	0	0	0	0	0	0
ADGRL1	0	0	0	0	0	0	0.268056	0	0	0	0	0	0.259878	0
ADGRL2	0	0	0	0	0	0.154472	0	0.16063	0	0	0.3	0	0.469154	0.31875
ADGRL3	0	0	0	0	0	0	0	0.688889	0	0	0	0	0.688889	0
ADGRL4	0	0	0	0	0	0	0	0	0	0	0	0	0	0
ADGRV1	0	0	0	0.256214	0	0	0	0.0526316	0	0.276231	0	0	0.0931298	0
ADH1A	0	0	0	0	0	0	0	0	0	0	0	0	0	0
ADH1B	0	0	0	0	0	0	0	0	0	0	0	0	0	0.0980736
ADH1C	1	0	0	0	0.62256	0	0	0	0	0	0	0	0	0
ADH4	0	0	0	0	0	0	0	0	0	0	0	0	0	0
ADH5	0.4825	0	0.146667	0.22973	0.404167	0.234074	0.193182	0.286498	0	0.141667	0.592258	0.163776	0.296131	0.510656
ADH6	0	0	0.4	0.272727	0.3	0	0	0	0	0.181356	0.0793651	0	0	0
ADH7	0	0	0	0	0	0	0	0	0	0	0	0	0	0
ADHFE1	0	0	0	0.0606343	0.16044	0.00743494	0	0.0590823	0	0	0	0.218421	0.105907	0.0464976
ADI1	0.412998	0	0	0	0	0.119497	0	0.192345	0	0.221552	0.19537	0.305172	0.306122	0.276466
ADIG	0	0	0	0	0	0	0	0	0	0	0	0	0	0.276018
ADIPOQ	0	0	0	0	0	0	0.148438	0	0	0	0	0	0.0300231	0
ADIPOR1	0	0	0.143001	0.1325	0	0.115789	0.425	0.268672	0.546429	0.546429	0.478125	0.51	0.247143	0.2125
ADIPOR2	0	0	0.21692	0	0	0	0	0	0	0	0	0.391493	0	0
ADIRF	0.0169492	0.569091	0.1625	0.0590909	0.376667	0.00660793	0.0722222	0	0	0.13	0.0217938	0	0.00431965	0
ADK	0	0	0	0	0	0.210976	0.2275	0.191971	0.238754	0.45	0.394444	0.196118	0.212698	0.233333
ADM	0	0	0	0.0883085	0	0.0865854	0	0.011846	0	0.0722252	0.0309144	0.0814986	0.0340619	0.0495021
ADM2	0	0	0	0	0	0	0	0.277778	0	0	0	0	0	0
ADM5	0	0	0.055199	0	0	0.0532838	0	0	0	0	0	0	0.152473	0.0402245
ADNP	0	0	0	0	0	0	0	0	0	0	0	0	0	0
ADNP2	0	0.382759	0	0	0	0	0	0	0	0.182764	0.0641711	0	0	0
ADO	0	0	0	0	0	0	0	0	0	0	0	0	0.0575949	0
ADORA1	0	0	0	0	0	0	0.709497	0	0	0.140351	0	0.204868	0.918182	1
ADORA2A	0	0	0.0483812	0	0	0.0339244	0	0	0	0	0	0	0	0
ADORA2B	0	0	0.162921	0	0	0	0	0	0	0	0	0	0.271883	0.0316901
ADORA3	0	0	0.0851528	0	0	0	0	0	0	0	0	0	0	0
ADPGK	0.134975	0.0175	0.0748538	0.15814	0.0411568	0	0	0.124812	0	0	0.0451389	0	0	0.135033
ADPRH	0	0	0	0	0	0	0	0	0	0	0	0	0.0854342	0
ADPRHL1	0.714286	0	0.155412	0	0	0.104278	0	0.0673981	0.0781818	0.298923	0.582011	0.193324	0.154739	0.220588
ADPRM	0.136824	0	0	0	0	0	0	0	0	0	0	0	0	0
ADPRS	0.37225	0.566265	0.409683	0.44697	0.526316	0.103139	0	0	0	0	0.529412	0.569378	0	0.150517
ADRA1A	0	0	0	0	0	0	0	0	0	0	0	0	0	0
ADRA1B	0	0	0	0	0	0	0	0.270855	0	0	0.217201	0.105416	0.0483333	0.180606
ADRA1D	0	0	0	0.490196	0.374207	0	0.0755396	0	0	0.0617647	0	0	0	0
ADRA2A	0	0	0	0	0	0	0	0	0	0	0	0	0.152488	0
ADRA2B	0	0	0	0	0	0	0.157371	0.402439	0	0	0	0	0	0
ADRA2C	0	0	0	0	0	0	0	0	0	0	0	0	0	0
ADRB1	0	0	0	0	0	0	0	0	0	0	0	0	0	0
ADRB2	0	0	0.166952	0.12519	0	0	0	0	0	0	0	0	0.0692771	0
ADRB3	0	0	0.763636	0	0	0	0	0.842767	0.805556	0	0.428125	0	0.834532	0.142708
ADRM1	0.0491429	0.0383333	0.0326241	0.196284	0.111268	0.0302632	0.0373377	0.0319444	0	0.172775	0.0575	0.133221	0.212291	0.0792308
ADSL	0.216023	0.244737	0.2593	0.206897	0.236568	0.05	0.425406	0.168091	0.0641711	0.032345	0.171951	0.196839	0.274809	0.24
ADSS1	0	0	0	0	0	0	0	0	0	0	0	0	0	0
ADSS2	0	0	0.466889	0	0	0.213026	0.5	0.0387297	0	0	0.0877778	0.205298	0	0
ADTRP	0	0	0	0	0	0	0	1	0	0	0	0	0	0
AEBP1	0	0	0	0	0	0	0	0	0	0	0.0880435	0	0	0.0843137
AEBP2	0	0	0	0	0	0	0	0	0	0	0.0763052	0	0	0.0873321
AEN	0.451117	0	0.306905	0.317158	0.392593	0.336842	0	0.34058	0	0.27318	0.255319	0	0.250257	0.286898
AFAP1	0	0	0	0	0.598726	0.603774	0.304569	0.719885	0	0.555556	0.477612	0	0.295393	0.494774
AFAP1L1	0	0	0.727778	0.727778	0	0.27	0.757225	0.237527	0.358904	0.465251	0.519553	0.227207	0.388469	0.32485
AFAP1L2	0	0	0.539683	0	0	0	0	0	0	0	0	0.166419	0	0
AFDN	0	0	0	0	0	0	0	0	0	0	0.258824	0	0	0.153652
AFF1	0.294861	0.113019	0.373726	0.341446	0.332407	0	0	0	0	0	0	0.0789474	0	0.115523
AFF2	0	0	0	0	0	0	0	0	0	0	0	0	0	0
AFF3	0	0	0.06621	0	0	0	0	0	0	0	0	0	0	0
AFF4	0	0	0	0	0	0	0	0	0	0	0	0.00385109	0	0.162245
AFG1L	0.453125	0	0.0958409	0.210181	0	0	0	0	0	0	0	0	0	0
AFG3L2	0.0802632	0	0.0214286	0.000961538	0.0977444	0.0269231	0	0.0147992	0	0	0	0	0.0648649	0.0845392
AFM	0	0	0	0	0	0	0	0	0	0.0590909	0	0	0	0
AFMID	0	0	0	0	0.0346386	0	0	0	0	0.05	0	0	0	0
AFP	0	0	0	0	0	0	0	0.1625	0	0.182127	0	0	0.147727	0
AFTPH	0	0	0	0	0	0	0	0	0	0	0	0	0	0
AGA	0.213366	0.261321	0	0.23168	0.29569	0.0343249	0	0.23417	0	0	0	0	0	0.160345
AGAP1	0	0	0	0	0	0	0	0	0	0	0	0	0	0
AGAP2	0	0	0	0	0	0	0	0	0	0	0	0	0	0
AGAP3	0	0	0.114641	0	0	0	0	0	0	0	0.0668693	0	0.013882	0.0761274
AGAP4	0	0	0	0	0	0	0	0	0	0	0	0	0	0
AGAP5	0	0	0	0	0	0	0	0	0	0	0	0	0	0
AGAP6	0	0	0	0	0	0	0	0	0	0	0	0	0	0
AGAP9	0	0	0	0	0	0	0	0	0	0	0	0	0	0
AGBL1	0.0927152	0	0	0	0	0	0.609121	0	0	0	0	0	0	0
AGBL2	0	0	0	0	0	0	0	0	0	0	0	0	0	0
AGBL3	0	0	0	0	0	0	0	0	0	0.179104	0	0	0	0
AGBL4	0	0	0	0	0	0.190741	0	0	0	0	0	0	0	0
AGBL5	0	0	0	0	0	0	0	0	0	0	0	0	0	0
AGER	0	0	0.138643	0	0	0	0	0	0	0	0	0	0	0
AGFG1	0.0571809	0	0.368845	0	0	0	0	0	0	0	0	0	0.00702988	0.213793
AGFG2	0	0	0	0	0	0	0	0.14898	0	0.155789	0	0	0	0
AGGF1	0	0	0.151304	0	0.229535	0.118252	0	0	0	0.015873	0	0	0.09625	0.11875
AGK	0	0	0	0	0.328846	0.241304	0	0	0	0	0	0	0	0.605172
AGL	0	0	0.171233	0	0	0	0	0	0	0	0	0	0	0.188462
AGMAT	0	0	0	0.147493	0.0888889	0	0	0.025	0	0.055	0	0	0	0
AGMO	0	0	0	0	0	0	0	0	0	0	0	0	0	0
AGO1	0	0	0	0.490476	0.250725	0	0	0	0	0	0.316667	0	0	0.18
AGO2	0	0	0.110319	0	0.100061	0	0	0	0	0	0.0860849	0	0	0.0657354
AGO3	0.0111111	0	0.0506494	0.0671533	0.0333333	0.0263959	0	0.0829787	0.009375	0.0895522	0.0503282	0.0590501	0.109361	0.065309
AGO4	0.235526	0	0	0	0.321315	0.0711948	0	0	0	0.0410023	0	0	0	0
AGPAT1	0	0	0	0	0	0	0	0	0	0	0	0	0	0
AGPAT2	0	0	0	0	0	0	0	0	0	0	0	0	0	0
AGPAT3	0	0	0	0.0268116	0	0	0	0	0	0	0	0	0	0
AGPAT4	0	0	0	0	0	0	0	0	0	0	0	0	0.0172414	0
AGPAT5	0	0	0.139139	0	0	0	0	0.15625	0	0	0	0	0	0
AGPS	0	0	0	0	0	0	0.075	0.117391	0	0.224944	0.0489796	0.0708283	0.211836	0.149847
AGR2	0	0	0.405204	0	0	0	0.0597015	0.05	0	0.00854701	0.0272727	0.221444	0.0142857	0
AGR3	0	0	0.233333	0	0	0	0	0	0	0	0	0	0	0
AGRN	0.126662	0	0	0	0	0	0	0.0787402	0.129771	0.267442	0	0	0.103226	0
AGRP	0.323649	0	0.490253	0.290323	0.412931	0.297872	0	0	0	0.416667	0.306391	0	0	0.229487
AGT	0	0	0	0	0	0	0.395745	0.243697	0	0.40882	0.128676	0	0	0
AGTPBP1	0	0	0	0	0	0	0	0	0	0	0	0	0.0875	0
AGTR1	0	0	0	0	0	0	0	0	0	0	0.278719	0	0	0
AGTR2	0	0	0	0	0	0	0	0	0	0	0	0	0	0
AGTRAP	0.15311	0	0	0.133203	0.153661	0	0	0.291818	0	0	0.195122	0	0.175631	0.142857
AGXT	0	0	0	0	0	0	1	0	0	0.278125	0.980198	0.988889	1	1
AGXT2	0	0	0	0	0	0	0	0	0	0	0.0125	0	0.009375	0.0821429
AHCTF1	0	0	0	0	0.355405	0	0	0	0	0	0.0974359	0	0	0.144318
AHCY	0	0	0.135714	0.222951	0.448092	0	0.354839	0.288762	0	0.464885	0.425061	0.261417	0.455145	0.347874
AHCYL1	0	0	0	0	0	0	0	0.0279851	0	0	0.0299401	0.0368421	0.0920755	0.0121359
AHCYL2	0	0	0	0	0	0	0	0	0	0	0	0	0.0109235	0
AHDC1	0	0	0	0	0	0	0	0.138024	0	0.113459	0.0759259	0	0.0842185	0.106553
AHI1	0	0	0.115385	0	0	0	0.116176	0.120585	0	0	0.130263	0.236842	0.123438	0
AHNAK	0	0	0	0	0	0	0	0.0387802	0	0	0.00191939	0	0.00416667	0
AHNAK2	0	0	0	0	0	0	0	0	0	0	0	0	0	0
AHR	0.0222222	0.0960452	0.0666667	0.00270819	0	0	0.00369004	0.00294118	0	0	0.00256575	0	0.00298507	0
AHRR	0	0	0	0	0	0.0428655	0	0	0	0	0.00512821	0	0	0.0024024
AHSA1	0.0510204	0.14	0.0686275	0.0375	0.0285171	0.0756757	0.0506757	0.15	0.166667	0.0833333	0.0380228	0.0503356	0.0641026	0.03125
AHSG	0	0	0.04	0.0367554	0.028777	0	0.0333333	0.0344828	0	0	0	0	0.0344828	0.0227273
AHSP	0	0	0.53277	0	0	0	0	0	0	0	0.5	0	0	0.14556
AICDA	0	0	0.0708333	0	0	0	0	0.468571	0	0.0777778	0.0777778	0	0.0777778	0.0875
AIDA	0.122486	0	0	0	0	0	0	0	0	0	0.0538922	0	0	0.121212
AIF1	0.212598	0	0.232159	0	0	0	0	0	0	0.114977	0	0	0	0
AIF1L	0	0	0	0	0.591623	0.119179	0	0.214205	0	0.390909	0.45	0	0.203659	0.178947
AIFM1	0	0	0	0	0	0	0	0	0	0.106605	0	0	0	0
AIFM2	0	0	0	0	0	0	0	0.465046	0	0	0.45614	0	0	0
AIFM3	0	0	0.0691489	0	0	0.0757821	0	0	0	0.0722222	0	0	0	0
AIG1	0	0	0	0	0	0	0.180766	0.157895	0	0.343273	0	0.373272	0.362155	0.166667
AIM2	1	0.598571	0	0.334848	0.52	0	0.417391	0	0	0	0	0	0.38871	0.578454
AIMP1	0	0	0.425926	0	0.296066	0.144893	0	0.158974	0	0	0.305344	0	0.175573	0.372093
AIMP2	0	0	0.0309524	0.161504	0.279835	0	0.261905	0.235178	0	0	0	0	0	0.218035
AIP	0.475	0.676612	0.618162	0	0.473267	0.186	0	0	0	0	0	0.724809	0	0
AIPL1	0	0	0	0	0	0	0	0	0	0	0	0	0	0
AIRE	0	0	0	0	0	0	0	0	0	0	0	0	0	0
AJAP1	0	0	0	0	0	0	0	0	0	0	0	0	0	0
AJM1	0	0	0	0	0	0	0	0	0	0	0	0	0	0
AJUBA	0	0	0	0	0	0	0	0	0	0	0	0	0.084466	0.0289485
AK1	0	0	0	0	0	0	0	0.153304	0	0	0	0	0	0
AK2	0	0	0.257087	0	0.233746	0	0	0	0	0.203498	0.187143	0	0	0.202212
AK3	0	0	0.120231	0	0.244286	0	0	0.235358	0	0.12976	0	0.269103	0	0.111742
AK4	0	0	0	0	0	0	0	0	0	0	0	0	0.0862866	0
AK5	0	0	0	0	0	0	0	0	0	0	0	0	0	0
AK6	0	0	0	0	0.266667	0	0	0	0	0	0	0	0.0560949	0.0753731
AK7	0	0	0.155405	0	0.309438	0	0	0.171111	0	0	0	0	0	0
AK8	0	0	0.176724	0	0	0	0	0.0707692	0	0	0	0	0	0.0992509
AK9	0.353333	0	0.196871	0.286432	0.314583	0.0972222	0.426396	0.57619	0	0.345733	0.533333	0.567901	0.508974	0.469595
AKAIN1	0	0	0	0	0	0	0	0	0	0	0	0	0	0
AKAP1	0	0	0	0	0.0402235	0	0	0	0	0	0	0	0	0
AKAP10	0	0	0	0	0.385294	0	0	0	0	0	0.312977	0	0	0
AKAP11	0	0	0.153571	0	0.1875	0	0	0	0	0	0	0	0	0
AKAP12	0	0	0	0	0	0	0	0	0	0	0	0	0	0
AKAP13	0.0486486	0	0.00714853	0.300195	0.0818182	0	0.020202	0.0938023	0	0	0	0	0.219873	0.0327273
AKAP14	0	0	0	0	0	0	0.788462	0.395683	0	0	0.453271	0	0.77551	0.73913
AKAP17A	0.356824	0	0.15293	0	0	0	0	0	0	0	0	0	0	0
AKAP3	0.243182	0	0.455556	0.381034	0.162996	0	0.366782	0	0	0.247126	0	0.27883	0.0182292	0.374046
AKAP4	0	0	0	0	0	0	0	0	0	0	0	0	0	0
AKAP5	0	0	0.0307692	0	0	0	0	0	0	0	0	0	0	0
AKAP6	0.25	0	0	0.0520446	0.25	0	0	1	0	0	0	0	0	0.318792
AKAP7	0	0	0	0	0	0	0	0	0	0	0	0	0	0
AKAP8	0.05	0	0.0339286	0	0.0287879	0.0373134	0	0.0264026	0.151203	0.0233846	0.0423634	0	0.0576497	0.0377238
AKAP8L	0	0	0.0505618	0.05	0	0.0496732	0	0	0	0	0	0	0.0395928	0.113497
AKAP9	0.2	0	0.184413	0.233333	0.236707	0.163621	0.0228013	0.190385	0	0.244423	0.154037	0.103448	0.227083	0.295033
AKIP1	0.398471	0	0.162745	0	0.116667	0	0	0	0	0	0	0	0	0
AKIRIN1	0	0	0	0.118182	0	0	0.0703325	0.238636	0	0.138462	0.236337	0.12619	0.299805	0.269504
AKIRIN2	0	0.0367133	0.0588957	0	0	0	0	0	0	0.041	0.0969529	0.0196271	0.0838028	0.0907847
AKNA	0.262136	0	0.287191	0.229029	0.329839	0	0	0.190661	0.341176	0.19	0.0372399	0	0.0205339	0.19108
AKNAD1	0	0	0	0	0	0	0	0	0	0	0	0	0	0.196078
AKR1A1	0	0.133333	0	0.449541	0.441176	0	0	0.392857	0	0.519697	0	0	0.434783	0
AKR1B1	0	0	0	0	0.157509	0	0	0.238889	0	0.0920863	0.095698	0.129	0.389286	0.142478
AKR1B10	0	0	0	0	0	0	0	0.241877	0	0	0.0804348	0	0	0
AKR1B15	0	0	0	0	0	0	0.258065	0	0	0	0.28871	0.184524	0.478889	0.319697
AKR1C1	0	0	0	0	0	0	0	0	0	0	0	0	0	0
AKR1C2	0	0	0	0	0	0	0	0	0	0	0	0	0	0
AKR1C3	1	0	0.5	0.287081	1	0	0.428571	0.158537	0.25	0.289958	0.362903	0	0.346154	0.195918
AKR1C4	0	0	0	0	1	0	0.8739	0	0	0.426049	1	0	0	1
AKR1C8	0	0	0	0	0	0	0	0	0	0	0	0	0	0
AKR1D1	0	0	0	0	0	0	1	0.986842	0	0	0	0.89532	0.772034	0.404959
AKR1E2	0	0	0	0	0	0	0	0	0	0	0	0	0	0
AKR7A2	0	0.198347	0.0464345	0	0	0	0	0.00417711	0	0	0	0	0.0336957	0.0177903
AKR7A3	0	0	0	0	0	0	0	0	0	0	1	0	0	0.475219
AKT1	0.0565046	0	0	0	0.0530864	0.0336727	0	0	0	0.112861	0.113158	0	0.0618401	0
AKT1S1	0	0	0.111364	0	0	0.125472	0	0	0.144118	0	0	0	0.119915	0.00307125
AKT2	0	0	0.125348	0	0	0	0.342391	0	0	0	0.160909	0	0	0.125828
AKT3	0	0	0	0	0	0	0	0	0	0	0	0	0	0
AKTIP	0.00530223	0	0	0	0	0	0	0	0	0	0.151755	0	0	0.0607903
ALAD	0	0	0	0	0	0	0	0	0	0.177515	0.231818	0.254167	0.186364	0.292176
ALAS1	0	0	0	0	0	0	0.122283	0.0730659	0	0.0978261	0.0799305	0.132743	0.084088	0.00568182
ALAS2	0	0	0	0	0	0	0	0	0	0	0.65942	0	0.31875	0.4125
ALB	0	0	0	0	0	0	0	0	0	1	0	0	0	0
ALCAM	0	0	0	0	0	0	0	0.0612413	0	0	0.0582714	0	0.0474265	0.059127
ALDH16A1	0.0573171	0	0.0705357	0.202752	0.178358	0	0.0263889	0.0402477	0.0557143	0.02375	0.0306452	0.0464286	0.0766208	0.324943
ALDH18A1	0	0	0	0	0	0	0	0	0	0	0.189655	0	0	0.221239
ALDH1A1	0	0	0	0	0	0	0	0	0	0.26281	0	0	0	0
ALDH1A2	0	0	0	0	0	0	0	0	0	0	0	0	0	0
ALDH1A3	0	0	0	0	0	0	0	0	0	0	0	0	0	0
ALDH1B1	0.0885246	0	0.375	0	0.280233	0	0	0.282692	0	0.241758	0.245161	0	0	0.355952
ALDH1L1	0	0	0	0	0	0	0	0	0	0	0	0.25	0	0
ALDH1L2	0	0	0	0	0	0	0	0	0	0	0	0	0	0.168675
ALDH2	0	1	0.472069	0	0	0	0	0.446429	0	0	0	0	0	0.296748
ALDH3A1	0	0	0	0	0	0	0	0.0966667	0	0	0	0	0	0
ALDH3A2	0.75	0.0365854	0.375	0.261842	0.522486	0.336957	0.203145	0.329007	0.386941	0.504549	0	0.296471	0.27635	0.214674
ALDH3B1	0.06875	0.183333	0.214826	0.174603	0.180189	0.0559441	0.0202808	0.122757	0.0771558	0.0135802	0.200806	0.178074	0.139104	0.101449
ALDH3B2	0.581303	0	0	0	0.948905	0	0	0	0	0	0	0	0	0
ALDH4A1	0	0	0	0	0	0	0	0	0	0.180459	0.087037	0	0	0
ALDH5A1	0	0	0.08	0	0	0	0	0	0	0	0	0	0	0
ALDH6A1	0	0.105714	0.0968085	0.103409	0	0	0	0	0	0.0700086	0	0	0	0.0374787
ALDH7A1	0	0	0	0	0	0	0.395709	0.21875	0	0.329564	0.392424	0.304416	0.197148	0.307778
ALDH8A1	0	0	0	0	0	0.339161	0	0	0	0.0340909	0	0	0	0
ALDH9A1	0.267188	0	0.022	0	0.228788	0	0	0.197458	0.411765	0	0.248611	0.13465	0.196939	0.243715
ALDOA	0	0	0	0	0	0.00581395	0	0	0	0	0	0	0	0
ALDOB	0	0	0	0	0	0	0	0	0	0	0	0	0	0
ALDOC	0	0	0	0	0	0	0	0	0	0	0	0	0	0
ALG1	0	0	0	0	0	0	0	0.589744	0	0.62706	0	0	0	0.557987
ALG10	0	0	0	0	0	0	0	0	0	0	0	0	0.250774	0.130769
ALG10B	0	0	0	0	0	0	0	0	0	0	0	0	0.22	0
ALG11	0	0	0	0	0	0	0	0	0	0	0	0	0	0.0522523
ALG12	0	0	0	0	0	0	0	0	0	0	0	0	0	0.194286
ALG13	0.0157895	0.0188679	0	0.0157895	0	0.065	0	0	0	0	0	0.0619048	0.0166667	0
ALG14	0	0	0	0	0	0	0	0	0	0.222414	0	0.198642	0.198444	0.156682
ALG1L2	0	0	0	0	0	0	0	0	0	0	0	0	0	1
ALG2	0	0	0	0.107407	0.346154	0	0	0.07173	0	0	0.246462	0	0	0.184722
ALG3	0.109677	0.141935	0.08	0.1	0.10303	0.041116	0.0774194	0.0971429	0.130769	0.0818291	0.117241	0.04375	0.113333	0.0451613
ALG5	0.213333	0.0348485	0.157895	0.245117	0.328918	0.101545	0.0595238	0.204044	0.0801034	0.0341463	0.143627	0.13125	0.160356	0.239477
ALG6	0.135922	0	0.170863	0.133106	0	0.31875	0	0	0	0.143939	0	0	0	0.155714
ALG8	0.670315	0.3125	0.392202	0.727385	0.722063	0.613462	0.398747	0.460201	0.432217	0	0.266609	0.310345	0.321212	0.460526
ALG9	0	0.0162933	0.0590909	0	0.151608	0.0956522	0	0	0	0	0	0	0	0.0115385
ALK	0	0	0	0	0	0	0	0	0	0	0	0	0	0
ALKAL1	0	0	0	0	0	0	0	0	0	0	0	0	0	0
ALKAL2	0	0	0	0	0	0	0	0	0	0	0.0599251	0	0.0267023	0
ALKBH1	0	0	0.287621	0	0	0	0.294444	0.189286	0	0.306686	0	0	0.120879	0.409009
ALKBH2	0	0	0.197049	0	0	0	0	0.147569	0	0.0228571	0.0768374	0	0	0.212046
ALKBH3	0	0	0	0	0	0	0	0	0	0	0	0	0.167247	0.490066
ALKBH4	0.335714	0	0.139773	0.183793	0.210417	0	0	0	0	0	0	0	0.251559	0.33455
ALKBH5	0.0458302	0	0.13495	0	0.157692	0.0214953	0	0	0	0.280822	0.0633037	0	0.0671397	0.182805
ALKBH6	0	0	0.0711382	0	0	0	0	0	0	0.183562	0	0	0	0
ALKBH7	0	0	0.375877	0	0	0	0	0	0	0	0	0	0	0
ALKBH8	0	0	0.279891	0.282051	0.289827	0.231544	0.0408451	0.0327586	0	0	0.1875	0.0161725	0.151408	0.203279
ALLC	0	0	0	0	0	0	0	0.60596	0.545455	0.185771	0.308448	0.447876	1	0
ALMS1	0	0	0.306667	0.191617	0	0	0	0.35316	0	0	0	0	0.0817844	0.306695
ALOX12	0	0	0	0	0	0	0	0	0	0	0	0	0	0
ALOX12B	0	0	0	0	0	0	0	0	0	0	0	0	0	0
ALOX15	0	0	0.611336	0	0	0	0	0	0	1	0	0	0	0
ALOX15B	0.265	0	0.591667	0.183333	0.565789	0.0883333	0.33125	0.294444	0.235714	0.183333	0.162	0.08125	0.183333	0.381818
ALOX5	0	0	0.525992	0.333333	0.0611111	0	0	0.0545455	0	0	0	0.055	0.0324763	0.0721649
ALOX5AP	0.0736994	0.410526	0.180137	0	0.354029	0	0.964103	0.982323	0.91	0	0.692308	0.728846	0.789583	0.775
ALOXE3	0.00733753	0.0311355	0.0506397	0.0178197	0	0.012987	0	0.0109184	0.0416345	0.0335306	0.0163855	0.0236111	0.0151718	0.0235397
ALPG	0	0	0.375097	0	0	0	0	0	0	0	0	0	0	0
ALPI	0	0	0	0	0	0	0	0.275472	0	0	1	0	0	0.848485
ALPK1	0	0	0.104762	0	0	0	0	0	0	0	0	0	0	0
ALPK2	0	0	0	0	0.132029	0	0	0	0	0	0	0	0	0
ALPK3	0	0	0	0	0	0	0	0	0	0	0	0	0	0
ALPL	0	0	0.235585	0	0	0	0	0.740916	0	0	0.105536	0	0	0.112963
ALPP	0	0	0	0	0	0.740648	0	0	0	0	0	0	0	0
ALS2	0	0	0	0	0	0	0	0	0	0	0	0	0	0
ALS2CL	0.236486	0	0.861111	0	0.272138	0.148649	0.135464	0.136719	0	0	0	0	0.182292	0.152727
ALX1	0	0	0	0	0	0	0	0	0	0	0	0	0	0
ALX3	0	0	0	0	0	0	0	0	0	0	0	0	0	0
ALX4	0	0	0	0	0	0	0.766667	0	0	0	0	0	0	0
ALYREF	0	0	0.2	0	0	0	0	0	0	0	0	0	0	0
AMBN	0	0	0	0	0	0	0	0	0	0	0	0	0	0
AMBP	0	0	0	0	0	0	0	0	0	0.117073	0	0	0.162651	0
AMBRA1	0	0	0	0	0	0	0	0.196721	0	0.268421	0.286842	0	0	0.168729
AMD1	0.103623	0	0	0.0562189	0.115409	0.105844	0	0.071134	0	0	0.2025	0	0.122536	0.0710983
AMDHD1	0.1575	0.572222	0.141071	0.218421	0.15	0.165385	0.244118	0.122419	0.157495	0.213636	0.302941	0.321705	0.108621	0.116745
AMDHD2	0	0	0	0	0	0	0	0	0	0.118293	0	0	0	0.0346386
AMELX	0	0	0	1	1	0	0	0	0	0	0	0	0	0
AMELY	0	0	0	0	0	0	0	0	0	0.109531	0	0	0	0
AMER1	0.181619	0.332	0.221154	0.195087	0.119787	0.180233	0.158333	0.101064	0	0.190184	0.047619	0.153061	0.169643	0.0334534
AMER2	0	0	0	0	0	0	0.781955	0	0	0	0	0	0	0
AMER3	0	0	0	0	0	0	0	0	0	0	0	0	0	0
AMFR	0	0.140496	0.074255	0	0	0	0	0.292494	0	0.115	0.365079	0.478261	0.453552	0.0230263
AMH	0	0	0	0	0	0	0	0	0	0	0	0	0	0
AMHR2	0	0	0	0	0	0	0.415416	0.393103	0.161667	0	0.216667	0.501515	0.418628	0.2275
AMIGO1	0	0.495575	0	0	0	0	0	0.466667	0	0	0	0.137931	0	0.352518
AMIGO2	0	0	0	0	0	0	0	0.0527881	0	0	0.00078125	0.0337243	0.0154412	0
AMIGO3	0	0	0	0	0	0.00906116	0	0	0	0	0	0	0	0
AMMECR1	0	0	0	0	0	0	0	0	0	0	0	0	0	0
AMMECR1L	0	0	0	0	0	0	0	0	0	0	0	0	0	0
AMN	0	0	0	0	0	0	0.186975	0	0	0	0	0	0	0
AMN1	0	0.433265	0.308	0	0.655462	0.291304	0.134383	0.352128	0.609756	0.229339	0.265432	0.425532	0.381522	0.418307
AMOT	0	0	0	0	0	0	0	0	0	0	0	0	0	0
AMOTL1	0	0	0	0	0	0	0	0	0	0	0	0.173404	0.113589	0
AMOTL2	0	0	0	0	0	0	0.0970588	0.19965	0	0.0744526	0.114498	0.256556	0.28777	0.152303
AMPD1	0	0	0	0.311436	0.693364	0	0.251429	0.104701	0	0	0	0	0.188462	0
AMPD2	0.0501931	0.415698	0.0286765	0.127155	0.140476	0	0	0.119	0.0681818	0.157778	0.122051	0.0378171	0.119697	0.0569986
AMPD3	0	0.0404494	0.0444092	0.0327869	0	0	0	0	0	0	0.0848671	0	0.0877056	0
AMPH	0	0	0	0.241117	0	0	0.475	0	0	0	0	0	0	0
AMT	0	0	0	0	0	0	0	0.0105263	0	0	0.3125	0.00952381	0	0
AMTN	0	0	0	0	0	0	0.0348485	0.184906	0.0166667	0	0	0.0944444	0.027381	0.012
AMY1A	0	0	0	0	0	0	0	0	0	0	0	0	0	0
AMY1B	0	0	0	0	0	0	0	0	0	0	0	0	0	0
AMY1C	0	0	0	0	0	0	0	0	0	0	0	0	0	0
AMY2A	0	0	0	0	0	0	0	0	0	0	0	0	0	0
AMY2B	0	0	0	0	0	0	0	0	0	1	1	0	0	0
AMZ1	0	0	0	0	0	0	0	0	0	0	0	0	0	0
AMZ2	0	0	0.156986	0	0	0	0	0	0	0	0	0	0	0
ANAPC1	0.0617647	0	0.209302	0.0939394	0.362403	0.0314286	0.0578947	0.096875	0.19375	0.0611111	0.116667	0.0946429	0.06	0.0807692
ANAPC10	0	0	0	0	0	0	0.0895349	0	0	0	0	0	0.138105	0.15493
ANAPC11	0	0	0.2	0	0	0	0	0	0	0	0	0	0	0
ANAPC13	0	0	0.129054	0.128525	0.208149	0.139714	0	0.108333	0	0.19375	0.220794	0	0	0.0680713
ANAPC15	0	0	0	0	0	0	0.0301205	0	0	0	0.227895	0	0	0.25
ANAPC16	0	0	0.199491	0	0.125926	0	0	0	0	0	0	0	0.167768	0
ANAPC2	0	0	0	0	0	0	0	0	0	0	0	0	0	0
ANAPC4	0	0	0.169713	0.189873	0	0	0	0.0743243	0	0.434783	0	0	0	0.295455
ANAPC5	0.440559	0	0	0	0.448513	0	0	0	0	0.653753	0	0	0	0.284133
ANAPC7	0.246552	0	0.119461	0	0.19186	0	0.135526	0.118871	0	0	0.133891	0.047191	0.155525	0.379152
ANG	0.116883	0	0.135755	0.0792707	0.0862069	0.115566	0.245161	0.118077	0.0892857	0.141197	0.12602	0.15493	0.128571	0.129496
ANGEL1	0	0	0.298805	0.21875	0.378049	0.23871	0.558824	0.20711	0.425287	0.295455	0.469643	0	0.287879	0.237705
ANGEL2	0.275362	0	0.270313	0	0.16	0.199637	0	0.364286	0	0.308123	0.35	0	0.225	0.125556
ANGPT1	0.15544	0	0.185941	0.168033	0.375	0.5125	0.205	0.112637	0.596667	0.455556	0.193571	0.347458	0.139975	0.121687
ANGPT2	0	0	0	0	0	0	0	0	0	0.0223285	0	0.0714286	0	0
ANGPT4	0	0	0	0	0.697531	0	0	0	0	0	0	0	0.474654	0.207813
ANGPTL1	0	0	0	0	0	0	0.344444	0.445455	0	0.134783	0.170901	0.49	0	0.186774
ANGPTL2	0	0	0	0	0	0	0	0	0	0	0.256114	0.617284	0.265823	0.075202
ANGPTL3	0	0	0	0	0	0	0	0	0	1	0.235294	0	0	0
ANGPTL4	0	0	0	0	0	0.0853933	0	0.2263	0	0	0	0	0.143119	0.0928775
ANGPTL5	0	0	0.0225806	0	0	0	0	0.367347	0	0.441176	0.181818	0.317794	0.277778	0.173913
ANGPTL6	0.37037	0.231376	0.322222	0.473684	0.473684	0.236842	0.473684	0.473684	0.444444	0.468085	0.5	0.339623	0.401786	0.235294
ANGPTL7	0	0	0	0	0	0	0	0	0	0	0	0	0	0
ANGPTL8	0	0	1	0	0	0	0.744444	0	0	0.221253	0	0	1	0
ANHX	0	0	0.214253	0	0	0	0	0	0	0	0	0	0	0
ANK1	0	0.12709	0	0	0	0.0785824	0	0.142857	0.301075	0	0.0982659	0	0	0.0982659
ANK2	0	0	0	0	0	0	0	0	0	0	0	0	0	0
ANK3	0	0	0	0	0	0	0	0	0	0	0	0	0	0
ANKAR	0	0	0	0.291667	0.28866	0.1067	0	0	0	0	0.266667	0	0.28	0.15625
ANKDD1A	0	0	0	0	0	0.342432	0	0	0	0	0	0	0	0
ANKDD1B	0	0	0	0	0	0	1	0.462121	0	1	0	0	0.474777	0.143969
ANKEF1	0	0	0	0	0	0	0	0	0	0	0	0	0	0
ANKFN1	0	0	0	0	0	0	0.14	0	0	0.0191257	0	0	0	0.299492
ANKFY1	0	0	0	0	0	0	0	0.0713624	0	0	0	0	0	0
ANKH	0.0638474	0	0.0636364	0.0431818	0.0227692	0.0619565	0	0.023125	0	0.167391	0.0725191	0	0	0.0312843
ANKHD1	0	0	0.135714	0.132	0.338379	0	0.0571429	0.15873	0	0	0.0113208	0	0.0197531	0
ANKHD1-EIF4EBP3	0	0	0.135714	0.132	0.338379	0	0.0571429	0.15873	0	0	0.0113208	0	0.0197531	0
ANKIB1	0	0	0.0561798	0.0408831	0	0	0	0	0	0	0	0	0	0
ANKK1	0	0	0	0.89375	0	0	0	0	0	0.0636364	0.17	0	0	0.17
ANKLE1	0	0	0	0	0	0	0	0	0	0	0	0.191824	0	0
ANKLE2	0.414583	0	0.476087	0.271212	0.586765	0.519194	0.678795	0.509606	0	0.40038	0.527808	0.581818	0.546512	0.435252
ANKMY1	0	0	0	0	0	0	0	0	0	0	0	0	0.0622474	0
ANKMY2	0.0756303	0	0	0	0	0	0	0	0	0	0	0	0	0
ANKRA2	0	0	0.183876	0	0	0.0592	0	0	0	0	0	0	0	0.191833
ANKRD1	0	0	0	0	0	0	0	0.122825	0	0	0	0	0	0
ANKRD10	0	0	0	0.0279412	0	0	0	0	0	0	0.0896255	0.0233216	0.026965	0.058871
ANKRD12	0	0	0.141191	0.100066	0.212916	0	0	0.07	0	0.0234375	0.0744048	0.07	0.0511364	0.100612
ANKRD13A	0.135086	0	0.289737	0	0.197872	0	0	0.230583	0	0	0.237838	0	0.230151	0.18893
ANKRD13B	0	0	0.0177469	0	0.0155626	0	0	0.0254351	0.0310142	0.116967	0.0529968	0.0815697	0.0206186	0.0386915
ANKRD13C	0	0.154989	0	0.258065	0.30303	0	0	0	0	0	0.213018	0	0.278729	0.154011
ANKRD13D	0	0	0	0	0	0	0	0	0	0	0.463687	0.257235	0.344288	0.361958
ANKRD16	0.0673913	0	0.114286	0.0714286	0.0479955	0.0604651	0	0.122324	0	0.194898	0.375758	0.198547	0.252809	0.17823
ANKRD17	0	0	0	0	0	0	0	0	0	0	0	0	0	0
ANKRD18A	0	0	0	0	0	0	0	0	0	0	0	0	0	0
ANKRD18B	0	0	0	0	0	0	0	0.00943396	0	0	0	0	0.232859	0
ANKRD2	0	0	0	0	0	0.0380282	0.0771429	0.177673	0.108974	0.0894737	0.0621572	0.0527132	0.0515152	0.0460299
ANKRD20A1	0	0	0	0	0	0	0	0	0	0	0	0	0	0
ANKRD22	0	0	0	0	0	0	0	0.382239	0.233083	0	0.367857	0.255714	0.4125	0.355172
ANKRD23	0	0	0.493617	0.5	0.4	0	0	0	0	0	0	0	0	0
ANKRD24	0	0	0.991228	0	0	0	0	0	0	0	0	0	0	0
ANKRD26	0.308176	0.075	0	0	0.526316	0	0	0	0	0	0	0	0	0
ANKRD27	0	0	0.111111	0	0	0	0.0516934	0.0154905	0	0	0	0	0	0
ANKRD28	0	0	0.0787234	0	0	0	0	0	0	0	0	0	0	0
ANKRD29	0	0	0	0	0	0	0	0.537492	0	0	0	0	0.1749	0.348837
ANKRD30A	0	0	0	0	0	0	0	0	0	0	0	0	0	0
ANKRD30B	0	0	0	0	0	0	0	0	0	0	0	0	0	0
ANKRD30BL	0	0	0	0	0	0	0	0	0	0	0	0	0	0
ANKRD31	0	0	0	0	0	0.403571	0.181034	0.1341	0.328125	0.157186	0	0.153061	0.156716	0.245283
ANKRD33	0	0	1	0	0	0.111657	0.40678	0.577075	1	0.473684	0.621094	0.692913	0.665517	0.471098
ANKRD33B	0.0266667	0	0	0	0.0590909	0	0	0	0	0	0	0	0	0
ANKRD34A	0	0	0.0348837	0	0	0	0	0	0	0	0	0	0	0.0714286
ANKRD34B	0	0	0	0	0	0	0.0520548	0.637755	0	0	0	0.369565	1	0
ANKRD34C	0	0	0	0	0	0	0	0	0	0	0	0	0	0
ANKRD35	0	0	0	0	0	0	0.192771	0	0	0.174573	0	0.311111	0.239316	0
ANKRD36	0	0.111959	0	0	0.00625	0	0.104265	0	0	0	0.111959	0.101617	0.117962	0
ANKRD36B	0	0.135922	0.456522	0	0	0	0	0.0572207	0	0	0	0.116667	0	0
ANKRD36C	0	0	0.0948276	0.0654912	0.0438247	0.111392	0	0.0820896	0.275	0.082243	0.183333	0.132132	0.129794	0.0797101
ANKRD37	0	0	0.0322284	0.0804416	0	0	0	0	0	0	0	0	0	0.00901639
ANKRD39	0.0971039	0	0	0.262278	0.152564	0	0.0398936	0.0859375	0	0.19426	0	0.0848765	0.100407	0.0404281
ANKRD40	0	0	0.0757129	0	0.0877085	0	0	0	0	0	0	0	0	0
ANKRD40CL	0	0.852564	0.738744	0.747368	0.746231	0.661111	0.166265	0.0409091	0.383333	0.291961	0	0.320117	0.024	0
ANKRD42	0	0	0.233716	0	0	0.142246	0	0	0	0.170799	0.201995	0	0.239535	0.572808
ANKRD44	0.153425	0	0.0557792	0	0	0.231179	0	0	0	0.0540541	0	0.254	0.242857	0.0831557
ANKRD45	0	0	0	0	0	0	0	0	0	0	0.428571	0	0.883333	0.53
ANKRD46	0	0	0	0	0	0	0	0	0	0	0.357143	0	0.240824	0.310345
ANKRD49	0	0	0	0	0	0	0	0.08	0	0	0	0	0.190722	0.27931
ANKRD50	0.137694	0	0	0	0	0	0	0	0	0	0	0	0.0138768	0
ANKRD52	0	0	0	0	0	0	0	0.196149	1	0	0.147913	0.594156	0.223288	0.096222
ANKRD53	0	1	0.780804	0.65873	0.984	0.354086	0.767494	0.687931	1	0.865801	0.75	0.805616	0.71	0.385417
ANKRD54	0.037092	0.0912409	0.0432692	0.0420875	0	0	0.0111607	0.0849057	0.0556793	0.287736	0	0.114236	0.0259875	0.131799
ANKRD55	0	0	0	0	0	0	0	0	0	0	0	0	0	0
ANKRD6	0	0.169492	0	0.327416	0	0	0	0	0	0	0	0	0	0
ANKRD60	0	0	0	0	0	0	0	0	0	0	0	0	0.256944	0
ANKRD61	0	0	0	0	0	0	0	0	0	0	0	0	0	0
ANKRD62	0	0	0	0	0	0	0	0	0	0	1	0	0	0
ANKRD63	0	0	0.13486	0	0	0	0	0	0	0	0	0	0	0.16951
ANKRD65	1	1	1	1	0	0	0	0	0	0.367781	1	1	1	0.455041
ANKRD66	0	0	0	0	0	0	0	0	0	0	0	0	0	0
ANKRD7	0	0	0	1	0	0	0	0.3	0	0	0	0	0	0
ANKRD9	0	0	0	0	0	0	0.120588	0.172372	0	0.0829268	0	0.222836	0.0743902	0
ANKS1A	0	0	0.0934211	0	0	0	0	0	0	0	0	0	0.0563536	0.0877193
ANKS1B	0	0	0	0	0	0	0	0	0	0	0	0	0	0
ANKS3	0	0	0	0	0	0	0	0	0	0	0	0	0	0.278364
ANKS4B	0	0	0	0	0	0	0	0	0	0	0	0	0	0
ANKS6	0	0	0	0	0.298276	0	0	0	0	0	0	0.172324	0	0.186585
ANKUB1	0	0	0	0	0	0	0	0	0	0	0	0	0	0
ANKZF1	0	0	0	0	0	0	0	0	0	0	0	0	0	0
ANLN	0	0.0834575	0	0.0629032	0	0	0.104412	0.197684	0.139733	0.221053	0.391586	0.316921	0.114815	0.144311
ANO1	0	0	0	0.540984	0.471429	0	0.165	0	0	0	0.119857	0.122807	0.123989	0.0834371
ANO10	0	0	0	0	0.25104	0.3375	0.537662	0	0	0.376947	0	0.407407	0	0
ANO3	0	0	0	0	0	0	0	0.092832	0	0	0	0	0.238671	0
ANO4	0	0	0	0	0	0	0	0	0	0	0.0597222	0	0	0
ANO5	0	0.259494	0	0.0727802	0.0662162	0.0521277	0	0	0	0.161111	0	0	0	0
ANO6	0.0938596	0	0	0	0	0	0.0327586	0.0198818	0	0	0.0476868	0.0651341	0.0217391	0.0402161
ANO7	0	0	0	0	0	0	0	0	0	0	0	0.497727	0	1
ANO8	0.158784	0.0401189	0.13189	0.200139	0.149017	0.0805538	0.214027	0.204082	0.258038	0.052381	0.210784	0.218254	0.285196	0.241935
ANO9	0	0	0.207602	0	0.172222	0	0.106897	0	0	0	0.209135	0	0.0565371	0.144828
ANOS1	0	0	0	0	0	0	0	0	0	0	0	0	0	0
ANP32A	0	0	0.0853038	0	0	0	0	0.0307692	0	0.0453809	0	0.0730397	0.0288066	0.0308144
ANP32B	0.0272981	0	0.130706	0	0.174201	0	0	0	0	0	0	0	0	0
ANP32D	0	0	0.85	0	1	0	0	0	0	0	0	0	0	0
ANP32E	0.522495	0	0.104795	0.165618	0	0	0.186957	0	0	0	0.110251	0.238571	0.245714	0.157091
ANPEP	0	0	0	0	0	0.167355	0	0	0	0	0.5	0	0.601266	0.169361
ANTKMT	0	0	0.0145964	0	0	0	0	0	0	0	0	0	0	0
ANTXR1	0.1875	0	0	0.137825	0.176107	0.175815	0	0.122807	0	0.168342	0	0	0	0.105769
ANTXR2	0	0	0	0	0	0.280125	0	0.122051	0	0	0.0430598	0	0.0542916	0.0357594
ANTXRL	0.00735294	0	0	0	0	0	0.213953	0	0	0	0.201102	0.351029	0	0.0857143
ANXA1	0.482353	0	1	0	0	0	0.225513	0.267215	0	0	0.161045	0.156958	0	0.138408
ANXA10	0	0	0	0	0	0	0	0	0	0	0	0	0	0.502941
ANXA11	0	0.0734633	0.0338505	0.0181818	0.0358209	0	0	0.263609	0.115548	0	0	0.214153	0.35163	0.0177632
ANXA13	0	0	0	0	0	0	0	1	1	0.595238	1	0.5	0.345212	0
ANXA2	0	0	0.217306	0	0.0140429	0	0	0.107987	0.025	0.287979	0.204234	0	0.00115674	0.164091
ANXA2R	0.0798876	0	0.031768	0.0995025	0	0	0	0	0	0	0.0638298	0.0698066	0.0934681	0
ANXA3	0	0	0	0	0	0	0	0	0	0	0	0	0	0
ANXA4	0	0	0.272838	0.213415	0.325	0.134021	0.51476	0.274069	0.193798	0.392857	0.223752	0.486441	0.158924	0.225
ANXA5	0	0	0.123469	0	0.0923825	0	0	0.152542	0	0	0.279843	0	0	0.136781
ANXA6	0.0329268	0	0.290929	0.010479	0.0124334	0.064	0	0.279167	0.658088	0.396384	0.0113086	0	0.0388889	0.334756
ANXA7	0	0	0.121931	0.166488	0.180851	0	0	0	0	0.05	0	0.127362	0.406051	0.0568475
ANXA8	0	0	0	0	0	0	0	0.0472222	0	0	0.10625	0.05	0.10625	0.0794393
ANXA8L1	0	0	0	0	0	0	0	0	0	0	0	0	0	0
ANXA9	0	0	0	0	0	0	0	0.100792	0	0	0	0	0	0
AOAH	0.314079	0	0	0	0	0	0	0	0	0	0	0	0	0
AOC1	0	0	0	0	0	0.172727	0	1	0	0	0	0	0	0
AOC2	0	0	0	0	0	0	0	0	0	0	0	0	0	0
AOC3	0	0	0	0.0380952	0.08	0	0	0	0	0	0	0	0	0
AOPEP	0	0	0	0	0	0	0.142169	0.380952	0	0.642857	0.333333	0.381443	0.369085	0
AOX1	0	0	0	0	0	0.0781563	0	0	0	0	0	0	0	0.0588235
AP1AR	0	0	0	0	0	0	0	0	0	0	0	0	0	0
AP1B1	0	0	0.267467	0	0	0	0.454301	0	0	0.5	0	0	0	0
AP1G1	0	0	0	0.125	0	0	0	0	0	0	0.183395	0	0	0.129939
AP1G2	0	0	0	0	0	0	0	0	0	0	0.29661	0	0	0.0785381
AP1M1	0	0	0.267123	0	0	0	0	0.023511	0	0.072	0	0.191176	0	0.200747
AP1M2	0	0	0	0	0	0	0	0	0	0	0	0	0	0
AP1S1	0	0	0	0	0	0	0	0	0	0	0	0	0	0
AP1S2	0	0	0.0854827	0	0.0075	0.0324074	0	0.125	0	0	0	0	0.000957854	0.0253623
AP1S3	0	0	0.128527	0.0901786	0	0	0	0	0	0	0	0.0909091	0.0151659	0
AP2A1	0.0557823	0.0405063	0	0	0	0	0	0	0	0.0152284	0	0	0	0.0389001
AP2A2	0	0	0	0.2025	0.0629515	0	0	0	0	0	0	0	0	0
AP2B1	0	0	0	0	0	0	0	0	0	0	0	0	0	0.0935673
AP2M1	0	0	0	0	0	0	0	0	0	0	0.219286	0	0	0.0597161
AP2S1	0.0333333	0	0	0	0	0	0	0.0497592	0.0555556	0	0.0733333	0.0972644	0.217391	0.08
AP3B1	0.0741379	0	0.218333	0.181818	0.075	0.0605381	0	0.214	0	0	0	0	0	0.308129
AP3B2	0	0	0	0	0	0	0	0	0	0	0	0	0	0
AP3D1	0	0.324074	0	0	0.157484	0.155621	0.472222	0.280561	0	0	0.228137	0.36413	0.210035	0.173077
AP3M1	0	0	0	0	0	0.210976	0.2275	0.191971	0.238754	0.45	0.394444	0.196118	0.212698	0.233333
AP3M2	0	0.17786	0.119643	0.0355263	0	0	0	0.0318396	0	0.339879	0	0.0868825	0	0
AP3S1	0.164286	0	0.139619	0.0394231	0	0.00113636	0.097619	0.0475352	0	0.254642	0.169444	0.00573066	0.030597	0.243943
AP3S2	0.176871	0	0.0872894	0.145455	0.467105	0.0094518	0	0	0	0	0	0	0	0.0743338
AP4B1	0.210417	0.213439	0.297118	0	0	0.146802	0.227488	0.19501	0	0	0	0	0.120224	0.0515556
AP4E1	0.45283	0.710526	0.395868	0.455348	0.543478	0.493333	0.216718	0.301783	0	0.407143	0.278672	0.302983	0.427835	0.239857
AP4M1	0	0	0	0	0	0.0674084	0	0	0	0	0.0459184	0	0	0.22037
AP4S1	0	0	0	0	0	0	0	0	0	0	0	0	0.160241	0
AP5B1	0.320388	0	0	0	0	0.159696	0.659483	0	0	0.196311	0.150579	0.266022	0	0.147115
AP5M1	0.333333	0	0.0266809	0	0.25	0	0	0.0359281	0	0.156627	0	0	0	0
AP5S1	0.0190476	0	0	0	0	0	0	0	0	0.01125	0	0	0.14876	0
AP5Z1	0.121429	0	0.272059	0.0738095	0.130293	0.237774	0.207353	0	0.425	0.3525	0.237898	0	0.286713	0.195312
APAF1	0.188588	0	0	0	0.00525624	0	0	0.145	0.0138889	0.0817757	0.23348	0	0.153846	0.226667
APBA1	0	0	0	0.269601	0	0	0.400545	0.495114	0.447853	0	0.25788	0.375	0.566321	0.132159
APBA2	0	0	0	0	0	0	0.110294	0	0	0	0.202778	0	0.0985325	0
APBA3	0.0178306	0.0380294	0.221925	0.150281	0.261818	0	0.01875	0.0171429	0.0604651	0.0761905	0.23714	0.0176471	0	0.208462
APBB1	0	0	0	0	0.007109	0	0	0	0	0	0.160207	0	0.195238	0.123333
APBB1IP	0.177554	0.591928	0.160067	0.2	0.037037	0	0.190751	0	0	0	0	0	0	0.0726027
APBB2	0	0	0	0	0	0.130814	0	0.00447761	0	0	0	0	0	0.112422
APBB3	0	0	0.0350701	0	0	0	0	0.0965347	0	0	0.120172	0	0.104167	0.076087
APC	0	0	0.491045	0	0	0	0	0.217342	0	0	0	0	0.478125	0.233925
APC2	0	0	0.147496	0	0.216867	0	0	0.204003	0	0	0.227181	0.244318	0.0982143	0.0975919
APCDD1	0	0	0	0	0	0	0	0.489209	0	0	0	0	0	0
APCDD1L	0	0	0	0	0	0	0.0909091	0	0	0	0	0.0343348	0	0
APCS	0	0	0.83871	0	0	0	0	0.423077	0	0	0.546763	0	0.5	0.45
APEH	0	0	0	0	0	0	0	0	0	0	0	0	0	0
APELA	0	0	0.259494	0	0	0	0	0.155	0	0	0	0	0.16242	0
APEX1	0	0	0	0	0	0	0	0	0	0	0	0	0	0
APEX2	0	0	0	0	0	0	0	0.175	0	0	0	0.201527	0.245	0
APH1A	0	0	0	0	0	0	0	0	0	0	0.166667	0	0	0
APH1B	0.113043	0	0	0	0	0	0	0	0	0	0	0	0.201729	0
API5	0.4275	0	0.0147059	0.302	0.419444	0.281356	0	0	0	0.136364	0.293441	0	0.128617	0.0131265
APIP	0	0	0	0	0	0	0	0	0	0	0.143349	0	0	0.0525974
APLF	0	0	0	0.208333	0.227941	0	0.0210526	0.096	0	0.0236337	0.380123	0	0.191176	0.284542
APLN	0.113689	0	0.235714	0.136915	0.19596	0	0.484076	0.55	0	0	0	0	0.164948	0.0722071
APLNR	0	0	0	0	0	0.185185	0	0	0	0	0	0	0	0
APLP1	0	0	0	0	0	0	0	0	0	0	0	0	0	0.078922
APLP2	0	0	0	0	0	0	0	0	0	0	0	0	0	0
APMAP	0.263889	0.325	0.260526	0.282486	0.264798	0.25	0.178571	0.265625	0.457364	0.196078	0.277778	0.202703	0.174419	0.22231
APOA1	0	0	0	0	0	0	0	0	0	0.147019	0	0	0	0
APOA2	0	0	0	0	0	0	0	0	0	0	0	0	0	0
APOA4	0	0	0	0	0	0	0	0	0	0.154762	0	0	0	0.307692
APOA5	0	0	0.0395257	0	0	0.125348	0	0.298193	0.272487	0.140073	0.234375	0	0.308421	0.148485
APOB	0	0	0	0	0	0	0	0	0	0	0	0	0	0
APOBEC1	0	0	0	0	0	0	0	0	0	0	0	0	0	0
APOBEC2	0	0	1	0	0	0	0	0	0	0	0	0	0	0
APOBEC3A	0	0	0	0	0	0	0	0	0	0	0	0	0	0
APOBEC3B	0	0.445238	0.488636	0.733784	0.404545	0	0.25	0.682258	0.4528	0.391371	0.305	0.726923	0.432857	0.25625
APOBEC3C	0	0	0.0675676	0	0.323394	0	0	0	0	0	0	0	0	0.172619
APOBEC3D	0.483333	0	0.335347	0	0.209833	0	0	0	0	0	0.385714	0	1	0.121359
APOBEC3F	0	0	0	0	0	0	0	0	0	0	0	0.416309	0	0
APOBEC3G	0	0	0	0.272109	0.327198	0	0	0	0	0	0	0	0	0
APOBEC3H	0	0	0	0.369444	0.434783	0	0	0	0	0	0	0.139053	0	0
APOBEC4	0	0	0	0.368627	0	0	0	0	0	0	0.52381	0	0	0
APOBR	0.15756	0.0136364	0.0422857	0	0	0	0.132692	0.391935	0	0	0	0.58	0.211905	0.153295
APOC1	0	0	0	0	0.177632	0.11588	0.0944444	0.3	0	0.1	0.135	0.387852	0.23125	0.117199
APOC2	0	0	0.248366	0	0	0	0	0	0	0	0	0	0	0.19
APOC3	0	0	0	0	0	0.14	0	0	0	0.131746	0	0	0.035533	0.0689655
APOC4	0	0	0.248366	0	0	0	0	0	0	0.31	0	0.617647	0	0.35625
APOC4-APOC2	0	0	0.248366	0	0	0	0	0	0	0.31	0	0.617647	0	0.35625
APOD	0.253623	1	0	0.15	0.227273	0	0	0	0	0	0	0.320142	0	0.0925684
APOE	0.276018	0	0.330864	0	0	0.077853	0	0	0	0.256345	0	0.275082	0	0
APOF	0	0	0.315011	0.404284	0.313462	0	0	0.506884	0	0	0.315217	0.352113	0.3625	0.495062
APOH	0	0	0	0	0	0	0	0	0	0.482353	0	0	0	0
APOL1	0.0100756	0.504132	0	0	0	0.0331325	0	0	0	0.333333	0.181384	0	0	0.0883483
APOL2	0	0	0.352381	0.263554	0.147826	0.155452	0	0	0	0	0	0	0	0.214706
APOL3	0.3558	0.111765	0	0.394444	0	0	0	0	0	0	0	0	0	0.13101
APOL4	0.0904523	0	0	0	0	0.128405	0.574899	0	0	0.124567	0.13	0.602906	0.459184	0.0684211
APOL5	0	0	1	0	0	0	0	0	0	0	0	0	0	0
APOL6	0.484286	0.25	0.3125	0.358	0.265281	0	0	0.105357	0	0.0431818	0.206081	0.22	0.067659	0.229437
APOLD1	0	0	0	0.0714286	0.0732345	0	0	0.008	0	0	0	0	0	0.0869565
APOM	0	0	0	0	0	0	0	0	0	0.115874	0	0	0	0
APOO	0.19375	0	0.256321	0.133333	0.115556	0	0.290323	0.168539	0	0	0.454545	0	0.267735	0
APOOL	0.470588	0	0.0480962	0	0	0	0	0.402	0	0	0	0	0	0.303333
APP	0	0	0	0	0	0	0	0	0	0	0	0	0	0
APPBP2	0	0	0	0.125581	0	0	0.222222	0	0	0	0.433962	0	0	0.172449
APPL1	0	0	0	0	0	0	0	0.0125	0	0	0	0	0.0785942	0.0693317
APPL2	0	0	0	0.168182	0.0474732	0	0	0.371739	0	0.322973	0.141827	0	0	0.25
APRT	0.212121	0.183333	0.160762	0.121101	0.15926	0.0111111	0.189152	0.279601	0.0736842	0.201264	0.277083	0.165133	0.163416	0.124691
APTX	0.45	0	0.358333	0.367391	0.473684	0	0	0.384091	0	0	0	0	0	0.398148
AQP1	0	0	0.733333	0	0.733333	0	0	0.554167	0.733728	0	0.555	0.604545	0.554167	0.165
AQP10	0	0	0.0357143	0	0	0.0486111	0.037037	0.0813008	0.05	0.0357143	0.0227273	0	0.05	0
AQP11	0	0	0	0	0.225	0.0435606	0	0.252326	0	0.266667	0	0	0	0.145735
AQP12B	0	0	0	0	0	0.217687	1	0	0	0	0	0	0	0
AQP2	1	1	0.39749	1	1	0.122209	1	0.342105	1	1	1	1	1	0.285714
AQP3	0	0	0	0	0	0	0	0	0	0	0	0	0	0
AQP4	0	0	0	0	0	0	0	0	0	0	0	0	0	0
AQP5	0	0	0.129983	0	0	0	0	0	0	0	0	0	0	0
AQP6	0	0	0	0	0	0.0711679	0	0	0	0	0	0	0	0
AQP7	0.447853	0	0	0	0	0	0	0	0	0	0	0	0	0
AQP7B	0	0	0	0	0	0	0	0	0	0	0	0	0	0
AQP8	0	0	0	0	0	0	1	0	0	0.915625	0	0	0	0
AQP9	0	0	0	0	0	0	0	0	0	0	0	0.345455	0.4	0.0854701
AQR	0	0	0	0	0	0	0	0.421053	0	0	0.412409	0	0	0.29
AR	0	0	0	0	0	0	0	0	0	0	0	0	0	0
ARAF	0.114566	0	0.388889	0	0.141026	0	0.118087	0.451813	0	0	0.431092	0	0.358607	0.381818
ARAP1	0.268376	0	0.174812	0	0.0863192	0.280357	0	0.165049	0	0.0780591	0	0	0.273543	0.274074
ARAP2	0.0425844	0	0	0.00888889	0	0	0	0.0057971	0	0	0	0	0	0
ARAP3	0.4625	0	1	0	0	0.140474	0	0	0	0.558912	0	0.201575	0.116719	0
ARC	0	0	0	0	0	0	0	0	0	0	0	0	0	0
ARCN1	0	0.0368421	0.0671642	0.300242	0.112798	0	0	0	0	0	0	0.376597	0.0837838	0.210155
AREG	0	0	0.321429	0.337931	0.559633	0.219512	0.240506	0	0	0.340716	0	0	0	0
AREL1	0	0	0	0	0	0	0	0	0	0.230556	0	0	0	0
ARF1	0	0	0	0	0	0	0	0	0	0	0.161549	0.0132626	0.0867876	0.0490872
ARF3	0	0	0.137702	0	0	0	0	0	0	0	0	0	0.162162	0.121704
ARF4	0.230337	0	0.388972	0	0.292683	0	0	0.242033	0	0	0	0	0	0.0132062
ARF5	0	0	0	0	0	0	0	0	0	0	0	0	0.194553	0
ARF6	0	0	0.0366371	0	0.237805	0	0	0	0	0	0	0	0	0.00877193
ARFGAP1	0	0	0	0	0	0	0	0	0	0.0716019	0	0	0	0.162952
ARFGAP2	0.255357	0.189765	0.156798	0.181013	0.166861	0.208974	0.271667	0.3	0	0.196822	0.240437	0	0.16784	0.246552
ARFGAP3	0	0	0	0	0.292605	0	0	0.13198	0	0.144928	0	0	0.214035	0.374389
ARFGEF1	0	0	0.315757	0	0	0	0	0	0	0	0	0	0	0
ARFGEF2	0.222727	0	0.228643	0.302594	0.449889	0	0	0.195161	0	0.196	0	0.1375	0.211594	0.193443
ARFGEF3	0	0	0	0	0	0	0	0	0	0	0	0.330413	0	0
ARFIP1	0	0	0	0	0	0	0	0	0	0	0	0	0	0
ARFIP2	0	0	0	0	0	0	0	0	0	0	0	0	0	0.17
ARFRP1	0	0	0	0.040404	0.00714286	0.149171	0	0	0	0	0	0.241234	0	0.00454545
ARG1	0	0	0	0	0	0	1	0	0	0.4	0	0	0	0
ARG2	0.104948	0	0.0195035	0.125	0.159091	0	0.113636	0.0369048	0	0.0418919	0.0152144	0	0.0298077	0
ARGFX	0	0	0	0	0	0	0	0	0	0	0	0	0.833333	0
ARGLU1	0.0569878	0	0.0772727	0.0744961	0.00744681	0.0693878	0	0.2325	0	0.212069	0.0544835	0	0.106996	0.0728832
ARHGAP1	0	0	0	0	0	0	0	0	0	0	0	0	0	0
ARHGAP10	0	0	0	0.11396	0.133067	0	0	0.0143266	0	0	0.0492424	0.0455581	0.0137363	0.0821555
ARHGAP11A	0.174863	0	0.267227	0.198661	0.277895	0	0	0.164043	0	0	0.13217	0	0	0.0628319
ARHGAP11B	0	0	0.141401	0.110721	0.21025	0	0	0.116109	0	0	0.207133	0	0.148415	0.163067
ARHGAP12	0	0	0.0342316	0.0279762	0.0193826	0	0.228188	0.0523438	0	0.0817073	0	0.109023	0.203515	0.186161
ARHGAP15	0.428571	0	0	0	0	0	0	0	0	0	0	0	0	0
ARHGAP17	0	0	0	0	0	0	0	0	0	0	0	0	0	0
ARHGAP18	0	0	0	0	0	0	0	0	0	0	0	0	0	0.210232
ARHGAP19	0	0.207447	0.0351145	0.00576923	0	0.0891239	0	0	0	0.0342052	0.00652174	0.00576923	0.130435	0.05
ARHGAP19-SLIT1	0	0.207447	0.0351145	0.00576923	0	0.0891239	0	0	0	0.0342052	0.00652174	0.00576923	0.130435	0.05
ARHGAP20	0	0	0	0	0	0.0289331	0	0.136	0	0	0.0582902	0	0	0.118143
ARHGAP21	0	0	0	0	0	0	0	0	0	0	0	0	0	0
ARHGAP22	1	1	0.381579	0.426471	0.381579	0.434211	0.591398	0.381579	0.925	0.95082	0.304297	0	0.122335	0.329392
ARHGAP23	0.00463392	0.10582	0.0277778	0.00714286	0.00641026	0	0.0357143	0.00595948	0.025	0.0277778	0	0.399027	0.00576701	0
ARHGAP24	0	0	0	0	0	0	0	0	0	0	0	0	0	0.0631277
ARHGAP25	0	0	0.183787	0	0	0	0	0	0	0	0	0	0.304348	0
ARHGAP26	0	0	0.0184211	0.055102	0.0145833	0.0126126	0	0	0	0	0.0333333	0.0926259	0.0595065	0.0663717
ARHGAP28	0	0	0	0	0	0	0	0	0	0	0	0	0	0
ARHGAP29	0.411985	0	0.236111	0.2	0.434091	0.380952	0	0.345	0	0.385714	0.296686	0.160284	0.237989	0.166881
ARHGAP30	0	0	0	0	0	0	0	0	0	0	0	0	0	0
ARHGAP31	0	0	0	0.0211111	0	0.0466667	0	0	0	0	0	0	0	0.0697548
ARHGAP32	0	0	0	0	0	0	0.14741	0	0	0	0	0	0	0
ARHGAP33	0	0	0.264706	0	0	0	0	0.272222	0	0	0.454094	0.228873	0	0.306654
ARHGAP35	0.0313667	0.0457627	0.026975	0.0617647	0.0287081	0.0507365	0.0436447	0.0375247	0.0878661	0.0391215	0.0821918	0.096875	0.0481852	0.0244399
ARHGAP36	0	0	0	0	0	0	0	0	0	0	0	0	0	0
ARHGAP39	0	0	0	0	0	0	0	0	0	0.815	0	0	0	0
ARHGAP4	0.0362494	0.0234568	0.0836331	0.0145903	0.130539	0.011374	0	0.0215517	0	0	0.0365497	0	0.0246063	0.0167673
ARHGAP40	0	0	0	0	0	0	0.0391304	0.124183	0	0.0582822	0.125874	0.317259	0.156	0.110145
ARHGAP42	0	0	0.015625	0.107692	0.345633	0	0	0.00520833	0.0976139	0	0.00833333	0.0136364	0.0596491	0
ARHGAP44	0	0	0	0	0	0	0	0	0	0	0	0	0	0
ARHGAP45	0.0166667	0	0	0.0915094	0.120257	0	0	0.0308989	0	0	0	0	0	0
ARHGAP5	0	0	0	0	0	0	0	0.0646583	0	0.0443038	0.0475419	0	0.0593103	0.0255682
ARHGAP6	0	0	0	0	0	0	0	0	0	0	0	0	0	0
ARHGAP8	0	0	0	0	0	0	0	0	0	0	0	0.0775862	0.0530086	0
ARHGAP9	0.00441306	0.00953678	0	0	0	0	0	0.880259	0	0	0.487562	0.96648	0	0.5425
ARHGDIA	0.00237869	0	0.0678426	0	0	0	0	0	0	0	0	0	0.0860215	0
ARHGDIB	0.324561	0	0.12259	0	0	0.904459	0	0.0325926	0	0	0	0.00285714	0	0
ARHGDIG	1	1	1	0	1	0	1	1	0	1	1	1	1	0.134615
ARHGEF1	0	0	0.102169	0	0.0325	0	0	0	0	0	0	0	0.0771176	0.0788486
ARHGEF10	0	0	0	0	0	0.016016	0	0	0	0	0	0	0	0
ARHGEF10L	0.388889	0	0	0.45	0.388889	0.3125	0	0	0	0.195956	0	0	0	0
ARHGEF11	0	0	0	0	0.25	0	0	0	0	0.292035	0.305983	0	0.278861	0.0754319
ARHGEF12	0	0	0	0.0318893	0.0989011	0	0	0.0160367	0	0	0.0403023	0.150021	0.0207254	0.0686922
ARHGEF15	0	0	0	0	0	0	0	0	0	0	0	0	0	0
ARHGEF16	0	0	0	0	0	0.00679348	0	0	0	0	0	0	0	0
ARHGEF17	0	0	0	0	0	0	0	0.110604	0	0	0	0	0.218077	0
ARHGEF18	0	0.265432	0	1	0	0	0	1	0	0.70922	0	0	1	0.457143
ARHGEF19	0	0	0	0	0	0	0	0.136986	0	0	0.219603	0.186964	0.232143	0.203682
ARHGEF2	0.00788288	0	0.0343225	0.0294118	0.0137694	0	0	0	0	0	0	0	0	0
ARHGEF25	0	0	0	0	0	0	0	0	0	0	0	0	0	0
ARHGEF26	0	0	0	0	0	0.0921053	0	0	0	0.233681	0	0.336634	0.0625841	0
ARHGEF28	0	0	0	0	0	0	0	0	0	0.110644	0	0	0	0
ARHGEF3	0	0	0	0	0	0	0	0	0	0	0	0	0	0
ARHGEF33	0	0	0	0	0	0	1	0	0	0	1	1	1	1
ARHGEF35	0	0	0	0	0	0	0	0	0	0	0	0	0	0
ARHGEF37	0	0	0.39404	0.272222	0	0	0	0	0	0	0	0	0.325286	0
ARHGEF38	0	0	0	0	0	0	0.35733	0.814371	0	0	0	0	0.511111	0.2625
ARHGEF39	0	0	0.455399	0	0.383399	0	0	0	0	0	0	0	0	0
ARHGEF4	0	0	0	0	0	0	0	0	0	0	0	0	0	0
ARHGEF40	0	0	0	0	0	0	0.025	0	0	0	0	0	0	0
ARHGEF5	0	0	0.365591	0.891667	0	0	0	1	1	0	0	0.47205	0.240343	0
ARHGEF6	0.17502	0	0	0	0	0	0	0	0	0	0	0	0	0.0853448
ARHGEF7	0	0	0	0	0	0	0	0	0	0	0	0	0	0
ARHGEF9	0	0	0	0	0	0	0	0	0	0	0	0	0	0
ARID1A	0	0	0.0625986	0.00212314	0	0	0	0	0	0	0	0	0	0
ARID1B	0	0	0	0	0	0	0	0.0110465	0	0	0	0	0	0
ARID2	0	0	0	0	0	0	0	0	0	0	0	0	0	0
ARID3A	0.188136	0	0.05	0.221233	0.207106	0.00977517	0	0.238184	0.348525	0.0817147	0.0995733	0	0.119154	0.0611111
ARID3B	0.204545	0	0.244318	0.199536	0.0242086	0.0335917	0	0.331683	0.105691	0.256489	0.31749	0	0.316008	0.372014
ARID3C	0	0	0.038835	0	0	0	0	0	0	0	0	0	0	0
ARID4A	0	0	0	0	0	0	0	0	0	0	0	0	0	0.0350877
ARID4B	0.0814815	0	0.0288635	0	0.0956522	0	0	0.136512	0	0.0610264	0.0221675	0.0983784	0	0.118719
ARID5A	0.0210145	0	0	0.0330858	0	0.077619	0	0	0	0	0.154517	0.0597717	0	0.157812
ARID5B	0	0	0	0	0	0	0	0	0	0	0	0	0	0.00533708
ARIH1	0	0	0.014	0.0184211	0.284969	0.0233333	0.0135266	0.0580357	0.0187919	0.218477	0.0231481	0.0184211	0.0159091	0.0145833
ARIH2	0.0813725	0	0.187963	0.225	0.190909	0.092	0.16458	0.233728	0.0991379	0.384615	0.275769	0.165789	0.353706	0.0798077
ARL1	0	0	0	0	0.248	0	0.0404722	0.114286	0	0	0	0	0	0
ARL10	0	0	0.190726	0.108647	0	0	0	0.349345	0	0	0	0	0.0517928	0.0841463
ARL11	0	0	0	0	0	0	0	0	0	0.0877193	0.223947	0	0	0.0638298
ARL13A	0	0	0	0	0	0	0	0	0	0	0	0	0	0
ARL13B	0	0	0	0	0	0	0	0.149254	0	0	0	0	0.186876	0.135227
ARL14	0	0	0	0	0	0	0	0	0	0	0	0.193056	0.168539	0
ARL14EP	0	0	0.34443	0	0	0.168067	0	0	0	0	0.287356	0	0.278125	0.367177
ARL14EPL	0	0	1	0.608333	1	1	1	1	1	1	1	1	0.5	0.470588
ARL15	0.176471	0.223077	0.201274	0.12868	0.172414	0.105263	0.404545	0.183721	0.158333	0.0182815	0.0185185	0.33833	0.176471	0.0961538
ARL16	0.239691	0	0	0.19888	0.15	0.0668103	0	0.127049	0	0.141148	0.107889	0.136765	0.145313	0.068787
ARL17A	0	0	0.728814	0	0	0	0	0	0	0	0	0.64	0	0
ARL17B	0	0	0	0	0	0	0	0	0	0	0	0	0	0
ARL2	0.0132353	0	0	0	0.309154	0	0.401667	0.222904	0	0	0	0.104348	0	0
ARL2BP	0	0	0.3125	0	0	0	0.346875	0.206154	0.0633094	0	0.24375	0	0	0.0662791
ARL2-SNX15	0.0132353	0	0	0	0.309154	0	0.401667	0.222904	0	0	0	0.104348	0	0
ARL3	0.150943	0	0.0876997	0.152542	0.16129	0	0.142012	0.148148	0	0	0.0867209	0	0.113636	0.216981
ARL4A	0	0	0	0	0	0.105895	0	0.157093	0	0	0.124468	0	0.0946065	0.117825
ARL4C	0	0	0	0	0	0	0	0	0	0	0	0	0	0
ARL4D	0	0	0	0	0	0.0591966	0	0	0	0	0	0	0	0
ARL5A	0	0	0	0	0	0.0593047	0	0	0	0.295172	0	0	0	0.169062
ARL5B	0	0	0.106138	0.108863	0	0	0	0	0	0.015343	0	0	0	0.0660848
ARL5C	0.335526	0	0	0.0386364	0	0	0	0	0	0	0	0	0	0.0966469
ARL6	0	0	0.106513	0	0	0	0	0	0	0	0	0	0	0.0991105
ARL6IP1	0	0	0	0	0	0	0	0.132558	0	0	0	0	0	0.0827273
ARL6IP4	0	0	0.140588	0	0.132483	0.0877437	0	0	0	0	0	0	0	0.264588
ARL6IP5	0	0	0	0.0768514	0	0.00449438	0	0.0477273	0	0	0.0627451	0	0	0.0349933
ARL6IP6	0	0	0	0	0	0	0	0	0	0	0	0	0	0
ARL8A	0	0	0	0.200622	0	0	0	0	0	0	0.293651	0	0	0.033945
ARL8B	0	0	0	0	0	0	0	0	0	0	0	0	0	0
ARL9	0	0	0	0	0	0	0	0	0	0	0	0	0	0.106667
ARMC1	0	0	0	0	0	0	0.102941	0.0666667	0.104348	0.39172	0.0833333	0.109091	0.0795455	0.0188133
ARMC10	0	0	0.30527	0	0	0	0	0	0	0	0	0	0	0
ARMC12	0	0	0.216842	0.292528	0.141772	0.251534	0.64375	0.327485	0.901408	0.498775	0.415858	0.470716	0.337714	0.384155
ARMC2	0	0	0	0	0	0	0	0	0	0	0	0.0925126	0	0
ARMC3	0	0	0.527778	0	0	0	0	0	0	0	0	0	0	0.0875
ARMC5	0	0	0	0	0.0292599	0	0	0.222222	0	0.259196	0.219189	0.220316	0.339525	0.279968
ARMC6	0.113636	0.0814286	0.156022	0.145	0.120192	0.0990566	0.151562	0.145374	0.104054	0.105521	0.177273	0.121212	0.101786	0.15814
ARMC7	0.0868421	0	0.314039	0.122	0.178889	0.0663043	0.158556	0.0291667	0	0.165236	0.101498	0.0427083	0.10686	0.0652406
ARMC8	0	0	0.138085	0	0	0	0	0.238342	0.119701	0	0.308399	0.165468	0.189084	0.269531
ARMC9	0	0.00714286	0	0	0	0	0	0	0	0	0.333333	0	0.376978	0.414865
ARMCX1	0	0	0	0	0.6	0.117021	0.266667	0	0	0	0.145215	0	0	0.195
ARMCX2	0	0	0	0	0	0	0	0	0	0	0	0	0	0
ARMCX3	0	0	0	0	0	0	0	0	0	0	0	0	0	0
ARMCX4	0	0	0	0	0	0	0	0	0	0	0.354767	0	0	0.2375
ARMCX5	0	0	0	0	0	0	0	0	0	0	0	0	0	0
ARMCX5-GPRASP2	0	0	0	0	0	0	0	0	0	0	0	0	0	0
ARMCX6	0	0	0	0	0	0	0	0	0	0	0	0	0	0
ARMH1	0	0.147309	0.415628	0.302419	0.298305	0.296296	0.440698	0.413158	0	0.321429	0.45	0.468198	0.527613	0.388634
ARMH2	0	0	0	0	0	0	0	1	0	0.711538	0.286111	0.581505	0.3475	0.33
ARMH3	0	0.034375	0	0	0	0	0.0902527	0.255952	0.502287	0.475	0.178138	0	0	0.135294
ARMH4	0	0	0	0	0	0	0	0	0	0	0	0	0.103409	0
ARMS2	0	0	0	0	0	0	0	0	0	0	0	0	0	0
ARMT1	0.298097	0	0.08625	0.259524	0.266667	0.240964	0	0.286957	0	0	0	0.195609	0.244444	0.337825
ARNT	0	0	0	0.0993197	0.2	0	0.0335484	0	0	0	0.3125	0	0	0.258227
ARNT2	0	0	0	0	0	0	0	0	0	0	0	0	0	0
ARPC1A	0.274272	0	0	0	0.195021	0	0	0	0	0	0	0	0	0.112782
ARPC1B	0	0	0	0	0	0.110451	0.435165	0.311702	0	0	0	0.0740741	0.31899	0.112883
ARPC2	0	0	0	0.172672	0.0911873	0	0	0	0	0	0.206278	0	0	0.0927632
ARPC3	0	0	0	0	0	0	0	0	0	0	0	0	0	0
ARPC4	0	0.278689	0	0	0	0	0	0	0	0	0	0	0	0
ARPC4-TTLL3	0	0.278689	0	0	0	0	0	0	0	0	0	0	0	0
ARPC5	0	0	0	0	0	0	0	0.0796703	0	0.260094	0.272052	0.118367	0.284238	0.188319
ARPC5L	0	0	0.237959	0	0	0	0	0.168579	0	0	0	0.191667	0.308252	0
ARPIN	0	0	0	0	0	0	0.716814	0.181907	0	0	0	0.179167	0.111486	0.0541667
ARPIN-AP3S2	0	0	0	0	0	0	0.795812	0.174322	0	0	0	0.167692	0.0881226	0.0541667
ARPP19	0	0	0	0	0	0	0.292398	0	0	0	0.31074	0	0	0.294118
ARPP21	0	0	0	0	0	0	0	0	0	0	0	0	0	0
ARR3	0	0	0	0	0	0	0	0	0	0	0	0	0	0
ARRB1	0	0	0	0	0	0	0	0.395492	0	0.201117	0.0478011	0.207692	0	0.0311231
ARRB2	0.156863	0	0.191489	0.487179	0.228137	0.0242424	0.117647	0	0	0.344828	0.678571	0.384615	0.558653	0.268806
ARRDC1	0	0	0.45	0	0	0	0	0	0	0	0	0.260217	0	0.0243056
ARRDC2	0	0	0.219966	0	0	0	0	0	0	0	0	0	0	0.0138889
ARRDC3	0	0	0	0	0	0	0.0382038	0	0	0	0	0	0	0.077193
ARRDC4	0	0	0	0	0	0	0	0	0	0	0	0	0	0
ARRDC5	0	0	0	0	0	0	0	0	0	0.9	0	0	0	0
ARSA	0	0	0	0	0	0	0	0	0	0	0	0.665343	0	0
ARSB	0.0925926	0	0.174511	0.0625	0.0306122	0.125654	0	0.11	0.0333333	0.103122	0.192308	0.0472441	0.108498	0.23
ARSD	0	0	0	0	0	0.173913	0.0529412	0.0656934	0	0.223464	0.146184	0.323529	0.0129032	0.00119048
ARSF	0	0	0	0	0	0	0	0	0	1	1	0	0	0
ARSG	0.424915	0	0.400927	0.335088	0.393902	0	0	0.35	0	0	0	0	0.0236967	0
ARSH	0	0	0	0	0	0	0	0	0	0	0	0	0	0
ARSI	0	0	0	0.0103306	0	0	0.761194	0.907143	0	0	0.497062	0	0.13764	0.395146
ARSJ	0	0	0	0	0	0	0	0	0	0	0.120237	0	0	0
ARSK	0	0	0.140385	0	0	0	0.0815789	0.307538	0	0	0	0.0806818	0.159751	0.158108
ARSL	0	0	0	0	0	0	0	0	0	0.264574	0.159677	0	0	0
ART1	0	0	0.385216	0	0	0	0.178261	0.127273	0	0	0	0	0	0
ART3	0	0	0	0	0	0	0	0	0	0	0	0	0	0
ART4	0	0	0.0889571	0	0	0	0	0	0	0.0500864	0	0	0	0
ART5	0	0	0.18566	0	0	0	0.178261	0.127273	0	0	0	0	0	0
ARTN	0	0	0	0.106416	0.133252	0	0	0.0725505	0	0.143583	0.131387	0.115385	0.0498202	0.0735695
ARV1	0.0920177	0	0.0269231	0.00851064	0.0124481	0	0	0	0	0	0	0	0	0
ARVCF	0	0	0	0	0	0	0.205	0	0	0	0	0	0	0
ARX	0	0	0	0	0	0	0	0	0	0	0	0	0	0
AS3MT	0	0	0	0	0	0.272572	0	0	0	0	0	0	0	0.159935
ASAH1	0	0.173256	0.353636	0.258333	0.182927	0.0414573	0.105634	0.105634	0	0.153571	0.267241	0.117188	0.0961538	0.366
ASAH2	0	0	0	0	0	0	0	0	0	0	0	0.169595	0	0
ASAH2B	0	0	0	0	0	0	0	0	0	0	0	0	0	0
ASAP1	0	0	0	0.311499	0	0	0	0	0	0	0.01427	0.222945	0.194388	0.147312
ASAP2	0	0	0	0.0416327	0	0.0675105	0	0.152411	0	0.199257	0.0946502	0.277409	0.173554	0.0680945
ASAP3	0	0	0.318182	0	0	0	0	0	0	0.125152	0.0348028	0	0.0113379	0.0378215
ASB1	0	0	0	0	0	0	0	0	0	0	0.141219	0	0.107172	0.182584
ASB10	0	0	0	0	0	0	0	0	0	0	0	0	0	0
ASB11	0	0	0	0	0	0	0	0	0	0	0	0	0	0
ASB12	0	0	0	0	0	0	0	0	0	0	0	0	0	0
ASB13	0	0	0	0	0	0.232558	0	0	0	0	0	0.264249	0.0775	0
ASB14	0	0	0	0	0	0	0	0	0	0	0	0	0	0
ASB15	1	0	0.309224	0	0	0	0.45	0.388889	0	0	0.892405	0	0	0
ASB16	0	0	0	0.289024	0.41052	0	0	0	0	0	0	0	0	0
ASB17	0	0	0	0	0	0	0	0	0	0	0	0	0.228333	0
ASB18	0	0	0.423099	0	0	0	0	0	0	0	0	0	0.279167	0
ASB2	1	0.288538	0.240807	0.232164	0.294643	0	0	0	0	0	0	0	0	0
ASB3	0	0	0	0	0	0	0	0.0970655	0	0	0.2	0	0	0.390071
ASB4	0	0	0	0	0	0	0	0.351351	0	0.13913	0	0	0	0
ASB5	0	0	0	0	0	0	0	0	0	0	0	0	0	0
ASB6	0	0	0	0	0	0	0	0	0	0	0	0	0	0.0767857
ASB7	0.266667	0	0.527629	0.38587	0.313953	0	0	0.428571	0	0	0	0	0.256198	0.30463
ASB8	0	0	0	0	0	0	0	0	0	0	0.039604	0	0	0
ASB9	0	0	0	0	0	0	0.180233	0	0	0.129353	0	0	0.157834	0
ASCC1	0	0	0.199491	0	0.125926	0	0	0	0	0	0	0	0.167768	0
ASCC2	0	0	0	0.371658	0	0.256506	0	0.379584	0.105691	0	0.0019802	0	0.0669935	0.430894
ASCC3	0	0	0.109091	0.140625	0.117808	0.0619308	0	0	0	0	0	0	0.130435	0.0690449
ASCL1	0	0	0	0	0	0	0	0	0	0	0	0	0	0
ASCL2	0.385833	0.661972	0.225806	0.0136986	0	0	0.0851485	0.901639	0	0	0	0.350562	0.197351	0
ASCL3	0	0	0	0	0	0	0	0	0	0	0	0	0	0
ASCL4	0	0	0	0	0	0	0	0	0	0	0	0	0	0
ASCL5	0	0	0	0.416667	0	0	0	0.0246085	0	0.241379	0.263158	0	0.0962567	0.176471
ASDURF	0.412341	0.206349	0.413907	0.178268	0.180723	0.255814	0.344203	0.45625	0	0	0.279621	0.406818	0.454545	0.224696
ASF1A	0	0	0.152254	0	0.0895698	0	0	0	0	0	0	0	0	0
ASF1B	0	0	0	0	0	0	0	0	0	0	0.0345238	0.217588	0	0.0663462
ASGR1	0	0	0	0	0	0.154904	0	0	0	0.20367	0	0	0	0.203369
ASGR2	0	0	0	0	0	0	0	0	0	0.141941	0	0	0	0
ASH1L	0.11125	0	0.0765625	0.173004	0.160294	0.0169731	0	0.079288	0	0.0755886	0.0934394	0.0765625	0.0875	0.0839695
ASH2L	0.127778	0	0.077266	0.14375	0.14375	0.109375	0	0.131429	0	0.1002	0.231868	0	0.102222	0.0880383
ASIC1	0	0	0	0	0	0	0	0	0	0	0	0	0	0
ASIC2	0	0	0	0	0	0	0	0	0	0	0	0	0	0
ASIC3	0	0	0	0	0	0.0305206	0	0	0	0	0	0	0	0
ASIC4	0	0	0.0488722	0	0	0	0	0	0	0	0	0	0	0
ASIC5	0	0	0	0	0	0	0	0	0	0	0	0	0	0
ASIP	0	0	0	0	0	0	0	0	0	0	0	0	0	0.417047
ASL	0	0	0.101892	0.06	0.19	0	0.0282051	0	0	0.25	0	0	0	0
ASMT	0	0	0	0	0	0	0	0	0	0	0	0	0	0
ASMTL	0.286288	0	0	0.190909	0	0	0	0	0	0	0	0	0	0
ASNS	0	0	0	0	0	0	0.180952	0	0	0	0	0	0	0
ASNSD1	0.412341	0.206349	0.413907	0.178268	0.180723	0.255814	0.344203	0.45625	0	0	0.279621	0.406818	0.454545	0.224696
ASPA	0	0	0	0	0	0	0	0	0	0	0	0	0	0
ASPDH	0	0	0.344828	0	0	0	0	0	0	0	0	0	0	0
ASPG	0	0	0	0	0	0.125041	0	0	0	0	0	0	0	0
ASPH	0	0.0760095	0.0740927	0	0	0	0	0.114725	0	0	0.0792181	0	0.0386052	0.0784741
ASPHD1	0	0	0.203098	0	0	0	0	0	0	0	0	0	0	0
ASPHD2	0	0	0.0326442	0	0.0587248	0	0.1375	0	0	0	0	0	0	0
ASPM	0	0	0	0	0	0	0	0.23722	0	0	0	0	0	0
ASPN	0	0	0	0	0	0	0	0.0529412	0	0	0.0931034	0.114094	0.062963	0.0557377
ASPRV1	0	0	0	0	0	0	0	0	0	0	0	0	0	0
ASPSCR1	0.24058	0	0	0.421053	0.210526	0	0	0.385882	0	0	0	0.733918	0	0
ASRGL1	0	0	0	0	0	0	0	0.304029	0	0.117073	0	0	0	0
ASS1	0.444444	0	0	0	0	0	0	0	0	0	0	0	0	0
ASTE1	0	0	0.171053	0	0	0	0	0	0	0	0	0	0	0.223881
ASTL	0	0	0	0	0	0.337349	0	0.25	0	0	0	0	0	0
ASTN1	0	0	0	0	0	0	0	0	0	0	0	0	0	0
ASTN2	0	0	0	0	0	0	0	0	0	0	0	0	0	0
ASXL1	0	0	0.056694	0	0.077381	0.0697674	0.027439	0.393976	0	0.227691	0.283344	0.379553	0.270479	0.310278
ASXL2	0	0	0	0	0	0	0.147059	0.118765	0	0.315789	0.135235	0.088411	0.15575	0.121951
ASXL3	0	0	0.716667	0	0	0	0	0	0	0	0	0	0	0
ASZ1	0	0	0	0	0	0	0.261842	0	0	0	0	0	0	0
ATAD1	0	0	0	0	0	0	0	0	0	0	0	0	0.0680135	0
ATAD2	0.00462963	0.175115	0.0535714	0.0698174	0.108974	0.0679157	0.101881	0.1	0.0789474	0.102273	0.112069	0.105376	0.0765625	0.145859
ATAD2B	0	0	0.331757	0	0	0	0	0	0	0	0	0	0	0
ATAD3A	0	0	0.453596	0.5	0.267023	0.154079	0.472296	0.545455	0.526316	0.545455	0.315068	0.259259	0.369004	0.326531
ATAD3B	0.484496	0	0.647335	0.423913	0.584813	0	0	0.685714	0	0	0	0.473684	0.690189	0.403226
ATAD3C	0	0	0	0	0	0	0	0	0	0	0	0	0	0
ATAD5	0	0	0	0	0	0	0	0	0	0.320455	0	0	0	0
ATAT1	0	0	0	0	0	0	0	0	0	0	0	0	0.186992	0
ATCAY	0.0762712	0	0.192857	0.29375	0.45	0.0415385	0.261111	0.15	0	0.29375	0.04375	0.15	0.15	0.15
ATE1	0	0	0.104261	0.0363901	0	0	0	0.0423077	0	0.380888	0.0712831	0	0.0288184	0.171429
ATF1	0.236752	0	0.00879297	0.230177	0	0.168443	0	0.515939	0	0.323583	0.247668	0.270833	0.152047	0.189873
ATF2	0	0	0	0	0	0	0	0	0	0	0	0	0	0
ATF3	0	0	0	0	0	0	0.434375	0.187931	0.187668	0	0.226394	0.279687	0.154362	0.134615
ATF4	0.105695	0	0.133466	0	0.103229	0.0588674	0	0	0	0	0.0804447	0.111283	0.0409789	0.125579
ATF5	0	0.0140845	0.0455213	0.146875	0.240466	0	0.112222	0.123171	0.0706806	0.0924242	0.10125	0.141	0.0767477	0.0778846
ATF6	0.161148	0	0.17375	0.332353	0.434375	0.238832	0.20997	0.248214	0.248214	0.187838	0	0	0.261755	0.210526
ATF6B	0	0	0	0	0	0	0	0	0.285185	0	0	0	0	0
ATF7	0	0	0.114397	0.27186	0	0	0	0	0	0	0	0.190141	0	0
ATF7IP	0	0	0	0	0	0	0	0	0	0	0	0	0	0
ATF7IP2	0	0.459158	0.318966	0	0	0	0.329545	1	0	0.396694	0	0	0	0
ATF7-NPFF	0	0	0.114397	0.27186	0	0	0	0	0	0	0	0.190141	0	0
ATG10	0.269896	0.222868	0.245434	0.182895	0.224556	0.0816667	0	0.133654	0	0.0588235	0	0.195767	0	0.202703
ATG101	0.0600559	0	0.0627376	0	0.115427	0.0295276	0	0.0919067	0	0.0970696	0	0	0	0.0602667
ATG12	0.164286	0	0.139619	0.0394231	0	0.00113636	0.097619	0.0475352	0	0.254642	0.169444	0.00573066	0.030597	0.243943
ATG13	0	0	0	0	0	0	0	0	0	0	0	0	0	0
ATG14	0	0	0.214844	0	0	0	0.526316	0.447482	0	0	0	0.55	0.555556	0.408685
ATG16L1	0	0	0	0.0683761	0.290727	0	0	0.0900099	0	0.155435	0.0878244	0.27588	0.218401	0.282639
ATG16L2	0.108696	0	0.172071	0.145161	0.115385	0.155172	0.208754	0.166667	0.229487	0.208333	0.106698	0.111853	0.123958	0.141743
ATG2A	0.0605469	0	0.134375	0.181429	0.179167	0	0	0.179787	0	0.0787546	0.190639	0.119816	0.15537	0.183652
ATG2B	0.022619	0	0.0206522	0.0279001	0.0382353	0.182515	0	0.019	0	0.0590909	0	0	0.0229469	0.229154
ATG3	0	0	0.240789	0.00833333	0.17603	0	0	0.290217	0.012963	0.03	0	0.0578106	0.0409091	0.115159
ATG4A	0	0	0	0	0	0	0	0.0615385	0	0	0	0	0	0
ATG4B	0	0	0	0	0	0	0	0	0	0.153598	0	0	0	0
ATG4C	0	0	0	0	0	0	0	0	0	0	0	0	0	0
ATG4D	0.195238	0	0.515924	0.274059	0.2	0.131635	0.302671	0.168033	0.200426	0.288136	0.236025	0.235	0.180769	0.265385
ATG5	0	0	0	0	0	0	0	0	0	0	0	0	0	0.248996
ATG7	0	0	0.114334	0	0	0.494444	0.0728863	0.326047	0	0	0	0	0.448657	0.549474
ATG9A	0	0	0	0	0	0	0	0	0	0	0	0	0	0
ATG9B	0	0	0.392405	0	0	0	0	0.117052	0	0	0	0.062037	0.148333	0.129353
ATIC	0.340875	0	0.122699	0.278937	0.333333	0	0.473684	0.353846	0	0.118571	0	0.368182	0.307692	0
ATL1	0	0	0	0	0	0	0	0	0	0	0	0	0	0
ATL2	0	0	0	0	0	0	0	0	0	0	0	0	0	0.144521
ATL3	0	0	0	0	0	0	0.035865	0.0581884	0	0	0.131884	0.315946	0.0544118	0.132018
ATM	0	0	0.257929	0.436585	0.364532	0	0	0.221184	0	0	0	0	0.0648148	0.195701
ATMIN	0.0303571	0	0.125756	0	0	0.247706	0	0.257143	0	0.12824	0.24162	0	0.350746	0.220513
ATN1	0	0	0	0.231335	0	0	0	0	0	0	0	0	0	0.00326087
ATOH1	0	0	0	0	0	0	0	0	0	0	0	0	0	0
ATOH7	0	0	0	0	0	0	0	0	0	0	0	0	0.003125	0
ATOH8	0	0	0	0	0	0.00371747	0	0.214789	0	0	0.0717172	0	0	0.08097
ATOSA	0	0	0.0784225	0	0.18	0	0	0.0618337	0	0	0	0	0	0
ATOSB	0	0	0	0	0	0	0	0	0	0	0	0	0	0
ATOX1	0.0251572	0	0	0	0.255921	0.0315789	0	0	0	0	0	0	0	0
ATP10A	0	0	0	0	0	0	0	0	0	0	0	0	0	0.0439024
ATP10B	0	0	0	0	0	0	0	0	0	0	0	0	0	0
ATP10D	0	0	0.289286	0	0	0	0	0	0	0	0	0	0	0.219672
ATP11A	0.29071	0	0.0537313	0.0292683	0.222633	0	0	0.00941915	0	0.145114	0.175	0.18972	0.176667	0.100737
ATP11B	0	0	0.0665647	0.0814196	0.123552	0	0	0	0	0	0	0.0484127	0	0
ATP11C	0	0	0	0	0	0.927778	0	0	0	0.234375	0	0	0	0.109948
ATP12A	0.206	0	0	0	0	0	0	0	0	0.192308	0	0	0	0
ATP13A1	0.271311	0.16875	0.0729073	0.267857	0.429617	0.104247	0	0	0	0.116093	0.142132	0	0.0343915	0.0742678
ATP13A2	0.0141026	0	0	0	0.0275	0.136225	0.403397	0.112135	0.06875	0.141667	0.0661417	0.0704545	0.0757143	0.209184
ATP13A3	0.158333	0	0.168348	0.202817	0.26561	0.069697	0	0.466436	0.416667	0	0.186125	0.417369	0.456522	0.245977
ATP13A4	0	0	0.31741	0	0	0	0	0	0	0	0	0.0931677	0	0
ATP13A5	0	0	0	0	0	0	0	1	0	0	0	0	0	0
ATP1A1	0	0	0.0229183	0	0	0	0	0	0	0.0453172	0	0	0	0
ATP1A2	0	0	0	0	0	0	0	0	0	0	0	0	0	0
ATP1A3	0	0	0	0	0	0	0	0	0	0	0	0	0	0
ATP1A4	0	0	0	0	0	0	0	1	0	1	0.497908	0	0	0.517647
ATP1B1	0	0	0	0	0	0	0	0	0	0	0	0	0	0
ATP1B2	0	0	0.363596	0	0	0	0	0	0	0	0.457275	0	0	0
ATP1B3	0.168794	0	0.0836039	0	0.0919643	0.132731	0	0.214953	0	0	0.111111	0.0467762	0.0670213	0.105738
ATP1B4	0	0	0	0	0	0	0	0	0	0	0	0	0	0
ATP23	0	0	0	0	0	0	0	0	0	0	0	0	0	0
ATP2A1	0	0	0	0	0	0	0	0	0	0	0	0	0	0
ATP2A2	0	0	0	0	0	0	0	0	0	0	0	0	0	0
ATP2A3	0.115307	0.0623229	0.0752315	0	0.0164671	0	0	0	0	0	0.465909	0	0	0.103636
ATP2B1	0	0	0	0	0	0	0	0.0531864	0	0	0	0	0.0611907	0.0918178
ATP2B2	0	0	0	0	0	0	0	0	0	0.45	0	0	0	0
ATP2B3	0	0	0	0	0	0	0	0	0	0	0.0935551	0	0	0.0138889
ATP2B4	0.0783723	0	0.0550328	0.0537772	0.109259	0	0	0	0	0	0	0	0	0.0577259
ATP2C1	0	0	0.0878981	0	0	0	0	0	0	0	0	0	0	0
ATP2C2	0	0	0.694444	0	0.508621	0	0.0795918	0	0	0	0	0	0.0906977	0
ATP4A	0	0.0451613	0.188889	0	0.035	0	0	0	0	0	0	0	0	0
ATP4B	0	0	0	0	0	0	0	0	0	0	0	0	0	0
ATP5F1A	0.15625	0	0	0.00978261	0.401613	0	0	0	0	0	0	0	0	0.169318
ATP5F1B	0	0	0	0	0	0	0	0	0	0	0	0	0	0
ATP5F1C	0	0	0	0	0	0	0	0	0	0.154045	0	0.198225	0.210074	0
ATP5F1D	0	0	0	0	0	0	0	0.208739	0	0	0	0	0	0
ATP5F1E	0	0	0	0	0	0	0	0	0	0	0.121918	0	0.0641673	0.0966341
ATP5IF1	0	0	0.00874126	0	0.169506	0	0	0.373437	0	0	0	0	0.0735069	0.183898
ATP5MC1	0	0	0.204962	0	0	0	0	0	0	0.244604	0	0.304348	0	0
ATP5MC2	0	0	0.0469239	0	0	0	0	0	0	0	0	0	0	0.107143
ATP5MC3	0	0	0.182004	0	0	0	0	0	0	0	0	0	0	0
ATP5ME	0	0	0	0	0	0	0	0	0	0	0	0	0.0407407	0
ATP5MF	0	0	0.0477941	0	0	0	0	0	0	0.0841639	0	0	0	0.0459215
ATP5MF-PTCD1	0	0	0.0477941	0	0	0	0	0	0	0.0841639	0	0	0	0.0459215
ATP5MG	0	0	0	0	0.0867769	0.00217391	0.000812348	0	0.00598802	0.0519836	0.00553097	0	0	0.0622449
ATP5MGL	0	0	0	0	0	0	0	0	0	0.919048	0	0	0	0.205044
ATP5MJ	0	0	0	0	0	0.622	0.141667	0.06875	0.0458333	0.0932203	0.23601	0.53125	0	0.1481
ATP5MK	0.447903	0	0.397554	0.130573	0.404167	0	0	0.244737	0	0	0.129909	0.290323	0.521739	0.310638
ATP5PB	0	0	0	0	0	0	0	0.15641	0	0.0378549	0	0	0	0
ATP5PD	0	0	0.055912	0.113383	0.12	0	0	0.183333	0	0.118462	0.163136	0.2425	0.17907	0.0675439
ATP5PF	0	0	0.183974	0	0	0	0	0	0	0	0	0	0.162684	0.202427
ATP5PO	0	0	0	0.194139	0	0	0	0	0	0	0	0	0	0.129964
ATP6AP1	0	0	0.347958	0	0	0	0.0380952	0.410029	0	0	0	0	0.189239	0.256757
ATP6AP2	0	0	0	0	0.333333	0	0.245421	0	0.00282486	0.378472	0	0	0	0.0375699
ATP6V0A1	0.248447	0	0	0	0.199137	0	0	0.077642	0	0	0	0	0	0
ATP6V0A2	0	0	0.305254	0	0	0.403846	0.37799	0.446939	0	0.561947	0.533749	0	0.556	0.534416
ATP6V0A4	0	0	0	0	0	0	0	0	0	0	0	0	0	0
ATP6V0B	0	0	0	0.274443	0	0	0	0.119527	0	0	0	0	0	0
ATP6V0C	0	0	0	0	0	0	0	0	0	0	0	0	0	0.0244941
ATP6V0D1	0.323649	0	0.361059	0.290323	0.412931	0.297872	0	0	0	0.554849	0.306391	0	0	0.373958
ATP6V0D2	0	0	0	1	0	0	0	0	0	0	0	0	0.289708	0.210256
ATP6V0E1	0	0.0603136	0	0	0	0.116203	0.131081	0	0	0	0.357513	0.0992736	0.302044	0.332701
ATP6V0E2	0	0	0	0	0	0	0.0207039	0	0	0.132759	0	0	0.212151	0.1
ATP6V1A	0.0572391	0.0794393	0.0540971	0.0625903	0.197237	0.0592851	0.0633737	0.0411872	0.0792541	0.0554649	0.0918919	0.1	0.0459149	0.0485714
ATP6V1B1	0	0	1	0	0	0	0	0	0	0	0	0	0	0
ATP6V1B2	0	0	0.375731	0	0.128289	0	0	0.0781032	0	0	0	0	0	0.0843243
ATP6V1C1	0	0	0.084399	0	0	0	0	0	0	0	0	0.0790173	0.311585	0.269444
ATP6V1C2	0	0	0	0	0	0	0	0	0	0	0	0.20125	0	0
ATP6V1D	0	0	0.115942	0	0.358438	0	0	0.160577	0	0	0.136364	0.0761905	0.199391	0.342978
ATP6V1E1	0	0	0	0	0.406977	0	0	0.23913	0.198473	0	0	0	0	0.242667
ATP6V1E2	0	0	0	0	0	0	0	0	0	0	0	0	0	0
ATP6V1F	0	0	0.0897436	0	0	0	0	0.209677	0	0	0.236031	0	0	0.128446
ATP6V1FNB	0	0	0.0897436	0	0	0	0	0.209677	0	0	0.253188	0	0	0.0525526
ATP6V1G1	0	0	0.141696	0	0	0	0	0.191837	0	0.25641	0.260816	0	0.352113	0.234061
ATP6V1G2	0.0560345	0	0.267846	0.0207684	0.174098	0	0.0311284	0.142596	0	0	0.0548523	0.102891	0.0399693	0.0377085
ATP6V1G2-DDX39B	0.0443459	0	0.264122	0.0202224	0.170303	0	0.0199601	0.135283	0	0	0.0433839	0.100666	0.0307456	0.0290065
ATP6V1G3	0	0	0.485897	0	0	1	0	0	0	0	0	0	0	0
ATP6V1H	0	0	0	0	0	0	0.231173	0.20339	0	0	0.26506	0	0.173913	0.146923
ATP7A	0.434783	0	0	0	0.391304	0	0	0.132743	0	0	0.127778	0	0	0
ATP7B	0	0	0	0	0	0	0	0	0	0.148529	0	0	0	0.0522523
ATP8A1	0	0	0.311688	0	0.291781	0	0	0.261429	0.178899	0.224022	0.416667	0	0.361017	0.226154
ATP8A2	0.116667	0	0.116667	0.0222222	0.0544218	0.0142315	0.116667	0.116667	0.116667	0.116667	0.116667	0	0.116667	0.0198488
ATP8B1	0	0	0.853846	0	0	0	0	0	0	0.0778689	0	0.0910931	0.0458554	0
ATP8B2	0	0	0.0136612	0	0	0.0244073	0.0153846	0.0198807	0.0326087	0.025	0.0115385	0	0.0159574	0
ATP8B3	0.101542	0	0.171739	0.112857	0	0.0745283	0.214886	0	0.124803	0.09875	0.103947	0	0.109722	0.103947
ATP8B4	0	0	0.822751	0.777778	0.75	0	0.8	0.57483	0.875	0.8	0.857143	0	0.777778	0.670996
ATP9A	0	0	0	0.359756	0.163889	0.140476	0.302564	0.174194	0.453846	0.266366	0	0.0409091	0.192685	0.112069
ATP9B	0.214064	0	0.352183	0	0	0	0	0.141631	0	0	0	0	0.125984	0.0656506
ATPAF1	0.350649	0	0.396226	0.228788	0.118182	0.143426	0	0.634454	0	0.3	0.0113895	0	0.0441558	0.473515
ATPAF2	0	0	0.199354	0.163067	0	0	0	0	0	0	0.0563187	0	0	0.0852941
ATPSCKMT	0.100162	0.383871	0.134694	0.210656	0.1	0.0880682	0.267857	0.180952	0.147059	0	0.248077	0.161663	0.188542	0.165152
ATR	0	0	0.1102	0	0	0	0	0	0	0	0.275651	0	0	0.155797
ATRAID	0	0	0	0	0	0	0	0	0	0.0778689	0.11323	0	0	0.104464
ATRIP	0	0	0	0	0	0	0	0	0	0.39307	0	0	0	0
ATRN	0	0	0	0	0	0	0	0	0	0.131068	0	0	0	0
ATRNL1	0	0	0	0	0	0	0	0	0	0	0	0	0	0
ATRX	0.380282	0	0.0725126	0	0	0	0.47619	0.30303	0.411765	0.55	0.233138	0	0	0.0850869
ATXN1	0	0	0.0371703	0.0297077	0	0.0494024	0	0.0651789	0.0958269	0.0936288	0	0	0.0513364	0.0530945
ATXN10	0	0	0.0617021	0.0446809	0	0	0	0.0595399	0	0	0	0	0	0.151251
ATXN1L	0	0	0	0.116	0.420082	0	0	0.114447	0	0	0	0	0	0
ATXN2	0	0	0	0	0	0	0	0	0	0	0	0	0	0.0616505
ATXN2L	0	0	0	0	0	0	0	0.187708	0	0	0	0	0	0.0733766
ATXN3	0.362319	0	0.373824	0	0	0	0	0.143805	0	0.464037	0	0	0	0
ATXN3L	0	0	0	0	0	0	0	0	0	0	0	0	0.48366	0
ATXN7	0	0	0	0	0	0	0	0	0	0	0	0	0	0
ATXN7L1	0	0	0	0	0	0	0	0	0	0	0	0	0	0
ATXN7L2	0	0	0	0	0	0	0	0	0	0	0	0	0	0
ATXN7L3	0	0	0	0	0	0	0	0	0	0	0	0	0	0
ATXN7L3B	0	0	0.177057	0	0	0	0	0	0	0	0	0	0	0
AUH	0	0.263158	0	0	0	0	0	0.108333	0	0	0	0	0.152632	0.120783
AUNIP	0.46049	0	0.32381	0	0	0.232472	0	0.42536	0.105121	0.153502	0	0	0.458963	0
AUP1	0	0	0	0	0	0	0	0	0	0	0	0	0	0
AURKA	0.194149	0	0.161716	0	0.217105	0.205263	0	0.259813	0	0.0526316	0	0	0.179752	0.216599
AURKAIP1	0	0	0	0	0.123256	0	0	0	0	0	0	0	0	0.0688759
AURKB	0	0.0590909	0.189356	0.0889454	0	0	0	0.230233	0	0.467073	0	0	0	0.141667
AURKC	0	0	0	0	0	0	0	0	0	0	0	0	0	0
AUTS2	0	0	0	0	0	0	0	0	0	0	0	0	0	0.0997243
AVEN	0	0.465385	0.0756824	0.294788	0	0	0	0	0	0	0.265988	0	0	0.227336
AVIL	0	0	0	0	0	0	0.575397	0	0	0	0	0	0	0
AVL9	0.210829	0	0.235003	0	0.00757576	0.0273109	0.00643777	0.00704225	0.0127119	0.175439	0	0.00892857	0.00819672	0.0578339
AVP	0	0	0	0	0	0	0	0	0	0	0	0	0	0
AVPI1	0	0	0	0.359091	0.272414	0	0	0.139333	0	0.0741049	0.183846	0	0.0684615	0.154506
AVPR1A	0	0	0	0	0	0	0	0	0	0	0	0	0	0
AVPR1B	0	0	0	0	0	0	0	0	0	0.555	0	0	0	0
AVPR2	0	0	0.118521	0	0	0.0150517	0	0.0305556	0	0	0	0	0.0391198	0
AWAT1	0	0	0	0	0	0	0	0	0	0	0	0	0.230503	0
AWAT2	0	0	0.766556	0	0	0	0	0.526316	0	0	0.5	0	0.5	0.5
AXDND1	0	0	0.0648536	0	0.180952	0	0	0	0	0	0.122178	0	0	0
AXIN1	0	0	0	0	0	0	0	0	0	0	0	0	0	0
AXIN2	0	0	0	0.0090978	0	0	0	0	0	0	0	0	0	0
AXL	0	0	0	0	0	0	0	0	0	0	0	0	0	0.190892
AZGP1	1	0	0	0	1	0	0.487179	1	0	0.234343	0	1	0.368421	0.543165
AZI2	0	0	0.241113	0	0	0	0	0	0	0	0	0	0	0.0355556
AZIN1	0	0	0.145745	0	0.478261	0	0	0	0	0	0	0	0	0
AZIN2	0	0	0	0	0	0	0	0	0	0	0.473684	0	0	0.354412
AZU1	0	0	0	0	0	0	0	0	0	0	0.05	0	0	0.05
B2M	0.08	0	0.119175	0.287523	0.0959016	0.00465116	0	0.244928	0.048	0.0890688	0.0731244	0.434286	0.235	0.0925
B3GALNT1	0	0	0	0	0	0	0.0803303	0.185	0.276316	0	0	0.233115	0.139231	0.0509434
B3GALNT2	0.39916	0	0	0.0250432	0.163889	0	0.0995724	0.0464191	0	0	0.105072	0.0974843	0.0918817	0.174789
B3GALT1	0	0	0	0	0	0	0	0	0	0	0.104312	0	0.132931	0
B3GALT2	0	0	0	0	0	0	0	0	0	0	0	0	0	0
B3GALT4	0	0	0.0742167	0	0	0	0	0	0	0	0	0.136048	0	0
B3GALT5	0	0	0	0	0	0	0.378947	0.380952	0.168	0	0.144244	0.36	0.215385	0.17657
B3GALT6	0.2075	0	0.233333	0	0.184168	0.287313	0	0.180428	0	0.247525	0.210383	0	0.115653	0.24
B3GALT9	0.324921	0	0.498288	0	0.356688	0.374419	0	0	0	0.373368	0.11588	0	0.415584	0.647692
B3GAT1	0	0	0	0	0	0.0534255	0	0	0	0	0	0	0	0
B3GAT2	0	0	0	0	0	0	0	0	0	0	0	0	0	0
B3GAT3	0	0	0.435414	0	0	0	0	0	0	0	0	0	0.139583	0.0395062
B3GLCT	0	0	0	0	0.0669594	0.120455	0	0.0560976	0.149123	0.0940919	0.0561661	0.104545	0.046046	0.200591
B3GNT2	0	0	0	0	0	0	0	0	0	0.0346249	0	0	0	0
B3GNT3	0	0	0	0	0	0.552995	0.037037	0.0847107	0.0522876	0.0638978	0	0.49019	0.361924	0.307692
B3GNT4	0	0	0	0	0	0.0482517	0.06875	0	0	0	0.00296736	0.11	0	0.0276382
B3GNT5	0	0	0.265683	0	0	0	0	0	0	0	0	0	0	0
B3GNT6	0	0	0	0	0	0	0.287938	0	0	0.466667	0.536913	0.488372	0.406425	0.794444
B3GNT7	0	0.386768	0.111922	0	0	0.149325	0	0	0	0	0	0	0	0
B3GNT8	0	0	0.172833	0	0.9375	0	0.361446	0.744526	0	0.251397	0.223881	0	0	0.171504
B3GNT9	0	0	0	0	0	0	0	0	0	0	0	0	0	0
B3GNTL1	0.410566	0	0	0	0	0	0	0	0	0	0	0	0	0.018226
B4GALNT1	0	0	0.174721	0	0	0	0.52381	0.0241611	0	0	0	0	0	0.0929825
B4GALNT2	0	0	0	0	0	0	0	0	0	0	1	0	0	0.34
B4GALNT3	0	0	0	0	0	0	0.451327	0.971154	0	0	0	0.765	0.162195	0
B4GALNT4	1	0	1	1	0.378151	0.22968	1	1	1	0.524229	0.517426	1	0.524345	0.436865
B4GALT1	0	0	0.0768278	0.0945748	0.109546	0.00806452	0	0.0453324	0.204651	0	0	0	0.0466805	0.0143854
B4GALT2	0	0	0	0.306513	0	0.0363933	0	0.112912	0	0	0	0.165996	0	0.05
B4GALT3	0	0.754491	0.23913	0.24574	0.387463	0	0.742268	0.293568	0	0	0.194745	0.272418	0.388818	0.297607
B4GALT4	0	0	0	0	0	0.0518519	0	0	0	0	0.172336	0	0.0674394	0.186228
B4GALT5	0	0	0	0	0.0858676	0	0	0.111538	0.0479339	0.0604167	0.00848656	0.188462	0.098	0
B4GALT6	0	0	0	0	0	0	0	0.0535988	0.109375	0	0	0.106762	0.0772496	0.115686
B4GALT7	0	0	0.019544	0.194581	0.347826	0	0.149123	0.0701754	0	0.0424799	0	0	0.0323102	0.117417
B4GAT1	0	0	0	0	0	0.0638298	0	0	0	0.363636	0.297297	0	0	0.142344
B9D1	0	0	0	0	0	0	0	0	0	0	0	0	0	0
B9D2	0	0	0.1	0.106845	0.12963	0	0.386667	0.429262	0	0	0.3	0.413415	0.498089	0.418421
BAALC	0	0	0	0	0	0.201667	0.131285	0	0	0	0.255507	0	0.253049	0.101514
BAAT	1	0	0.469205	0.475	0.35	0.35	0.565625	0.622807	0.475	0.555	0.55	0	0.602015	0.362
BABAM1	0.183333	0	0.243	0	0	0.0264228	0	0.22027	0	0	0.148077	0.248316	0.135714	0.176744
BABAM2	0	0	0	0.0121581	0	0	0	0.05625	0	0	0	0.0361272	0	0.225342
BACE1	0	0	0	0	0	0.203354	0	0.355	0	0	0.3775	0.336066	0	0.12449
BACE2	0	0	0	0	0	0	0.139168	0.128149	0	0.239884	0.153947	0.2358	0.0915775	0.11093
BACH1	0	0	0	0.00789474	0.174888	0	0	0.146266	0	0	0.0415408	0	0.149719	0.161725
BACH2	0	0	0	0	0	0	0	0	0	0	0	0	0	0
BAD	0	0	0	0.0233918	0	0	0	0.132258	0	0	0.0820513	0.24721	0.120505	0.103766
BAG1	0	0	0	0.135135	0.0816	0.198276	0	0	0	0.149891	0	0	0.0912343	0
BAG2	0	0	0	0	0	0	0	0	0	0	0.124659	0	0	0
BAG3	0	0	0.164678	0	0	0	0	0	0	0	0.0529532	0	0	0.0446927
BAG4	0	0	0.193399	0.0890937	0	0.0665669	0	0	0	0.266667	0.0251256	0	0	0.125
BAG5	0	0	0	0	0	0	0.075641	0.0700355	0	0.0789474	0	0.20568	0.0736253	0.0674387
BAG6	0	0	0	0	0	0	0	0	0	0.133179	0	0	0	0
BAHCC1	0	0	0	0	0	0	0	0	0	0	0	0	0	0
BAHD1	0	0	0	0	0	0	0	0	0	0	0	0	0	0
BAIAP2	0	0	0	0	0	0	0	0	0	0	0	0	0	0
BAIAP2L1	0	0	0	0	0	0	0	0	0	0	0	0.0492424	0	0
BAIAP2L2	0	0	0.421739	0	0	0.08	0.254545	0	0	0	0	0.127273	0	0.129252
BAIAP3	0	0	0	0	0	0	0	0	0	0	0	0	0	0
BAK1	0	0	0.0333586	0	0.136307	0	0	0	0	0	0	0	0	0
BAMBI	0	0	0	0	0	0	0	0	0	0	0	0	0	0
BANF1	0	0	0	0.178571	0	0	0	0.0145594	0	0	0	0.10935	0	0
BANF2	0	0	0	0	0	0	0.193548	0	0	0	0	0	0	0
BANK1	0	0	0.178082	0	0	0	0	0	0	0	0	0	0	0
BANP	0	0	0	0	0	0	0	0	0	0	0.342647	0.191578	0.405556	0.432536
BAP1	0.217391	0	0.0776316	0.0821918	0.163063	0.0662461	0	0.0626866	0.116667	0.0933333	0.0780488	0	0.0515298	0.0666667
BARD1	0.39359	0	0.149963	0.3175	0.326596	0.264583	0.19105	0.194196	0.201681	0.268499	0.166216	0.412935	0.20517	0.25241
BARHL1	0	0	0	0	0	0	0	0	0	0	0	0	0	0
BARHL2	0	0	0	0	0	0	0	0	0	0	0	0	0	0
BARX1	0	0	0	0	0	0	0	0	0	0	0	0	0	0
BARX2	0	0	0	0.127954	0	0	0	0	0	0	0	0.11163	0	0.0540997
BASP1	0	0	0	0	0	0	0	0.0661878	0	0	0	0	0	0
BATF	0	0	0.288591	0.115	0.226316	0	0.630088	0.807799	0.2875	0.584211	0.580645	0.44	0.578585	0.492
BATF2	0.221034	0	0.303774	0	0	0.153409	0.236667	0.347676	0	0.277603	0.27809	0.186538	0.316667	0.289474
BATF3	0	0	0	0	0	0	0	0.178019	0	0	0	0.431818	0	0
BAX	0	0	0.619616	0	0	0	0	0	0	0	0	0	0.29918	0
BAZ1A	0	0	0	0	0	0	0	0	0	0	0	0	0	0
BAZ1B	0.192623	0	0.0379338	0.162791	0.363889	0.0362903	0	0.212722	0	0.245318	0.0255682	0	0	0.0811765
BAZ2A	0	0	0.0450928	0	0.0558615	0	0	0	0	0	0	0	0	0.0662526
BAZ2B	0	0	0	0	0	0	0	0	0	0	0	0	0	0
BBC3	0.0714286	0.111628	0.0655885	0.0531732	0.0464304	0.0629526	0.0803177	0.0340535	0.177011	0.0521886	0.0541416	0.0732229	0.0731354	0.0367146
BBIP1	0	0	0	0	0.0116383	0	0.0527273	0.0393487	0	0	0	0.0443925	0.0279206	0
BBLN	0.128947	0.277778	0.248788	0.163333	0.0580645	0	0	0.244224	0.150888	0.181395	0.32967	0.425519	0.085	0.288824
BBOF1	0.11811	0	0.162857	0	0.184275	0	0	0.136719	0	0.163484	0.0245455	0	0	0.00625
BBOX1	0	0	0	0	0	0	0	0	0	0	0	0	0	0
BBS1	0	0	0	0.0956522	0	0	0	0	0.320144	0.297727	0	0	0	0
BBS10	0	0	0	0	0	0	0	0	0	0	0	0	0	0
BBS12	0	0	0.10804	0	0	0	0	0	0	0	0	0	0	0.38913
BBS2	0	0	0	0	0	0	0	0.114903	0	0	0.0291667	0	0.0694239	0.0469136
BBS4	0	0	0.161111	0	0	0	0.213759	0	0	0	0	0	0	0
BBS5	0	0	0	0	0	0	0.3325	0.604545	0.200375	0.423208	0.381007	0.665	0.395223	0.387566
BBS7	0	0.43128	0.515658	0.216667	0.305	0	0	0.0752688	0	0	0	0	0	0.284615
BBS9	0	0	0	0.0443548	0	0	0	0	0	0	0	0	0	0.0845238
BBX	0	0	0	0	0	0	0	0	0	0	0	0	0	0
BCAM	0	0	0	0	0	0	0.202174	0.22956	0	0.104612	0	0.160284	0.182258	0.15869
BCAN	0	0	0	0	0	0.0276302	0	0	0	0	0	0	0	0
BCAP29	0.465152	0	0.27551	0.618182	0.525758	0.754348	0.294343	0.227778	0.570513	0.39878	0.391053	0.240057	0.381429	0.351235
BCAP31	0	0	0	0	0	0	0	0	0	0	0	0	0	0
BCAR1	0	0	0	0	0	0.0292851	0	0	0	0.0125	0	0	0	0.0160494
BCAR3	0	0	0.212712	0	0	0	0	0	0	0	0.15411	0	0.1673	0.0107143
BCAS1	0	0	0	0.29745	0.400966	0.440476	0	0	0	0	0	0.126708	0.216007	0.45
BCAS2	0	0	0	0	0	0	0	0	0	0	0	0	0	0
BCAS3	0	0	0.243243	0	0	0	0	0	0	0.34375	0	0	0	0
BCAS4	0.335484	0	0.205556	0.211429	0.162791	0	0.558988	0.288303	0.203233	0.477952	0.0178571	0.184692	0.264906	0.298077
BCAT1	0.125561	0.45119	0.102687	0.025	0.0821727	0.222222	0	0	0	0	0.191111	0	0	0.0629515
BCAT2	0.259259	0	0.138675	0	0	0	0	0.0315217	0	0	0	0.0557692	0	0.192547
BCCIP	0	0.00402414	0	0	0	0	0.396675	0.125837	0	0	0.0919255	0.137803	0.125501	0.0822222
BCDIN3D	0.289216	0	0.101786	0	0.310888	0.00277778	0	0.00121951	0	0	0	0	0.0019305	0
BCHE	0.5	0	0	0	0	0	0.236364	0	0	0	0	0	0	0
BCKDHA	0	0	0.101336	0	0.564781	0	0	0	0	0	0	0	0	0.0897921
BCKDHB	0	0	0	0	0	0	0	0	0	0	0	0	0	0.116992
BCKDK	0	0.040404	0.466346	0	0	0	0	0	0	0.272097	0	0.466667	0.162963	0
BCL10	0	0	0	0	0	0	0.15	0.146186	0.105163	0.0767857	0.142562	0.168293	0.181579	0.111321
BCL11A	0.0340467	0	0.0290216	0.014383	0	0	0	0	0	0	0	0	0.0206634	0.0154472
BCL11B	0	0	0	0	0	0	0.0712909	0	0	0	0	0	0	0
BCL2	0.0534759	0	0.0571429	0	0	0	0	0	0	0	0	0	0	0
BCL2A1	0	0	0.500406	0	0	0	0.5875	0	0	0.57	0.213636	0	0.181081	0
BCL2L1	0	0	0.0560182	0.00789058	0	0	0	0.0591317	0	0	0.317726	0	0.0956439	0.228013
BCL2L10	0	0	0	0	0	0	0.916667	1	0	0.470588	0	0	0	0.469657
BCL2L11	0	0	0	0	0	0	0	0	0	0	0	0	0	0
BCL2L12	0	0	0	0.205882	0.0104167	0	0	0	0	0	0	0	0	0
BCL2L13	0	0.0124575	0	0	0	0	0	0	0	0	0	0	0	0.279126
BCL2L14	0	0.840237	0	0	0	1	0	1	0	0	0	0	0	0
BCL2L15	0	0	0	0	0	0	0	0.449898	1	0	0	1	1	0
BCL2L2	0	0	0	0	0	0	0	0	0	0	0	0	0	0
BCL2L2-PABPN1	0	0	0	0	0	0	0	0	0	0	0	0	0	0
BCL3	0	0	0	0	0.178525	0.0755048	0.103741	0.0911128	0	0.0264901	0.10383	0.0853147	0.110909	0.107762
BCL6	0.023913	0	0.0156226	0.0959693	0	0	0	0	0	0	0.0357297	0.0519481	0.0199683	0.0261086
BCL6B	0	0	0	0	0	0	0	0	0	0	0	0	0	0
BCL7A	0	0	0.1875	0	0	0	0	0.223164	0	0	0.0310811	0	0	0.0530058
BCL7B	0	0	0.333333	0	0	0.196878	0	0	0	0	0	0	0	0.120114
BCL7C	0	0	0.231445	0	0	0	0.546778	0.354054	0	0	0	0	0.118065	0.240994
BCL9	0	0	0	0	0	0	0	0	0	0	0	0	0	0.0047619
BCL9L	0	0.340564	0.305172	0	0	0	0	0.0165004	0	0	0.0473876	0.0342857	0.0306363	0
BCLAF1	0	0	0	0	0.164006	0.0437616	0.059081	0.145763	0	0.0628743	0.158333	0	0.120731	0.187302
BCLAF3	0	0	0.234772	0.00441176	0	0	0	0	0	0	0	0	0	0
BCO1	0	0	0	0	0	0	0	0	0	0.136842	0	0	0.24375	0
BCO2	0	0.594444	0	0.270202	0.271875	0.235915	0	0	0	0	0	0.352854	0.160584	0.207843
BCOR	0.0283927	0	0.0225091	0.0167224	0.0288509	0.025	0	0	0	0	0	0	0	0.0218519
BCORL1	0	0	0	0	0	0	0	0	0	0	0	0	0	0
BCR	0.14832	0	0.243842	0.192171	0.215608	0	0	0	0.05625	0	0	0.163366	0	0
BCS1L	0.25625	0	0	0.0192308	0	0	0	0	0	0	0	0	0.0156951	0
BDH1	0	0	0.411765	0.220109	0	0	0.317308	0	0	0	0	0.2875	0.193103	0.151376
BDH2	0	0	0	0	0	0	0	0	0	0	0.27668	0	0	0.335135
BDKRB1	0	0	0	0	0.413636	0	0.30086	0.315476	0	0	0.252396	0.322581	0.433333	0.278814
BDKRB2	0	0	0.731771	0	0	0	0.115326	0	0	0	0	0.143302	0.204082	0
BDNF	0	0	0	0	0	0.00714286	0	0.012884	0	0	0	0	0.0395683	0.0164425
BDP1	0	0	0.000816993	0	0	0.0363636	0	0.140083	0	0	0	0	0.079906	0
BEAN1	0	0	0	0	0	0	0	0	0	0	0	0	0	0
BECN1	0.5	0	0.470588	0.5	0.466667	0.5	0.345423	0.296296	0.385666	0.259259	0.458333	0.434783	0.5	0.426471
BECN2	0	0	0	0	0	0	0	0	0	0	0	0	0	0
BEGAIN	0.482456	0	0	0	0	0.108285	0	0	0	0	0	0	0	0.17192
BEND2	0	0	0	0	0	0	0	0	0	0	0	0	0	0
BEND3	0.0160202	0	0.120337	0	0	0	0	0	0	0	0	0	0	0
BEND4	0	0	0	0	0	0	0	0	0	0	0	0	0	0.0667678
BEND5	0	0	0	0	0	0	0	0	0	0	0	0	0	0
BEND6	0	0	0	0	0	0	0	0	0	0	0.134992	0	0	0.0662718
BEND7	0	0	0	0	0	0	0.272222	0	0	0	0	0	0	0
BEST1	0.09	0	0	0	0	0	0.0133333	0.361769	0.12	0.0625	0.106	0	0	0.323611
BEST2	0	0	0	0	0	0.0193226	0	0	0	0	0.382143	0	0.445833	0.2675
BEST3	0	0	0	0	0	0	0.135294	0	0	0	0	0	0	0
BEST4	0	0	0.00641026	0	0	0	0	0	0	0	0	0	0	0.11245
BET1	0	0	0.114123	0	0	0	0	0	0	0.0647482	0.0676247	0	0.0674536	0.0715909
BET1L	0.110478	0.311538	0.116447	0.176087	0.114572	0.059375	0.3	0.102128	0.192857	0.256473	0.0987805	0.15873	0.167816	0.0804688
BEX1	0	0	0	0	0	0	0	0.955556	0	0	0	0	0.332756	0.104809
BEX2	0	0	0	0	0	0	0	0	0	0	0	0	0	0
BEX3	0	0	0	0	0	0	0	0	0	0	0.0736648	0.539683	0.16366	0.241667
BEX4	0.2125	0	0.833333	0.420588	0.255357	0.172914	0.397222	0.905556	0.530945	0.833333	0.4075	0	0.452778	0.446875
BEX5	0	0	0	0	0	0	0	0	0	0	0	0	0	0
BFAR	0.146492	0.069697	0.0452941	0.127174	0.0809524	0	0.0657143	0.141908	0.069697	0.0276596	0.071875	0.0577889	0.0393939	0.146835
BFSP1	0.754839	0	0.206323	0.194958	0.206897	0.251572	0.666667	0.162162	0.914062	0.230769	0.272727	0.429119	0.371963	0.222222
BFSP2	0	0	0	0	0	0	0	0	0	0	0	0	0	0
BGLAP	0	0	0	0	0	0	0	0.0549451	0	0	0	0	0	0
BGN	0	0	0	0	0	0	0	0	0	0	0	0	0	0
BHLHA15	0	0	0	0	0	0	0	0	0	0	0	0	0	0
BHLHA9	0	0	0.239474	0	0	0.138554	0	0.581609	0	0	0.221088	0	0	0.411364
BHLHE22	0	0	0	0	0	0	0	0	0	0	0	0	0	0
BHLHE23	0.117717	0.419087	0.293233	0.328571	0.244558	0	0	0.0196078	0	0	0.204082	0	0	0
BHLHE40	0.134043	0	0.473529	0	0.101899	0.0981707	0.131653	0.105	0.118587	0.0892405	0.0472679	0	0.0829412	0.0431721
BHLHE41	0	0	0.0680203	0	0	0	0	0	0	0	0	0	0.00146327	0
BHMT	0	0	0	0	0	0	0	0	0	0.101877	1	0	0.3425	0.39255
BHMT2	0	0	0	0	0	0	1	1	0	0.0136187	0.022082	0	1	0.0201729
BICC1	0	0	0	0	0	0	1	0.413158	0	0	0.169231	0	0.397539	0.251079
BICD1	0	0	0.312352	0	0	0	0	0	0	0	0	0	0	0.137344
BICD2	0.0228802	0.1925	0.0221354	0.268692	0.210356	0.265413	0.1458	0	0.0404762	0.0386364	0	0.034	0.123913	0.276875
BICDL1	0	0	0.217291	0	0.14242	0	0	0	0	0	0	0	0	0
BICDL2	0	1	0	0	1	0.275349	1	0.836207	0.76875	1	0	0.855263	0.585714	0.576923
BICRA	0.0489796	0	0.141139	0.0368421	0.157179	0.00666667	0	0.00952381	0	0.0724269	0.0374833	0.122222	0.038674	0.0524064
BICRAL	0.09991	0	0.368871	0	0.240123	0.0615764	0	0.038817	0	0	0.213166	0	0.211017	0.125431
BID	0.225	0.446629	0.204	0.321591	0.248034	0	0	0	0	0.311828	0	0	0	0
BIK	0	0	0	0	0	0	0.353041	0	0	0.273839	0	0.025974	0.288462	0.165138
BIN1	0	0	0.0138889	0.249453	0	0.0927357	0	0	0.228	0	0.015814	0.243836	0	0.0103155
BIN2	0.16286	0.380665	0.163889	0.183007	0.307692	0.0954545	0.16171	0.336313	0	0	0.242308	0.266272	0.467606	0.392308
BIN3	0	0	0	0	0	0	0	0	0	0.0896552	0	0	0	0.149563
BIRC2	0	0	0	0	0	0	0	0	0	0	0.0463679	0	0.121951	0.0887199
BIRC3	0	0	0	0.196007	0	0	0	0.14	0	0	0.195035	0.497143	0.213625	0.0625
BIRC5	0	0	0	0	0.371336	0	0	0	0	0	0	0	0	0
BIRC6	0	0	0.447334	0	0	0	0	0	0	0	0.134897	0	0.238796	0.113115
BIRC7	0	0	0	1	0	0.465116	0.340845	0.277778	0.0916667	0.526316	0.505556	0.107143	0.425532	0.349328
BIVM	0	0	0	0.346535	0	0	0.0973631	0	0	0	0	0	0.130261	0.0367516
BIVM-ERCC5	0	0	0	0.346535	0	0	0.0973631	0	0	0	0	0	0.130261	0.0367516
BLACAT1	0	0	0	0	0	0	0	0	0	0	0	0	0	0
BLCAP	0	0	0.0899408	0	0	0	0	0.0893855	0	0.273709	0	0	0	0.12474
BLID	0	0	0	0	0	0	0	0	0	0	0	0	0	0.202703
BLK	0.246488	0	0.230573	0	0	0	0	0	0	0	0.139535	0	0	0.157692
BLM	0	0	0.427403	0	0	0	0	0.370419	0	0	0.329609	0	0.004	0.41337
BLMH	0	0	0	0	0.306569	0	0	0	0	0	0	0	0	0.195652
BLNK	0	0	0.00700935	0	0	0	0	0	0.301038	0	0	0	0	0
BLOC1S1	0	0	0	0	0	0.0139616	0	0.0763088	0	0	0.0622642	0.0675477	0.0758377	0.0530086
BLOC1S2	0	0	0	0	0	0	0	0	0	0	0	0	0	0.075388
BLOC1S3	0.217722	0	0	0.0844444	0	0	0.358621	0.266667	0	0	0.304348	0.358006	0.298094	0.205921
BLOC1S4	0.0763187	0.2	0	0	0.175115	0	0.183333	0	0.01	0	0	0.157143	0.00668896	0
BLOC1S5	0	0.204489	0.242969	0	0.462329	0	0	0.105898	0	0.212791	0.113095	0	0	0.0258065
BLOC1S5-TXNDC5	0	0.204489	0.238314	0	0.462329	0	0	0.102464	0	0.212791	0.109039	0	0	0.0244898
BLOC1S6	0.256966	0	0	0.118056	0.39	0	0	0	0	0	0.0728261	0.05	0	0
BLTP1	0	0	0.205128	0.157609	0	0	0	0.134722	0	0	0.0965909	0	0.110577	0.186538
BLTP2	0.11252	0	0	0	0	0	0	0	0	0.0512821	0	0	0	0
BLTP3A	0	0	0.133974	0.103125	0.06875	0.05	0	0.0383721	0	0.159494	0.0708915	0	0.0634615	0
BLTP3B	0	0	0.14426	0.157325	0.173333	0	0	0.322581	0	0.232068	0.243986	0	0.219	0.181048
BLVRA	0.20603	0	0	0.182759	0	0	0	0.285227	0	0	0.174644	0.207836	0.172414	0.213155
BLVRB	0	0.199422	0.323162	0.0171875	0.282353	0	0.428191	0.374615	0.293578	0.331481	0.214099	0.416071	0.403571	0.126888
BLZF1	0	0.154783	0	0	0.170313	0	0.515419	0.40122	0.177419	0	0.170579	0.42907	0.515306	0.318382
BMAL1	0	0	0	0	0	0	0	0	0	0	0	0	0	0
BMAL2	0	0.284615	0	0.20045	0	0	0.0583333	0.0879257	0.0777778	0.39548	0.0484429	0.0155556	0.0971906	0.0431125
BMERB1	0	0	0	0	0	0	0	1	0	0	0	0	0	0.244755
BMF	0	0	0	0	0	0	0	0	0	0	0	0	0	0
BMI1	0	0	0	0	0	0	0	0	0	0	0	0	0	0
BMP1	0	0	0	0	0	0	0	0.0157699	0	0	0.0101449	0	0	0
BMP10	0	0	0	0	0	0	0	0	0	0	0	0	0	0
BMP15	0	0	0	0	0	0	0	0	0	0	0	0	0	0
BMP2	0	0	0	0	0	0	0	0	0	0	0	0	0	0
BMP3	0	0	0	0	0	0	0	0	0	0	0	0	0.0753899	0
BMP4	0	0	0	0	0	0	0	0	0	0	0	0	0	0
BMP5	0	0	0	0	0	0	0	0	0	0	0	0	0	0
BMP6	0	0	0.126437	0	0	0	0	0.00719683	0	0	0	0	0.0314313	0.0244692
BMP7	0	0	0	0	0	0.135603	0.0263237	0	0	0	0	0	0	0
BMP8A	0	0	0	0	0	0	0	0	0	0	0	0	0	0.150077
BMP8B	0	0	0	0.314402	0.167964	0	0	0	0	0	0	0	0	0
BMPER	0	0	0	0	0	0	0	0.105351	0	0	0.09358	0	0.0773723	0
BMPR1A	0	0	0	0	0	0	0	0	0	0	0	0	0	0
BMPR1B	0	0	0	0	0	0	0	0	0	0	0	0	0	0
BMPR2	0.163043	0	0	0	0.196253	0	0	0	0	0	0.172778	0	0.0365039	0.120478
BMS1	0	0	0.0974155	0	0.343567	0	0.296421	0.0913793	0	0.0373514	0.117742	0.104762	0.117742	0.305128
BMT2	0	0	0.25	0	0	0	0	0	0	0	0	0	0	0
BMX	0	0	0.084375	0	0.2125	0	0.0772727	0.085	0	0	0	0	0.098081	0
BNC1	0	0	0	0	0	0	0.0163934	0.272081	0	0	0.55	0.553495	0.311741	0.125217
BNC2	0	0	0	0	0	0	0	0	0	0	0	0	0	0
BNIP1	0	0	0	0	0	0	0	0	0	0.156	0	0	0	0
BNIP2	0.225035	0	0.101976	0.121212	0.13805	0	0.12711	0.144823	0.234261	0.165563	0.136519	0.183824	0.131148	0.091954
BNIP3	0	0	0	0	0	0.0350746	0.458445	0.33	0	0.263484	0.231868	0.535014	0.177507	0.17375
BNIP3L	0	0	0	0	0	0	0	0	0	0.0171053	0	0	0.0125	0.0450966
BNIP5	0.34	0	0.377778	0.188889	0.377778	0.266667	0	0.282158	0.425	0.114671	0.425	0.121646	0.145299	0.121429
BNIPL	0	0	0	0	0	0	0	0	0	0	0	0	0	0
BOC	0	0	0	0	0	0	0	0	0	0	0	0	0	0.068254
BOD1	0	0	0	0	0	0	0	0	0	0	0.0333692	0	0	0
BOD1L1	0	0	0	0	0	0	0	0.0997877	0	0	0	0.171053	0	0
BOD1L2	0	0	0	0	0	0	0.807087	0	0	0	0	0	0	0
BOK	0	0	0	0	0	0.0534653	0.223765	0.118891	0	0	0.133156	0.282723	0.154255	0.0691421
BOLA1	0	0	0	0	0	0	0.025297	0	0	0	0	0	0	0
BOLA2	0	0	0	0	0	0	0	0	0	0	0	0	0	0
BOLA2B	0	0	0	0	0	0	0	0	0	0	0	0	0	0
BOLA2-SMG1P6	0	0	0	0	0	0	0	0	0	0	0	0	0	0
BOLA3	0	0	0.231308	0.240385	0	0.360963	0.267717	0.206061	0	0.194286	0.0949721	0.178794	0.189542	0.177037
BOLL	0	0	0	0	0	0	0	0	0	0	0	0	0	0
BOP1	0	0	0	0.0030303	0.00805639	0.0489978	0	0.0314286	0.00333333	0.00446429	0.055	0.0314286	0.0259434	0.140541
BORA	0.177948	0	0	0.0365385	0.0348214	0	0	0.0211111	0	0.0518868	0	0	0	0.187719
BORCS5	0	0	0	0	0	0	0	0	0	0	0	0	0	0
BORCS6	0.140112	0.110811	0.138425	0.188312	0.253549	0.114105	0.160784	0.244335	0	0.159822	0.21228	0.198217	0.163823	0.164754
BORCS7	0	0	0	0	0	0	0	0	0	0.520238	0.340385	0	0.351786	0.446686
BORCS7-ASMT	0	0	0	0	0	0	0	0	0	0.520238	0.340385	0	0.351786	0.446686
BORCS8	0	0	0.0685714	0.299113	0	0	0	0.0341463	0	0	0	0	0	0.0380518
BORCS8-MEF2B	0	0	0.0685714	0.299113	0	0	0	0.0341463	0	0	0	0	0	0.0380518
BPGM	0	0	0.185955	0	0	0	0	0	0	0	0	0	0	0
BPHL	0	0	0.166	0.263462	0.043257	0	0	0.325466	0	0.245517	0.195714	0	0.201471	0.207576
BPI	0.0604167	0	0.161111	0.273743	0.161111	0	0.372603	0.245	0	0	0.405644	0.55	0.386111	0.0972222
BPIFA1	0	0	0	0	0.310078	0	0.078125	0	0	0	0	0	0	0
BPIFA2	0	0	0	0	0.0765306	0	0	0	0	0	0	0.484375	0	0
BPIFA3	0	0	0	0	0	0	0	0	0	0	0	0	0	0
BPIFB1	0	0	0	0	0	0.451456	0.00769231	0.015	0	0.305927	0	0.09	0.00837989	0
BPIFB2	0.25	0	0.277778	0.1875	0.1875	0	0.0481928	0.193548	0.0833333	0.0789648	0.242424	0	0.277778	0
BPIFB3	0	0	0	0	0	0	0	0	0	1	0	0	0	0
BPIFB4	0	0	0	0	0	0	0	0	0	0	0	0	0	0.0525394
BPIFB6	0	0	0	0	0	0	0	0	0	0	0	0	0	0
BPIFC	0	0	0	0	0	0	0	0	0	0	0.75	0.433043	0	0
BPNT1	0	0.222222	0.364662	0.181572	0.314063	0	0.212025	0.0963406	0.278333	0.161094	0	0.167	0.220732	0
BPNT2	0.224	0	0.164706	0.187919	0.169697	0.101818	0	0.294737	0	0.175824	0.112	0	0.233333	0.174408
BPTF	0	0.0415755	0.293039	0	0	0	0	0	0	0	0	0	0.119229	0.0257053
BPY2	0	0	0	0	0	0	0	0	0	0	0	0	0	0
BPY2B	0	0	0	0	0	0	0	0	0	0	0	0	0	0
BPY2C	0	0	0	0	0	0	0	0	0	0	0	0	0	0
BRAF	0	0	0.0755556	0	0	0.108333	0	0	0	0	0	0.0561404	0.215983	0
BRAP	0	0.333333	0.3	0.45	0.496154	0.328859	0.427208	0.474129	0	0.362264	0.207143	0	0.355021	0.515909
BRAT1	0.00697211	0	0	0.134276	0	0.0661435	0.363239	0.183889	0.0847826	0.065	0	0.243506	0.11694	0.245918
BRCA1	0	0	0.0307692	0	0	0	0	0.140969	0	0	0	0	0	0.0930233
BRCA2	0	0.12064	0	0.126154	0	0	0	0	0	0	0	0.131547	0	0
BRCC3	0.16036	0	0.207721	0	0.153571	0	0	0.423134	0	0.195714	0.380556	0.149623	0.210606	0.125
BRD1	0	0	0	0	0	0	0	0	0	0	0	0	0	0
BRD2	0	0	0.00189036	0	0	0	0	0	0	0	0.0349418	0	0	0
BRD3	0	0.00950119	0	0	0	0	0.067953	0	0	0	0	0	0.070922	0.0833333
BRD3OS	0	0	0	0	0	0	0	0	0	0.112344	0.213251	0	0	0
BRD4	0	0	0	0	0	0	0	0	0	0	0	0	0	0
BRD7	0	0	0	0	0	0	0	0	0	0.0872093	0	0	0	0
BRD8	0.176412	0.264706	0.308777	0.212264	0.169	0.217241	0.242718	0.163934	0.28125	0.191102	0.222222	0.316667	0.238095	0.291085
BRD9	0	0	0	0	0	0	0.435484	0	0	0	0	0	0.0830565	0
BRDT	0	0	0	0	0	0	0	0	0	0	0	0	0	0
BRF1	0	0	0	0	0.213636	0.1	0	0.323276	0.0334646	0	0	0	0	0.133443
BRF2	0	0	0	0	0.156746	0	0	0	0	0	0	0	0.0483005	0
BRI3	0	0	0	0	0	0	0	0	0	0.0275035	0	0	0	0.014727
BRI3BP	0.228395	0.440882	0.348055	0.331325	0.186441	0.206897	0.383877	0.362622	0.471795	0.614035	0.410211	0.5	0.35339	0.3534
BRICD5	0.398485	0.122807	0	0.1	0.326014	0	0.162242	0.0872093	0	0	0.214575	0	0	0
BRINP1	0	0	0	0	0	0	0	0	0	0	0	0	0	0
BRINP2	0	0	0	0	0	0	0	0	0	0	0	0	0	0
BRINP3	0	0	0	0	0	0	0	0	0	0	0	0	0	0
BRIP1	0	0	0.295318	0	0	0	0.325806	0.217939	0	0.25	0.241287	0.289474	0.396429	0.354515
BRIX1	0.0933333	0	0.098252	0.08625	0	0	0	0.184846	0	0	0	0.147107	0	0.235207
BRK1	0	0	0	0.105263	0	0	0.186364	0.198333	0	0.195161	0.174065	0	0.222997	0.204444
BRME1	0.308824	0	0.406452	0.25729	0.326389	0.363636	0	0.482173	0	0.323913	0	0	0.310345	0.463563
BRMS1	0	0	0	0	0	0.0370019	0	0	0	0	0.297297	0	0	0.142344
BRMS1L	0.259615	0	0.204545	0.212662	0.375	0.192857	0.210938	0.25	0.205357	0.204545	0.151316	0	0.153584	0.179808
BROX	0.122486	0	0	0	0	0	0	0	0	0	0.0538922	0	0	0.118124
BRPF1	0.116667	0	0.266031	0.0981461	0	0.0854701	0.250696	0.196078	0.0192308	0.205882	0.355289	0	0.37422	0.210616
BRPF3	0	0	0	0	0	0	0	0	0	0	0	0	0	0
BRS3	0	0	0.11116	0	0	0	0	0	0	0	0	0	0	0
BRSK1	0.0153846	0.203125	0.00666667	0	0.095729	0.0493546	0.191176	0.0666667	0.139785	0.0181818	0.233333	0.0666667	0.125	0.212665
BRSK2	0	0	0	0	0	0	0	0	0	0	0	0	0	0
BRWD1	0	0	0.201439	0.00259909	0.0532787	0.0397176	0.183333	0.128421	0	0.0188356	0.018997	0.113861	0.0986949	0
BRWD3	0.157895	0	0.200893	0.157635	0.173913	0.0734243	0.230769	0.0878156	0	0.145359	0.252669	0	0.214886	0.11976
BSCL2	0	0	0.0439695	0	0	0	0	0	0	0	0	0	0	0
BSDC1	0	0	0	0	0	0	0.165761	0.362101	0	0.333861	0.325128	0	0	0.166667
BSG	0.429806	0.321203	0.584879	0.591096	0.49597	0.0655172	0.425868	0.569492	0	0.492625	0.190935	0.400897	0.261875	0.201929
BSN	0	0	0	0	0	0	0	0.385507	0	0	0.175194	0	0	0.201786
BSND	0	0	0	0	0	0	0	0	0	0	0	0	0	0
BSPH1	0	0	0	0	0	0	0	0	0	0	0	0	0	0
BSPRY	0.08	0	0	0.203483	0	0.0208696	0	0	0	0.4525	0	1	0.467857	0.462687
BST1	0	0	1	0	0	0.218241	0	0	0	0.872222	0.481818	0	0	0.315891
BST2	0.225243	0	0.0115332	0	0.286408	0.00615764	0	0.25	0	0	0	0	0	0
BSX	0	0	0	0	0	0	0	0	0	0	0	0.085689	0	0
BTAF1	0	0	0	0	0	0	0	0	0	0.319018	0	0	0	0
BTBD1	0.443478	0.0925926	0.264851	0.217527	0.615764	0.243421	0.109091	0.411133	0.455556	0.404467	0.326087	0.533333	0.494609	0.40481
BTBD10	0.0628684	0	0.0971129	0.188372	0.0418919	0.113333	0.0305556	0.0407895	0.0728571	0.0428571	0.0203704	0	0	0
BTBD16	0	0	0	0	0	0	0	0.00265252	0	0	0	0	0	0
BTBD17	0	0	0	0	0	0	0	0	0	0	0	0	0	0
BTBD18	0	0	0.4	0	0	0	0	0	0	0	0	0	0	0
BTBD19	0	0	0	0	0	0	0	0	0	0	0	0	0	0.0108173
BTBD2	0	0	0	0	0	0	0	0	0	0.111628	0	0	0	0
BTBD3	0	0	0	0	0	0	0	0.12766	0	0	0	0	0.0956522	0.0147727
BTBD6	0	0	0	0	0	0	0	0	0	0	0	0.713376	0	0
BTBD7	0	0	0.120504	0.25	0.392378	0	0	0.16	0	0	0	0	0.119205	0.289392
BTBD8	0	0	0	0	0	0	0	0	0	0	0	0	0	0
BTBD9	0.409283	0.171504	0	0	0	0	0	0	0	0	0	0	0	0.13
BTC	0	0	0	0	0	0	0	0	0	0	0	0	0	0
BTD	0	0	0	0	0	0	0	0.0153846	0	0	0	0	0	0.165703
BTF3	0	0	0	0	0	0	0	0	0	0	0	0	0	0
BTF3L4	0	0	0	0	0	0	0	0.0333333	0	0	0	0	0	0.0389685
BTG1	0	0	0.0556978	0.0350731	0	0	0	0	0	0	0	0	0	0
BTG2	0	0	0.0722963	0	0.1095	0	0	0	0	0	0	0	0	0
BTG3	0	0	0	0	0	0	0	0	0	0	0	0	0.0878378	0
BTG4	0	0	0	0	0	0	0	0	0	0	0	0	0	0
BTK	0	0	0	0	0	0	0	0	0	0	0	0	0	0
BTLA	0	0	0	0	0	0	0	0	0	0	0	0	0	0
BTN1A1	0	0.722467	0.485588	0	0	0	0	0	0	0.897297	0	0	1	0
BTN2A1	0	0	0	0	0	0	0	0	0	0	0.421846	0	0	0.293651
BTN2A2	0	0	0.3125	0.200617	0	0	0.315068	0.411881	0	0	0.470588	0.433962	0.273504	0.320833
BTN3A1	0.234483	0	0.367692	0.224814	0	0	0	0	0	0	0	0	0	0
BTN3A2	0.0926829	0	0.0357143	0.299233	0.390277	0.12351	0	0	0	0.421189	0	0	0	0.163488
BTN3A3	0	0	0	0	0	0	0	0	0	0	0	0	0	0.142476
BTNL2	0	0	0	0	0	0	0	0	0	0	0	0	0	0
BTNL3	0	0	0	0.298507	0	0	0	0	0	0	0	0	0	0
BTNL8	0	0	0	0	0	0	0	0	0	0	0	0	0	0
BTNL9	0	0	0.346473	0	0.652284	0	0	1	1	0	0	0	0	0
BTRC	0	0	0	0	0	0	0	0	0	0	0	0	0	0
BUB1	0.238095	0.266667	0.202614	0.315842	0.443024	0	0	0.151135	0	0	0.147465	0	0.216257	0.244253
BUB1B	0.406528	0	0.770578	0.578652	0.444444	0	0.225664	0.599124	0	0.384615	0.5	0	0.216667	0.440909
BUB1B-PAK6	0	0	0	0	0	0	0	0	0	0	0	0	0	0
BUB3	0	0	0	0	0	0	0	0.133333	0	0.155491	0.0973515	0	0.145794	0.0829164
BUD13	0	0	0.277705	0	0	0	0	0.305835	0	0	0.363881	0.309524	0	0.469355
BUD23	0.136364	0.0454545	0.125	0.136364	0.0672646	0.05	0.213158	0.136364	0.214286	0.101215	0.0263158	0.428899	0.0714286	0.101815
BUD31	0.203187	0	0.108535	0	0.144872	0.203438	0.555944	0.125862	0	0.247143	0.183333	0.224806	0.152703	0.127059
BVES	0	0	0	0	0	0.0540816	0.265	0.155882	0	0.294444	0	0	0.445545	0.0576087
BYSL	0	0	0.39181	0.129693	0	0	0	0.215714	0.179032	0	0.277586	0.23	0.227207	0.359375
BZW1	0	0.350427	0.168759	0.105562	0	0	0.0955483	0.123684	0	0.0303413	0.139388	0.118919	0.104927	0.168246
BZW2	0.0756303	0	0	0	0	0	0	0	0	0	0	0	0	0
C10orf105	0	0	0	0	0	0.607143	0	0	0	0	0	0	0	0.255
C10orf120	0.489489	0	0.794444	0.810256	1	0.76875	1	0.815	0.905556	0.905556	1	0	0.905556	0.76875
C10orf143	0.195238	0.167347	0.112329	0.183099	0.168724	0.208333	0.172222	0.205	0.163265	0.215789	0.227778	0.152941	0.215789	0.174468
C10orf53	0	0	0	0	0	0.285714	0	0	0	0	0	0.455224	0.339869	0
C10orf62	0	0	0	0	0	0.126451	0	0	0	0.675781	0.03125	0	0	0.03125
C10orf67	1	0	0	0	0	0	0	0.317328	0	0.170833	0.126564	0.168646	0.233135	0.409677
C10orf71	0	0.4375	0	0.625	0.282828	0.0772201	0	0	0	0	0.186916	0	0	0
C10orf82	0	0	0	0	0	0	0	0	0	0	0	0	0	0
C10orf88	0	0	0	0	0.0604027	0	0	0.45	0	0.323136	0.498747	0	0	0.0253165
C10orf90	0	0	0	0	0	0	0	0.402278	0	0	0	0	0	0
C10orf95	0.3	0.394673	0.305603	0.275229	0.117647	0.248038	0.347826	0.455	0.285714	0.344828	0.347222	0.258621	0.236842	0.364055
C11orf1	0	0	0	0	0	0	0	0.243243	0	0	0	0	0	0
C11orf16	0	0	0	0	0	0	0	1	0.466667	0.526178	0.805769	1	1	0.615
C11orf21	0	0	0	0	0	0	0	0	0	0	0	0	0	0
C11orf24	0	0.0536723	0.0365556	0.0683333	0.208525	0	0.0774194	0.338266	0.470588	0.0929152	0.0847953	0.186207	0.1113	0.111017
C11orf42	0	0.13	0	0.025	0.247557	0	0	0	0	0.867257	0.119444	0	0	0.0605263
C11orf52	0	0	0	0	0	0	0	0.0052356	0	0.117227	0	0	0.0347222	0.0225734
C11orf54	0.476584	0	0.168593	0.201568	0.43535	0	0	0.306866	0	0.526977	0.258621	0.228378	0.26612	0.0783133
C11orf58	0.228487	0	0	0	0.245803	0.173047	0.211137	0.192201	0	0	0	0	0	0
C11orf65	0	0	0	0	0.611111	0	0	0	0	0	0	0	0.459524	0
C11orf68	0	0	0.159756	0.218878	0.100158	0	0	0.15602	0	0	0.227437	0.00581395	0.0877588	0.271628
C11orf71	0	0	0	0.124457	0.15	0	0	0.156032	0.306358	0.13038	0.354545	0	0.267544	0.102023
C11orf80	0	0	0.102503	0	0	0	0.00540541	0	0	0	0	0	0.0418204	0
C11orf86	0	0	0	0	0	0	0	0.664085	0	0	0	0.408219	0	0.722963
C11orf87	0	0	0.31875	0.328814	0	0.0664062	0	0.339367	0	0	0	0	0.268421	0.085
C11orf91	0	0	0	0	0	0	0	0	0	0	0.0478873	0.327988	0.153	0.00983146
C11orf94	0	0	0.479821	0	0	0	0.572727	0.734375	0	0	0	0	0	1
C11orf96	0	0	0.333333	0.0375742	0	0.127173	1	0.554348	0.840659	0.581818	0.308489	0.546875	0.309071	0.311787
C11orf97	0	0	0	0	0	0	1	1	0	0.15	0	0.526316	0.392857	0.5
C11orf98	0	0	0.163032	0	0	0	0	0	0	0	0	0.0956679	0	0
C12orf29	0	0	0.1532	0	0.183471	0	0	0	0	0	0	0	0	0
C12orf4	0	0	0.330846	0.3	0.307692	0	0	0.324194	0	0	0	0	0.335714	0.322973
C12orf40	0	0	0	0.0255591	0	0	0	0	0	0	0	0	0	0
C12orf42	0	0	0	0	0	0	0	0	0	0	0	0	0.184211	0
C12orf43	0	0	0	0	0	0	0	0	0	0.603008	0	0	0	0
C12orf50	0	0	0	0	0	0	0	0	0	0	0	0	0	0.598086
C12orf54	0	0	0.247878	0	0	0	0	0	0	0	0	0	0	0
C12orf56	0	0	0.127778	0.127778	0.26875	0	0.127778	0.0839895	0	0	0.142077	0.119318	0.1675	0.0693816
C12orf57	0.112745	0.0415254	0.0695313	0.024744	0.00685976	0.023888	0.0766667	0.105437	0.0345238	0.0322222	0.198039	0.0422414	0.0263636	0.0303738
C12orf60	0	0	0	0	0	0	0	0	0	0	0	0	0	0.0777778
C12orf71	0	0	0.37069	0	0	0	0	0	0	0	0	0	0	0
C12orf73	0	0	0.488263	0	0.272727	0.445844	0	0.116998	0	0	0.3575	0.126959	0.348413	0.551923
C12orf75	0	0.110276	0.160343	0.0688546	0.261652	0	0	0	0	0	0	0	0.0843909	0.0581145
C12orf76	0	0	0	0	0.337539	0	0	0	0	0	0	0	0	0
C13orf42	0	0	0	0	0	0	0	0	0	0	0	0	0	0
C13orf46	0	0	0	0	0	0	0	0	0	1	0.326493	0	0	0
C14orf119	0.12605	0	0	0	0.25	0	0	0	0	0	0	0	0	0.0468975
C14orf132	0	0	0.0932836	0	0	0	0	0	0.027027	0	0.0698381	0	0	0.0639175
C14orf180	0	0	0	0	0	0	0	0	0	0	0	0	0	0
C14orf28	0	0	0	0	0	0	0	0	0	0	0	0	0	0
C14orf39	0	0	0	0	0	0	0.0542169	0.0582524	0.18	0	0.0333333	0	0.0310345	0
C14orf93	0	0	0	0	0	0.20102	0	0	0	0	0	0	0	0
C15orf39	0.205761	1	0.136506	0.162687	0.100793	0	0.304147	0.175943	0.446575	0.261559	0.224404	0.272951	0.187302	0
C15orf40	0.428571	0.433996	0.292208	0.45	0.363636	0.555556	0.4	0.409091	0.444444	0.444444	0.470588	0	0.45	0.666667
C15orf48	0	0	0	0	0	0	0	0.762274	0	0	0.619048	0	0.461279	0
C15orf61	0	0	0.402874	0	0	0	0	0	0	0	0	0	0	0
C15orf62	0.220833	0.530333	0.114313	0.45	0.795	0.0734284	0	0.1525	0	1	0.242921	0.147222	0.166327	0.214751
C16orf46	0	0	0.213793	0	0	0	0.195238	0	0	0	0	0	0	0
C16orf54	0.291545	0.0774411	0	0.5	0.252885	0	0	0	0	0	0	0	0	0
C16orf74	0	0	0.0905481	0	0.0449321	0	0.217082	0	0	0	0	0.401515	0.094351	0
C16orf78	0	0	0	0	0	0	0	0	0	0	0	0	0	0
C16orf82	0	0	0	0	0	0	0	0	0	0	0	0	0	0
C16orf86	0	0	0.0670597	0	0	0	0	0	0	0	0	0.0584354	0	0
C16orf87	0	0	0	0	0	0	0	0.116892	0	0.296296	0.143266	0	0	0
C16orf89	0	0	0	0	0	0	1	0	0	0	0	0	0	0
C16orf90	0	0	0	0	0	0	0	0	0	0	0	0	0	0
C16orf91	0	0.43	0	0	0	0	0.518333	0.501613	0	0	0.473684	0.328261	0.194286	0.382353
C16orf92	0	0	0	0	0	0	0.195652	0.219653	0	0	0.37125	0.220833	0.241667	0.275862
C16orf95	0	0.375	0.160532	0.13125	0.111695	0.132812	0.25	0.141667	0.291667	0.174359	0.202046	0.135417	0.14	0.366197
C16orf96	0	0	0.41726	0	0	0	0	0	0	0	0	0	0	0.360856
C17orf100	0	0	0.203448	0.17033	0	0	0	0.237931	0	0.236287	0	0	0.268182	0.118
C17orf107	0	0	0	0	0	0	0	0	0	0	0	0	0	0
C17orf113	0	0	0	0	0	0	0	0	0	0	0	0	0	0
C17orf114	0	0	0.138	0.272727	0.446552	0	0	0.193384	0	0	0	0.170455	0	0
C17orf49	0.0266323	0	0.0586538	0.0466718	0.131771	0	0	0	0	0	0	0	0	0.00813008
C17orf50	0	0	0.143898	0	0	0	0	0	0	0.233333	0	0	0	0
C17orf58	0	0	0.00821114	0	0	0	0	0	0	0	0.0113809	0	0	0.00852273
C17orf67	0.0605263	0	0.168502	0.00428571	0.0370968	0	0.0338235	0.003125	0	0.297012	0.0254425	0	0.20102	0.167102
C17orf75	0	0	0	0	0	0	0	0.290323	0	0	0	0	0	0
C17orf78	0	0	0	0	0.296296	0	0	0	0	0	0	0	0	0
C17orf80	0.275132	0	0.165789	0	0.348495	0.1625	0	0.181731	0	0	0.122832	0	0.15122	0.163158
C17orf97	0	0	0	0	0.0913793	0	0	0	0	0	0	0	0	0
C17orf98	0	0	0.535442	0.861111	0.959821	0	0	0.85	0	0.521042	0.014881	0.905	0	0.366627
C17orf99	0	0	0	0	0.333333	0	0.364286	0.20303	0.765	0.761733	0.402632	0.159375	0.196658	0.336283
C18orf21	0.296875	0	0.428571	0	0.337474	0	0.763033	0	0	0.243697	0	0	0	0.434625
C18orf25	0	0	0	0	0.115385	0	0	0.185113	0	0.327143	0.119435	0	0.117773	0.0873016
C18orf32	0.173047	0	0.173356	0	0.250851	0	0	0	0	0	0	0	0	0
C18orf54	0	0	0.19697	0	0	0.165468	0	0	0	0	0.023511	0	0.0572738	0.030445
C18orf63	0	0	0	0	0	0	0	0	0	0	0	0.493136	0	0
C19orf12	0.0986842	0	0.156863	0	0	0	0	0.311702	0	0.252874	0	0	0.291429	0.216606
C19orf18	0	0	0	0	0	0	0	0	0	0	0	0	0	0
C19orf25	0	0	0.210368	0.242744	0	0	0	0	0	0.211966	0	0	0	0
C19orf33	0	0	0	0	0	0	0.281757	0.401323	0.260294	0.36875	0.376923	0.234211	0.264444	0.276596
C19orf38	0	0	0.268293	0	0	0	0	0	0	0.126437	0	0.304085	0	0
C19orf44	0	0	0.304813	0	0	0	0.388889	0.510474	0	0.42	0.330435	0.486157	0.595142	0.596154
C19orf47	0	0	0.417857	0	0	0	0.326126	0	0	0.098	0	0	0	0.376471
C19orf53	0	0	0	0	0	0	0	0	0	0	0	0	0	0.224442
C19orf54	0.264117	0.154589	0.303914	0.371055	0.460337	0.219858	0.0152778	0.272537	0	0.294118	0.432161	0	0.131244	0.419231
C19orf67	0	0	0.292587	0	0.211538	0.0633333	0.0481928	0	0	0	0	0	0.261559	0.255556
C19orf73	0	0	0.18872	0	0	0	0	0	0	0	0	0	0	0
C19orf81	0	0.828767	0	0	0.45098	0	0	0.0865672	0.028125	0	0.0262391	0	0	0.0805556
C19orf84	0.252546	0.186253	0.266751	0	0.188748	0	0	0.226415	0.226415	0	0	0.123506	0.201946	0.239316
C19orf85	0.1	0	0.122857	0.178201	0.121996	0.287594	0	0.188406	0	0.49449	0.320042	0.21371	0.234783	0.274837
C1D	0.571429	0	0	0	0.5	0	0	0.430052	0	0.5	0.571429	0	0	0.416399
C1GALT1	0	0	0	0	0	0	0	0.0857143	0	0.16546	0	0.16442	0.152406	0.0918836
C1GALT1C1	0.181102	0	0	0.124236	0.316344	0	0	0	0	0	0	0	0	0.11811
C1GALT1C1L	0	0	0	0	0	0	0	0	0	0	0	0	0	0
C1orf100	0	1	0	1	0	0	0	0.333333	0	0	0.393556	0	0.30303	0.316176
C1orf105	0	0	0	0	0	0	0	0	0	0	0	0	0	0
C1orf109	0	0	0.0371594	0	0	0	0	0.00373134	0	0	0	0	0	0
C1orf112	0	0	0.202636	0.16568	0	0	0	0	0	0	0	0	0	0
C1orf115	0	0	0	0.075	0	0	0.573684	1	0.5	0.25	0	0	0.4	0.376623
C1orf116	0	0	0	0	0	0	0	0	0	0	0	0	0.260269	0.390456
C1orf122	0.11471	0	0.0852995	0.138128	0.0833333	0.138109	0.201923	0.0416667	0.201923	0.0543478	0.0860656	0.156446	0.0732759	0.140556
C1orf127	0	0	0	1	0	0	0	0.707143	0	0.6	0	0	0	0.342105
C1orf131	0	0	0	0	0	0	0	0	0	0.523529	0	0	0	0.121951
C1orf141	0	0	0	0	0	0	0	0	0	0	0	0.255	0.177419	0
C1orf146	0	0	0	0	0	0	0	0	0	0	0.481481	0	0.47	0
C1orf159	0	0	0	0	0	0	0	0	0	0	0	0	0	0
C1orf162	0.347826	0.265306	1	0	0.285714	0	0.243386	0	0	0	0.710692	0.33	0	0.59292
C1orf167	0	0	0	0	1	0	0	0	0	0	0	0	0	0
C1orf174	0.00819672	0	0	0	0	0	0	0.100391	0	0	0.077907	0	0	0
C1orf185	0	1	0	0.935	1	1	0	0.961749	0	0	0	0	0	0
C1orf198	0	0	0.0329412	0	0.0515152	0	0	0	0	0	0	0	0.0709877	0.0173913
C1orf21	0	0.92437	0	0	0	0	0	0	0	0	0	0	0	0
C1orf210	0	0	0	0	0	0.974576	0	1	0	0.42	0	0	0	0
C1orf216	0.146739	0	0	0	0	0	0.115663	0.015	0.0597938	0	0	0	0.0597826	0.0271282
C1orf226	0	0	0.705	0	0	0	0	0.210046	0	0	0	0	0	0
C1orf232	0	0	0	0	0	0	0	0	0	0	0	0	0	0
C1orf35	0.0047619	0	0.129032	0.055	0.0329341	0.0993018	0.0729167	0.11	0.11	0.1	0.0111111	0.044	0.237762	0.277916
C1orf43	0	0	0	0.0733333	0	0	0	0.0547529	0	0	0.0490566	0	0.0451866	0.0378947
C1orf50	0.266667	0	0.0955166	0.0973312	0.197397	0	0	0.281395	0	0.260705	0.275862	0	0.0977918	0.282258
C1orf52	0	0	0	0	0	0	0	0	0	0	0.114103	0.396794	0.126984	0.0685976
C1orf53	0	0	0.345435	0	0	0	0	0	0	0	0	0	0	0
C1orf54	0	0	0	0	0	0	0	0	0	0	0	0	0	0
C1orf56	0	0	0.195988	0	0	0	0	0	0	0	0	0	0	0
C1orf68	0	0	0	0	0	0	0	0	0	0	0	0	0	0
C1orf74	0	0	0	0	0	0	0	0	0	0	0	0	0	0.142361
C1orf87	0	0	0	0	0	0.576142	0.371622	0	0	0	0	0	0	0.538889
C1orf94	0	0	1	0	0	0	0	0	0	0	0	0	0	0
C1QA	0	0	0	1	1	0	0	0	0	0	0	0	0	0
C1QBP	0.0512821	0	0.345423	0	0	0	0	0	0	0	0	0	0	0.0216411
C1QC	0	0	0	0	0	0	0	0	0	0	0.343636	0.995455	0.555556	0.307692
C1QL1	0	0	0	0	0	0	0	0.253226	0	0.359813	0.233333	0.0454545	0.365	0.17027
C1QL2	0	0	0	0	0	0	0	0	0	0	0	0	0	0.140728
C1QL3	0	0	0	0	0	0	0	0	0	0	0	0	0	0
C1QL4	0	0	0	0	0	0	0	0	0	0	0	0	0	0
C1QTNF1	0	0	0	0	0	0	0	0	0	0	0	0	0	0
C1QTNF12	0	0	0	1	0	0	0	0	0	0	0	0	0	0
C1QTNF2	0	0	0	0	0	0	0	0	0	0	0.273684	0	0.0868421	0
C1QTNF3	0	0	0	0	0	0	1	0.761628	0	1	0.389105	1	0.625	0.538003
C1QTNF3-AMACR	0	0	1	0	0	0	0	0	0	0	0	0	0	0
C1QTNF4	0	0	0	0	0	0.012	0	0	0	0	0	0	0	0
C1QTNF5	0	0	0	0	0	0	0	0	0	0	0	0	0	0
C1QTNF6	0.2	0	0.155556	0.155556	0.277457	0.0638298	0.829008	0.536939	0.509294	0.155556	0.184096	0.585445	0.560261	0.567241
C1QTNF7	0	0	0	0	0	0	0	0.93	0	0.913265	0.614804	0	0.811111	0.684286
C1QTNF9	0	0	1	0	0	0	0	0	0	0	0	0	0	0
C1QTNF9B	0	0	0	0	0	0	0	0	0	0	0.14881	0	0	0
C1R	0	0	0	0	0	0	0	0	0	0	0	0	0	0
C1RL	0	0	0	0	0	0	0	0	0	0	0	0	0	0.0193182
C1S	0	0	0	0	0	0	0	0	0	0	0	0	0	0
C2	0.473856	0	0	0	0	0	0	0.362595	0	0.249531	0	0	0	0
C20orf141	0.280517	0	0	0	0	0	0	0	0	0	0	0	0	0
C20orf144	0	0	0	0	0	0.0213723	0	0	0	0	0	0	0	0
C20orf173	0	0	0	0	0	0	0	1	0	0	1	0	0.990099	0.99375
C20orf202	0	0	1	1	0	0	0	0	0	0	0	0	0	0.510703
C20orf203	0	1	0	0.355363	0.341964	0	0	0	0	0	0.502732	0	0.268977	0
C20orf204	0.199052	0	0	0	0	0	0	0	0	0	0	0	0	0
C20orf27	0.24375	0	0.184809	0	0.0303738	0	0.0828947	0	0	0.065625	0	0.0944882	0.0785838	0.136676
C20orf85	0	0	0.280928	0	0	0	0	0	0	0	0	0	0	0
C20orf96	0	0	0	0	0	0	0	0	0	0.239669	0.751724	0	0.23652	0.509184
C21orf140	0	0	0	0	0	0	0	0	0	0	0	0	0	0
C21orf58	0.00333333	0	0.0096401	0.108088	0.045614	0	0.0606796	0.0238095	0	0	0.0674897	0	0.06231	0.157246
C21orf62	0	0	0	0	0	0	0	1	0	0	0	0	0	0.247911
C21orf91	0	0.052	0.130435	0.162162	0.201558	0.122159	0	0	0	0.125	0.0522727	0	0	0
C22orf15	0.0905077	0	0.267644	0.037931	0.0287958	0.101737	0	0.0917969	0	0	0	0	0	0.0836066
C22orf23	0	0	0.297235	0	0.230769	0	0	0.255144	0	0.230415	0.0685714	0	0	0.194286
C22orf31	0	0	0	0	0	0	0	0	0	0	0	0	0	0
C22orf42	0	0	0	0	0	0	0	0	0	0	0	0	0	0
C2CD2	0	0	0	0	0	0	0	0	0	0	0.106289	0	0	0
C2CD2L	0	0	0.155741	0.0357143	0	0	0	0	0	0	0.0917281	0	0	0.0812183
C2CD3	0	0	0	0	0	0	0	0	0	0	0	0	0	0.00656276
C2CD4A	0	0	0	0	0	0	0.0789474	0.061627	0	0	0	0.101111	0.0215672	0.0446667
C2CD4B	0	0	0	0	0	0	0	0	0	0	0	0	0	0
C2CD4C	0	0	0	0	0	0.081262	0	0	0	0	0	0	0	0
C2CD4D	0	0.131579	0.555556	0	0	0	0.041841	0.175806	0.0625	0.14375	0.154018	0.150844	0.101136	0.11129
C2CD5	0	0	0.248075	0	0	0	0.109589	0	0	0	0	0	0	0.108
C2CD6	0	0	0	0	0	0	0	0	0	0	0.611021	0	0.988462	0
C2orf15	0	0	0.194231	0	0	0	0	0	0	0	0	0.236603	0.102239	0
C2orf42	0	0	0	0	0	0	0	0.330303	0	0.3125	0	0.395	0.319355	0
C2orf49	0	0	0	0	0	0	0	0.262787	0	0	0	0	0	0.258
C2orf50	0	0	0	0	0	0	0	0.322581	0	0.243902	0.333333	0.115274	0.236842	0.235294
C2orf68	0.226	0	0	0	0	0.113164	0	0	0.148485	0	0	0	0	0
C2orf69	0	0	0.439252	0	0.275362	0	0.346211	0	0	0	0	0	0	0
C2orf72	0	0	0.410112	0	0	0	0	0	0	0.318182	0	0	0	0
C2orf73	0	0	0	0.4525	0	0.330827	0	0	0	0	0.103865	0	0.0386364	0.394262
C2orf74	0	0	0	0.384473	0	0	0	0	0	0	0	0	0	0
C2orf76	0	0	0	0.125	0.299031	0	0.540909	0.320588	0	0.368571	0.495833	0	0.365789	0.418421
C2orf78	0	0	0	0	0	0	0	0.226891	0.428571	0.363071	0	0.275591	0.428571	0
C2orf80	0	0	0	0	0	0	0	0	0	0	0	0.5	0.555556	0
C2orf81	0	0	0	0	0.235371	0	0	0	0	0	0	0	0	0
C2orf88	0	0	0	0	0	0	1	1	0	1	0	1	0	0
C2orf92	0	0	0	0	0	0	0	0.664894	0.892857	0	0.130194	0	0.730994	0.694444
C3	0	0	0.313402	0	0	0	0	0.0230583	0	0	0	0.0893082	0	0
C3AR1	0	0	0.109827	0.00574713	0	0	0	0	0	0	0	0.20332	0	0
C3orf14	0	0	0	0	0	0.0363636	0	0	0	0	0	0	0.198492	0
C3orf18	0.0666667	0	0.217391	0	0	0	0	0.125781	0	0	0	0	0	0
C3orf20	0.085	0	0.0944444	0	0	0	0.357143	0	0	0.270455	0.373288	0.031746	0.468023	0.384615
C3orf22	0.180685	0	0	0	0	0	0	0	0	0.0123457	0	0	0	0
C3orf33	0	0	0.553571	0.221667	0.222222	0	0.269048	0	0.471976	0.566002	0.412587	0	0.45	0.406223
C3orf38	0	0	0.32	0.142212	0	0.167131	0.235	0.337161	0.120588	0	0	0	0.633858	0.235294
C3orf49	0	0	0	0	0	0.35	0.59375	0.277778	0	0.428947	0.420588	0	0	0.418006
C3orf52	0	0	0	0.379078	0.0501355	0	0	0	0	0	0	0.0107843	0	0
C3orf56	0	0	0	0	0	0	0	0	0	0	0	0	0	0
C3orf62	0	0	0.180485	0	0	0	0	0	0	0	0	0	0	0
C3orf70	0	0	0	0	0	0	0	0	0	0	0	0	0	0
C3orf80	0	0	0	0	0	0	0	0	0	0	0	0	0	0
C3orf84	0	0	0	0	0	0	0	0	0	0	0	0	0	0
C3orf85	0	0	0	0	0	0	0	0	0	0	0	0	0	0
C4A	0	0	0	0	0	0	0	0	0	0	0	0	0	0
C4B	0	0	0	0	0	0	0	0	0	0	0	0	0	0
C4BPA	0	0	0	0	0	0	0	0	0	0	0	0	0	0
C4BPB	0	0	0	0	0	0	0	0.353285	0	0	0.454545	0.302158	0	0.529412
C4orf17	0.7	0	0	0	0	0	0	0	0	0	0	0	0.698006	0
C4orf19	0	0	0	0	0	0	0	0	0	0	0	0	0	0
C4orf3	0	0.461749	0.377273	0.377273	0.512903	0.269048	0.344	0.197974	0	0.214929	0.218066	0	0.267876	0.26129
C4orf33	0	0	0.103209	0	0	0	0.0404624	0.0138462	0	0	0	0	0	0
C4orf36	0	0	0	0	0	0.144487	0.061828	0.1575	0	0	0.324015	0.270321	0.216842	0.228492
C4orf45	0	0	0	1	0	0	0	0	0	0	0	0	0	0
C4orf46	0.141667	0	0.38467	0	0.300317	0.12193	0.178955	0.313235	0	0.201163	0.208824	0.136209	0.170694	0.188612
C4orf47	0	0	0.282667	0.446184	0.332258	0	0	0.126888	0	0	0.179762	0	0	0.294118
C4orf48	0	0	0.205008	0	0	0	0	0	0	0	0	0	0	0
C4orf50	0	0	0.545113	0	0.432039	0	0.475	0	0	0.321429	0	0	0.306818	0
C4orf51	0	0	0	0	0	0	0.472222	0.171053	0.40625	0.230978	0.12037	0.202381	0.2125	0.288986
C4orf54	0	0	0	0	0	0	0	0	0	0	0	0	0	0
C5	0	0	0.509259	0	0	0	0	0.583333	0	0.147059	0.65625	0	0.625	0.65625
C5AR1	0	0	0.151858	0.113333	0.0894737	0.00897666	0	0.270857	0.101351	0.0639098	0	0.0708333	0.0586207	0.056
C5AR2	0	0	0	0	0	0	0	0	0	0	0.12	0	0	0.253933
C5orf15	0	0	0	0	0.478673	0	0	0	0	0	0	0	0	0
C5orf22	0.513245	0	0.417742	0.395657	0.467187	0.394584	0	0.4272	0	0.382598	0	0.184793	0.354031	0.421488
C5orf24	0	0	0	0	0	0	0.07	0.17931	0	0.0343137	0.0133333	0.0181818	0.0674157	0.00754717
C5orf34	0	0	0	0	0	0	0	0.124579	0	0	0	0	0.236269	0.385849
C5orf46	0	0	1	0	0	0	0	0.388	0	0	0.260692	0	0.425714	0
C5orf47	0	0	1	0	0	1	1	1	1	1	1	1	1	1
C5orf49	0	0	0	0	0	0	0.115909	0	0	0.11479	0	0	0	0
C5orf52	0.075	0.489189	0.0833333	0	0.0833333	0	0.483333	0.0833333	0	0.276316	0.115922	0.0645161	0.147296	0.128049
C5orf58	0	0	0.833333	0	0	0	0	0	0	0	0	0.143312	0	0
C5orf63	0	0	0	0	0	0.209048	0	0	0	0	0	0	0	0
C6	0	0	0	0	0	0	0	0	0	0	0	0	0	0
C6orf118	0	0	0	0	0	0	0	0	0	0	0	0	0	0
C6orf120	0	0	0.0868825	0	0	0	0	0.0916667	0	0.191721	0.270742	0	0	0.28839
C6orf132	0	0	0.323864	0	0	0	0	0.428745	0	0.037296	0.5	0.222862	0.129794	0.11588
C6orf136	0	0	0	0	0	0	0	0	0	0	0	0	0	0
C6orf141	0	0	0	0	0	0	0	0.269048	0	0	0	0.078	0.143396	0
C6orf15	0	0	0	0	0	0	0.28	0.221053	0.277193	0.212598	0.241791	0.155556	0.14	0.1
C6orf163	0	0.183333	0	0	0	0	0	0	0	0.255051	0	0	0	0
C6orf226	0	0.226549	0.354096	0	0	0	0	0	0	0	0	0	0.0294785	0
C6orf47	0	0	0	0	0.00263713	0	0	0	0	0	0.0650842	0	0.0548986	0.0555556
C6orf52	0	0	0	0	0	0	0	0	0	0	0	0	0	0
C6orf58	0	0	0	0	1	0	0.435	0	0	0	0	0	0	0
C6orf62	0	0	0	0	0	0	0	0	0	0	0	0	0	0.061236
C6orf89	0.309524	0	0.342505	0	0.336364	0	0	0	0	0	0	0	0	0
C7	0	0	0	0	0	0	0	0	0	0.176172	0.130435	0	0.357895	0
C7orf25	0	0	0.0887246	0.47619	0	0	0	0	0	0	0.408779	0.310417	0	0.310139
C7orf31	0	0	0	0.0707071	0	0	0	0	0	0	0.260274	0	0	0.287879
C7orf33	0	0	0	0.230118	0	0	0	0	0	0	0	0	0	0
[truncated: 17,677 more rows]

## Sheet: Table S4
Table S4: Fraction of HA (histone active site) being TE-derived in gene-neighboring regions of all protein-codong genes
	BL_DND-41	BL_GM12878	BL_Karpas-422	BL_MM.1S	BL_NCIH929	BRA_SK-N-SH	BRE_MCF-7	CE_HeLa-S3	CO_HCT116	LI_HepG2	LU_IMR-90	LU_PC-9	PR_PC-3	SK_GM23248
A1BG	0.334853	0	0.290636	0	0	0.265986	0.0619469	0	0	0.0420339	0.140464	0	0	0.202913
A1CF	0	0	0	0	0	0	0	0	0	0.200872	0	0	0	0
A2M	0	0	0	0	0	0	0	0	0	0.448591	0.522094	0	0	0.481934
A2ML1	0	0	0	0	0	0	0.90301	0	0	0	0	0	0.352884	0
A3GALT2	0	0	0	0	0	0	0	0	0	0	0.171875	0	0	0.688132
A4GALT	0	0	0	0	0	0.26872	0	0.352406	0.524604	0	0.455105	0	0	0.884043
A4GNT	0	0	0	0	0	0	0	0	0	0	0	0	0	0
AAAS	0.230055	0.228404	0.269792	0.366264	0.204197	0.304059	0.196526	0.308023	0.245434	0.22939	0.147568	0.149658	0.149611	0.459257
AACS	0.254274	0.179417	0.275362	0.164213	0.361569	0.120805	0.433674	0.337445	0.190756	0.283289	0.22892	0.314851	0.425509	0.378823
AADAC	0.861817	0	0	0	0	0.623627	0.915767	0	0	0.658087	0	0.956098	0.95671	0
AADACL2	0	0	0	0.717352	0	0	0	0	0	0	0	0	0	0
AADACL3	0	0	0	0	0	0	0	0	0	0	0	0	0	0
AADACL4	0	0	0	0	0	0	0	0	0	0	0	0	0	0
AADAT	0	0	0	0.0684008	0.0537879	0.208208	0.0442679	0.195685	0.187826	0.0831063	0.19909	0.150523	0.328299	0.156032
AAGAB	0.419931	0.403846	0.335117	0.40483	0.417324	0.424704	0.406285	0.404727	0.407874	0.347566	0.453788	0.402321	0.392522	0.416598
AAK1	0.243831	0.237301	0	0.183439	0.200415	0.10724	0.110816	0.041227	0.0764212	0.126601	0.110783	0.126592	0.107609	0.118386
AAMDC	0.194827	0.195305	0.195696	0.192833	0.21879	0.322201	0.229809	0.217153	0.221421	0.219538	0.281892	0.214748	0.219794	0.30051
AAMP	0.188943	0.138793	0.171351	0.132509	0.207547	0.307048	0.183076	0.163362	0.195815	0.114895	0.155036	0.250608	0.221533	0.263026
AANAT	0	0	0	0	0	0	0	0	0	0.3375	0.602649	0	0	0
AAR2	0.423179	0.462119	0.41841	0.422446	0.421511	0.426863	0.43302	0.420914	0.425581	0.474481	0.405647	0.415911	0.413799	0.420378
AARD	0	0	0	0	0	0	0.118644	0	0	0	0	0	0	0
AARS1	0.647039	0.588299	0.621608	0.632949	0.652682	0.620269	0.669104	0.624492	0.635393	0.62688	0.656913	0.644845	0.611842	0.645141
AARS2	0.165844	0.124246	0.175154	0.181694	0.180604	0.0983827	0.153234	0.181358	0.307122	0.115175	0.385025	0.197819	0.187324	0.466973
AARSD1	0.523846	0.572893	0.630074	0.543841	0.619109	0.557845	0.603267	0.552682	0.640477	0.331436	0.327505	0.614413	0.553388	0.582005
AASDH	0.411702	0.399878	0.4023	0.389354	0.414053	0.416004	0.363895	0.342182	0.352117	0.336703	0.344784	0.396721	0.377716	0.39141
AASDHPPT	0.23064	0.248352	0.239596	0.229518	0.230505	0.24285	0.233714	0.249394	0.229576	0.243424	0.216241	0.227957	0.230094	0.242508
AASS	0	0.101723	0	0.173012	0.0894472	0.076087	0.0776819	0	0.0889831	0.201329	0.237283	0.081448	0.0806856	0.123658
AATF	0.252921	0.289154	0.248038	0.284019	0.287482	0.299659	0.266133	0.279943	0.248951	0.279902	0.215699	0.278955	0.292612	0.319404
AATK	0	0	0	0	0	0	0	0	0	0.0363483	0	0	0	0
ABAT	0	0.0408039	0.0727363	0.112128	0.0945946	0.274717	0.304835	0	0.0831448	0.317252	0.0608108	0.388253	0.315908	0.415262
ABCA1	0	0.141984	0.273703	0.139621	0.237877	0.222907	0.125467	0.0215618	0.135791	0.235412	0.225843	0.244681	0.120271	0.2006
ABCA10	0	0	0	0	0	0	0	0	0	0	0	0	0	0
ABCA12	0.14316	0.231685	0	0	0	0.0116764	0.27041	0	0	0	0	0.0513503	0.0628492	0
ABCA13	0	0	0	0	0	0	0	0	0	0	0	0	0.466734	0
ABCA2	0	0	0	0	0.0774344	0	0.0424717	0.00360815	0.0085428	0	0	0	0	0
ABCA3	0	0.0122664	0	0	0.214075	0	0.131282	0	0	0	0	0	0.0523322	0
ABCA4	0	0	0	0	0	0	0.143636	0	0	0.14888	0	0.127278	0	0.131767
ABCA5	0	0.257956	0.161832	0.259699	0.233078	0.103534	0.210494	0.166736	0.107772	0.158313	0.0797468	0.155045	0.166329	0.191171
ABCA6	0	0	0	0	0	0	0	0	0	0	0	0	0	0
ABCA7	0.156033	0.22772	0.205916	0.164587	0.261424	0.218075	0.141818	0.12485	0.140251	0.170554	0.144472	0.11465	0.113219	0.187955
ABCA8	0	0	0	0	0	0	0	0	0	0	0	0	0	0.158847
ABCA9	0	0	0	0	0	0	0	0	0	0	0	0	0	0.0319716
ABCB1	0	0	0	0.185319	0	0.3863	0	0	0.0078125	0.308131	0	0	0	0
ABCB10	0.217079	0.173472	0.222981	0.219574	0.21837	0.213903	0.188342	0.226465	0.206439	0.224967	0.207298	0.156502	0.203588	0.213099
ABCB11	0	0	0	0	0	0	0	0	0	0	0	0.368317	0.340524	0
ABCB4	0	0.00132275	0	0	0	0	0	0	0	0.247745	0	0	0	0
ABCB5	0	0	0	0	0	0	0	0	0	0	0	0	0	0
ABCB6	0	0.165221	0.185196	0.0560579	0.108387	0.225273	0.216085	0.174131	0.146769	0.202237	0.189721	0.228562	0.0976706	0.176006
ABCB7	0.380706	0.305167	0.387197	0.290137	0.18076	0.342788	0.1948	0.302772	0.279336	0.137205	0.0587145	0.174133	0.321295	0.30115
ABCB8	0.495682	0.302036	0.474185	0.422752	0.326945	0.557021	0.359129	0.425532	0.304693	0.301746	0.318575	0.468692	0.477324	0.551456
ABCB9	0	0	0	0.0960615	0.328317	0.210898	0.309978	0.129908	0.253799	0.0988408	0.14665	0.126848	0.193636	0
ABCC1	0.344209	0.364966	0.374493	0.377553	0.364473	0.419596	0.496095	0.424348	0.354142	0.365191	0.453312	0.499211	0.47611	0.46586
ABCC10	0.24581	0.377661	0.490129	0.412791	0.480454	0.433915	0.488636	0.225947	0.275806	0.289171	0.416063	0.434759	0.408779	0.454511
ABCC11	0.329277	0.341864	0.29899	0.302228	0.346481	0.348041	0.335369	0.270377	0.378375	0.341844	0.353213	0.375499	0.276555	0.326887
ABCC12	0	0	0.272997	0	1	0.851492	0	0	0.875659	0	0	0.68018	0.478039	0
ABCC2	0	0	0	0	0	0.608405	0.632103	0.539381	0.514574	0.518534	0.548594	0.553245	0.533607	0.546929
ABCC3	0	0.223934	0.222222	0	0	0.184763	0.190817	0.195354	0.206514	0.164766	0.19403	0.190979	0.190157	0.186675
ABCC4	0	0.326813	0.355237	0	0.184333	0.342828	0.0112469	0.0106101	0.351369	0.130486	0.383109	0.233617	0.328984	0
ABCC5	0.100705	0.123271	0.139233	0.149971	0.14714	0.0914232	0.200201	0.0917874	0.195838	0.107355	0.0674826	0.185741	0.0942124	0.184907
ABCC6	0	0	0	0	0	0	0	0	0	0.342182	0.230248	0	0	0
ABCC8	0.197484	0	0	0	0	0.058209	0.0323956	0	0	0	0	0	0	0
ABCC9	0	0	0	0	0	0	0	0	0	0	0	0	0	0.0430751
ABCD1	0.107352	0.00910504	0.0619776	0.0641337	0.159735	0.177833	0.163916	0.0884239	0.102739	0.0622366	0.0961769	0.165756	0.154246	0.176333
ABCD2	0.0176406	0.104377	0	0.12604	0.0431932	0.0870502	0	0	0	0	0	0	0	0
ABCD3	0.318091	0.135407	0.0906945	0.192674	0.102656	0.337147	0.312408	0.342209	0.31251	0.367695	0.328756	0.36442	0.319987	0.350366
ABCD4	0.560124	0.630426	0.496039	0.604794	0.640671	0.596979	0.658004	0.534501	0.526502	0.516393	0.572762	0.539608	0.55198	0.521852
ABCE1	0.555421	0.556414	0.554659	0.552266	0.549737	0.558444	0.548512	0.50765	0.558444	0.49107	0.489009	0.527762	0.549801	0.558444
ABCF1	0.56755	0.54109	0.581873	0.574509	0.605908	0.567054	0.564272	0.543589	0.57064	0.543437	0.545802	0.55926	0.568327	0.617272
ABCF2	0.180933	0.0937185	0.180427	0.100941	0.145878	0.144861	0.167596	0.110727	0.15576	0.172934	0.0519676	0.157965	0.159773	0.239165
ABCF2-H2BK1	0.182712	0.0949626	0.181957	0.101876	0.147116	0.14611	0.169197	0.111732	0.15704	0.174739	0.0525836	0.159346	0.161092	0.240841
ABCF3	0.122284	0.105452	0.139623	0.107866	0.111589	0.183243	0.135497	0.113246	0.188477	0.116576	0.0817911	0.105387	0.135656	0.16469
ABCG1	0.0293706	0	0	0	0	0	0.00746826	0	0	0	0.0318823	0	0	0
ABCG2	0	0	0	0	0	0	0	0	0	0	0	0	0	0.140148
ABCG4	0	0	0	0	0	0	0	0	0.0447406	0	0	0	0	0
ABCG5	0	0	0	0	0	0	0	0	0	0.19504	0	0	0	0
ABCG8	0	0	0	0	0	0	0	0	0	0.19504	0	0	0	0
ABHD1	0	0	0.0801527	0	0.106374	0	0.0228856	0	0	0.267078	0	0	0.00910194	0.0220418
ABHD10	0.170373	0.183807	0.167087	0.172756	0.149083	0.186431	0.189252	0.27209	0.237744	0.20531	0.166072	0.249794	0.239696	0.193832
ABHD11	0.0733888	0.0960978	0.0764687	0.103714	0.141719	0.0590424	0.276754	0.0851378	0.254484	0.12975	0.0382559	0.279043	0.129231	0.127575
ABHD12	0.483109	0.400041	0.534999	0.489552	0.32351	0.489042	0.476501	0.211703	0.414444	0.342369	0.441	0.476988	0.450102	0.516854
ABHD12B	0.185174	0	0	0	0	0	0	0	0	0.182562	0	0	0	0
ABHD13	0.294184	0.310033	0.292818	0.308491	0.243486	0.288673	0.286878	0.359702	0.339793	0.332832	0.331519	0.336575	0.318688	0.321592
ABHD14A	0.290112	0.269814	0.31064	0.240422	0.410374	0.373312	0.256741	0.393456	0.385401	0.311921	0.249106	0.401479	0.395648	0.415054
ABHD14A-ACY1	0.218451	0.273872	0.26426	0.227165	0.341091	0.304235	0.198705	0.304062	0.31416	0.25989	0.281453	0.371899	0.317757	0.320602
ABHD14B	0.157154	0.226498	0.213592	0.19001	0.226867	0.271782	0.14512	0.246593	0.258508	0.232058	0.236279	0.284449	0.207314	0.285498
ABHD15	0.113533	0.0508728	0.149167	0.1489	0.167857	0.0974073	0.163432	0.122645	0.115724	0.0621391	0.0384965	0.151362	0	0.0334354
ABHD16A	0.417213	0.159669	0.284757	0.25533	0.374294	0.365198	0.400333	0.338736	0.309066	0.153216	0.264523	0.22093	0.171182	0.389018
ABHD16B	0.254072	0.282353	0.282098	0.283808	0.285889	0.280714	0.199555	0.244068	0.279821	0.174367	0.276269	0.221923	0.282098	0.280323
ABHD17A	0.211044	0.221765	0.182478	0.170165	0.180081	0.166299	0.232849	0.2072	0.163168	0.209594	0.165532	0.22494	0.219569	0.236438
ABHD17B	0.450455	0.450968	0.445525	0.445187	0.441155	0.450455	0.443738	0.446652	0.441339	0.444095	0.425056	0.456156	0.44293	0.450455
ABHD17C	0.0328487	0.0494938	0.0714981	0.126463	0.0518562	0.148974	0.148972	0.151417	0.140238	0.0741365	0.13996	0.235697	0.255738	0.13729
ABHD18	0.494396	0.495682	0.510392	0.485769	0.488159	0.52485	0.516139	0.506918	0.494286	0.479438	0.460084	0.56081	0.496706	0.520365
ABHD2	0.200347	0.283182	0.295049	0.324704	0.229395	0.273731	0.286966	0.152324	0.161032	0.250841	0.245219	0.274501	0.273791	0.275258
ABHD3	0.146874	0.0707171	0.238147	0.162866	0.0875297	0.0971715	0.0672986	0.106489	0.072991	0.0842175	0.106607	0.0590682	0.0505578	0.0946246
ABHD4	0.0243902	0.0962472	0.163373	0.230431	0.222034	0.118305	0.214576	0.246441	0.137171	0.13249	0.0884653	0.222486	0.246474	0.224076
ABHD5	0.135639	0.0910499	0	0.170755	0.165443	0.115817	0.165836	0.177466	0.154483	0.0434409	0.169816	0.236266	0.189205	0.178213
ABHD6	0.117407	0.197249	0.301073	0.161302	0.167705	0.269139	0.129141	0.33776	0.178978	0.127785	0.217499	0.251059	0.269405	0.110843
ABHD8	0.433155	0.258117	0.245587	0.304766	0.314133	0.280469	0.25047	0.302629	0.354707	0.272634	0.27349	0.395518	0.299017	0.307513
ABI1	0.266466	0.239993	0.24912	0.235043	0.244004	0.23813	0.252475	0.231008	0.218843	0.232651	0.239659	0.268343	0.263825	0.238779
ABI2	0.215031	0.225552	0.215273	0.229395	0.226642	0.214354	0.222314	0.188827	0.205569	0.214652	0.277867	0.231461	0.214	0.214171
ABI3	0.268866	0.37929	0.36623	0	0	0.0960699	0	0	0	0	0.279279	0	0	0
ABI3BP	0	0	0	0	0	0	0	0	0	0	0	0	0.0616584	0.0744681
ABITRAM	0.0770325	0.112037	0.111195	0.097774	0.126573	0.141294	0.136389	0.117915	0.0925227	0.113636	0.156214	0.101325	0.133491	0.166773
ABL1	0.433025	0.327619	0.429365	0.373302	0.426619	0.456344	0.456529	0.458376	0.460208	0.382387	0.443328	0.4655	0.443921	0.465733
ABL2	0.279431	0.0883978	0.34551	0.343169	0.334281	0.410082	0.365803	0.375268	0.406567	0.295969	0.320237	0.411202	0.398557	0.371696
ABLIM1	0	0	0	0	0	0.0725926	0	0	0	0	0	0	0	0
ABLIM2	0.137768	0.173615	0.269373	0.196712	0.103644	0.108527	0.124079	0.148398	0.15589	0.169636	0.174641	0.160675	0.150556	0.139579
ABLIM3	0	0	0	0	0	0.351603	0	0.141388	0	0.0707749	0.368053	0.350108	0.369235	0.416883
ABO	0	0	0	0	0.490468	0	0	0	0.0960799	0	0	0	0	0
ABR	0	0.214979	0.282666	0	0	0	0.0475553	0	0	0	0.0339297	0	0	0.0170178
ABRA	0	0	0.288115	0	0	0.212963	0.353846	0	0	0	0.191667	0	0.268434	0.131429
ABRACL	0.348497	0.349865	0.354009	0.298549	0.232176	0.29864	0.337174	0.0264059	0.218712	0.0481686	0.358235	0.311198	0.357009	0.311363
ABRAXAS1	0.124115	0.0806003	0.0959446	0.064787	0.0700525	0.0582111	0.138293	0.0633803	0.0845147	0.221765	0.0792526	0.0697674	0.465853	0.136474
ABRAXAS2	0.389681	0.22611	0.387538	0.389445	0.395951	0.426957	0.377826	0.383106	0.420993	0.445834	0.439358	0.309243	0.317679	0.420769
ABT1	0.022107	0.0160133	0.0179063	0	0	0.0360105	0.0400485	0.0167873	0.103617	0.0435012	0	0.0440303	0.0143787	0.109291
ABTB1	0	0	0.108895	0	0	0	0	0.0751795	0	0	0.142306	0	0	0
ABTB2	0.130841	0.0880352	0.137377	0.0588011	0.0632285	0.0841363	0.0895062	0.0809222	0.126545	0.0783713	0	0.0869435	0.0745866	0.085514
ABTB3	0	0	0	0	0	0	0	0	0	0.0679612	0	0.132726	0.104163	0
ACAA1	0.332527	0.231961	0.304075	0.289627	0.19928	0.338056	0.27427	0.298552	0.177897	0.296418	0.20004	0.303645	0.244076	0.355363
ACAA2	0	0.315991	0.473076	0.463832	0.483217	0.497065	0.280669	0.479113	0.228776	0.469334	0.292656	0.261213	0.208589	0.547775
ACACA	0.318361	0.19253	0.343964	0.283287	0.346619	0.348717	0.378253	0.314007	0.326322	0.323127	0.375291	0.317173	0.315633	0.344592
ACACB	0	0.3003	0	0.324311	0.59798	0.307843	0.143602	0.342048	0	0.348968	0.334755	0	0.754808	0.320408
ACAD10	0.495465	0.454423	0.466632	0.472665	0.41342	0.536769	0.479689	0.413967	0.487284	0.395785	0.416751	0.474792	0.484689	0.494079
ACAD11	0.455199	0.464368	0.456009	0.4648	0.543812	0.538006	0.528223	0.470987	0.461341	0.496336	0.465186	0.422694	0.457705	0.555216
ACAD8	0.186927	0.0653182	0.0865562	0.165077	0.195714	0.25193	0.03813	0.141501	0.159091	0.0925427	0.0279783	0.158564	0.198389	0.213012
ACAD9	0.537517	0.533778	0.537156	0.554112	0.558694	0.546686	0.507917	0.547344	0.549842	0.561985	0.550995	0.568803	0.567494	0.525262
ACADL	0	0	0	0	0	0.123552	0.174854	0	0	0.133117	0.0671141	0.158974	0.104289	0.120283
ACADM	0.237181	0.232039	0.239805	0.165483	0.190829	0.236706	0.0204651	0.253434	0.199101	0.251282	0.283507	0.223063	0.285519	0.245009
ACADS	0.361771	0.390415	0.264513	0.481361	0.472142	0.330332	0.447243	0.456933	0.468377	0.545494	0.468824	0.423052	0.46648	0.334746
ACADSB	0.0993123	0.066062	0.092897	0.0785559	0.0770366	0.0786216	0.0769483	0.0789518	0.105673	0.325846	0.142123	0.0820101	0.100578	0.0772772
ACADVL	0.0180114	0	0.0160532	0	0	0.0157551	0.025524	0	0.0097896	0	0.0147041	0	0	0.0162355
ACAN	0	0	0	0	0	0	0	0	0	0	0	0	0	0
ACAP1	0.34072	0.457357	0.38858	0.481203	0.391917	0	0	0	0	0	0	0	0	0
ACAP2	0.226927	0.221809	0.365113	0.273489	0.250489	0.227338	0.249179	0.210093	0.215942	0.217656	0.257742	0.235695	0.23054	0.236097
ACAP3	0	0	0	0	0	0	0	0	0	0	0	0	0	0
ACAT1	0.457691	0.438942	0.595153	0.542422	0.588584	0.565475	0.134663	0.486102	0.574241	0.414528	0.438389	0.269807	0.568591	0.574615
ACAT2	0.323269	0.261288	0.303176	0.106314	0	0.331213	0.326633	0.188686	0.2085	0.358238	0.205601	0.285376	0.0970497	0.317882
ACBD3	0.450162	0.409099	0.42999	0.409099	0.430393	0.418734	0.425609	0.383716	0.412194	0.404134	0.41375	0.427277	0.430296	0.430296
ACBD4	0	0	0	0.00193548	0.0029577	0.0531112	0.0601751	0.0448647	0.0846818	0.0544145	0.0542842	0.0526316	0.0526996	0.0618125
ACBD5	0.336305	0.291145	0.344645	0.285917	0.29004	0.330448	0.371506	0.341877	0.347478	0.226295	0.297274	0.301041	0.265596	0.35411
ACBD6	0.528808	0.47188	0.53628	0.529072	0.507473	0.550556	0.530985	0.519681	0.529951	0.429294	0.581643	0.532411	0.540952	0.536246
ACBD7	0.47944	0.00396301	0.236926	0.366325	0.464894	0.131195	0.370586	0.286344	0.347617	0.400073	0.390724	0.357664	0.35824	0.325159
ACCS	0	0.326885	0.34242	0.29666	0.304404	0.416626	0.334878	0.290525	0.433455	0.0627615	0.182026	0.339276	0.376847	0.4306
ACCSL	0	0	0	0	0	0	0	0	0	0	0	0	0	0
ACE	0	0	0.0761739	0	0	0.0419255	0	0.600719	0.161011	0.0821693	0	0	0	0
ACE2	0	0	0	0	0	0	0	0.357143	0	0.65389	0	0.124059	0.353738	0
ACER1	0	0	0	0	0	0	0	0	0	0	0	0	0	0
ACER2	0.00535396	0.0566572	0	0	0	0	0.268026	0.175025	0.0693642	0.116749	0.0151976	0.293733	0.263496	0.0846975
ACER3	0.0394068	0.0791762	0	0	0	0.235156	0.180994	0.0965157	0.210395	0	0	0.310101	0.219135	0.101884
ACHE	0	0	0	0	0	0	0	0	0	0	0	0	0.0965598	0
ACIN1	0.189401	0.146009	0.171257	0.184044	0.155879	0.210363	0.215853	0.183506	0.19415	0.179312	0.226593	0.214879	0.20307	0.237176
ACKR1	0	0	0	0	0	0	0	0	0	0	0	0	0	0
ACKR2	0.525442	0.515254	0.47413	0.47555	0.517454	0.499417	0.53336	0.502994	0.436364	0.521683	0.52228	0.660292	0.416185	0.434483
ACKR3	0	0	0	0	0	0	0	0.0510057	0	0	0	0.0182957	0	0.00526677
ACKR4	0	0	0.452629	0	0	0.522584	0	0.257653	0	0	0.360451	0	0.377903	0.392684
ACLY	0.171401	0.162624	0.347769	0.166781	0.16753	0.17651	0.172772	0.169265	0.238143	0.175625	0.175818	0.240443	0.175695	0.180935
ACMSD	0	0	0	0	0	0.143469	0	0	0	0	0	0	0.380871	0
ACO1	0.0564764	0	0.0478873	0.0609265	0.215445	0.227357	0.0942761	0.202085	0.211062	0.196887	0.253526	0.206222	0.234328	0.236517
ACO2	0.378094	0.366592	0.391457	0.377337	0.379981	0.412349	0.378457	0.365129	0.381477	0.357336	0.405444	0.393514	0.376524	0.393661
ACOD1	0	0	0	0	0	0	0	0.776062	0	0	0	0	0.44512	0.245823
ACOT1	0	0	0	0	0	0	0	0.384702	0.50396	0.386378	0.424443	0	0	0.313094
ACOT11	0	0	0	0	0.29458	0.29648	0	0.475645	0.678886	0.244444	0.270694	0	0	0.267798
ACOT12	0	0	0	0	0	0.178035	0	0	0	0.285205	0.183348	0	0.188272	0.20493
ACOT13	0.442544	0.403591	0.512658	0.395298	0.419031	0.439386	0.402939	0.535211	0.385273	0.433077	0.436463	0.551962	0.435179	0.522318
ACOT2	0.333733	0.27305	0.448485	0	0.416667	0.273634	0.539481	0.458513	0	0.428409	0.426204	0.528473	0.505789	0.503476
ACOT4	0	0.0788268	0.378349	0	0	0	0.367544	0.138767	0	0	0.0304302	0.0896739	0.244361	0.105076
ACOT6	0.256702	0.289243	0.321401	0.144374	0	0.323194	0.344451	0.294451	0.318579	0.352836	0.244406	0.312321	0.372591	0.311541
ACOT7	0.395293	0.0276912	0.270899	0.209799	0	0.321004	0	0.251486	0.271063	0.10068	0.237576	0	0.258836	0
ACOT8	0.347764	0.384281	0.357717	0.381396	0.423122	0.34165	0.415337	0.524928	0.331959	0.253559	0.373921	0.37284	0.541195	0.464272
ACOT9	0	0.264674	0.431539	0.247415	0.423132	0.449565	0.27491	0.436223	0.43218	0.306319	0.446084	0.427869	0.447065	0.438012
ACOX1	0.347504	0.314134	0.453532	0.288447	0.238071	0.536212	0.42912	0.504119	0.243291	0.455405	0.54342	0.534463	0.404901	0.537539
ACOX2	0	0	0	0	0	0	0	0	0.0276923	0.247552	0.296712	0	0	0.273325
ACOX3	0.718586	0.702939	0.733105	0.713442	0.737248	0.710057	0.7099	0.663524	0.728416	0.655948	0.63536	0.649683	0.691859	0.735058
ACOXL	0	0	0	0.356315	0	0	0	0	0.061215	0	0	0.352878	0.35459	0
ACP1	0.285376	0.300857	0.319695	0.332873	0.303364	0.244489	0.207282	0.32215	0.275754	0.209347	0.339526	0.211827	0.214707	0.2731
ACP2	0.314165	0.0851801	0.256425	0.105053	0.202184	0.0959616	0.262415	0.23436	0.272146	0.286595	0.230241	0.252655	0.258818	0.273555
ACP3	0	0	0.00409836	0	0	0.163636	0.30613	0.1725	0.345708	0	0.46934	0.280047	0.283087	0.185721
ACP4	0	0	0	0	0	0	0	0	0	0.110855	0	0	0	0
ACP5	0.732345	0.355975	0.438144	0.731241	0.83786	0	0	0	0	0	0	0	0	0.430108
ACP6	0.08708	0.0636605	0.0533199	0.124207	0.35722	0.354233	0.36518	0.0473576	0.0753539	0.0687361	0.0625738	0.405346	0.388562	0.104794
ACP7	0	0	0	0	0	0.388167	0.196653	0.540678	0.425265	0	0	0.614014	0.563975	0.415512
ACR	0	0	0	0	0	0	0	0	0	0	0	0	0	0
ACRBP	0	0.029321	0	0	0	0	0	0	0	0.0907216	0	0	0	0
ACRV1	0	0	0	0	0	0	0	0	0	0	0	0	0	0
ACSBG1	0	0	0	0	0	0	0	0.407059	0	0	0	0	0	0
ACSBG2	0	0	0	0	0	0	0	0	0	0	0	0	0	0
ACSF2	0.302919	0.166474	0.232403	0.21772	0.127288	0.198081	0.298294	0.187533	0.127323	0.358623	0.19656	0.405978	0.286049	0.140584
ACSF3	0.108295	0.120097	0.107736	0.159159	0.193743	0.111609	0.118039	0.133889	0.123141	0.118346	0.100078	0.148816	0.0846407	0.117503
ACSL1	0	0.237341	0.0376665	0.0793055	0.166732	0.0355631	0.138223	0	0	0.0880603	0.138856	0.227855	0.287531	0.21545
ACSL3	0.26983	0.289968	0.258718	0.27319	0.270017	0.264292	0.246519	0.249081	0.25004	0.256124	0.317635	0.332647	0.316329	0.255661
ACSL4	0.321277	0.324847	0.346711	0.316569	0.31437	0.344211	0	0.332642	0.302151	0.285104	0.235707	0.351375	0.328774	0.339645
ACSL5	0.155148	0.184611	0.189261	0.168314	0.132237	0	0	0.185712	0.363161	0.16349	0	0.213393	0	0
ACSL6	0	0	0	0	0	0	0	0	0	0	0	0	0	0
ACSM1	0	0	0	0	0	0	0	0	0	0	0	0	0	0
ACSM2A	0	0	0	0	0	0	0	0	0	0.349776	0	0	0	0
ACSM2B	0	0	0	0	0	0	0	0	0	0.304996	0	0	0	0
ACSM3	0.375217	0.555102	0.471816	0.457521	0.520291	0.365297	0.398164	0.266447	0.308468	0.396509	0.377743	0.372029	0.503937	0.325536
ACSM4	0	0	0	0	0	0	0	0	0	0	0	0	0	0
ACSM5	0	0	0	0	0.49085	0	0	0	0	0.376254	0	0	0	0
ACSM6	0	0	0	0	0	0	0	0	0	0	0	0	0	0
ACSS1	0.252386	0.141204	0.106255	0.205491	0.171507	0	0.0637845	0	0	0.01373	0.0321665	0.055722	0.0712589	0.0888341
ACSS2	0.159718	0.14668	0.0582929	0.147761	0.142301	0.260036	0.318192	0.412059	0.167425	0.375251	0.222304	0.550765	0.420765	0.3327
ACSS3	0	0	0	0	0	0	0.139401	0	0	0.179422	0.101151	0.145677	0	0.0639626
ACTA1	0	0	0	0	0.590388	0	0	0	0	0	0	0	0	0
ACTA2	0	0	0	0	0	0.147094	0	0	0	0	0.144807	0	0	0.118803
ACTB	0.0262736	0.107189	0.0508108	0.0546786	0	0.0407125	0.0680798	0.046001	0.0453731	0.133037	0.0399439	0.0476678	0	0.0488756
ACTBL2	0.493534	0	0	0	0	0.426357	0	0	0	0	0.09839	0	0	0
ACTC1	0	0	0	0	0	0.146959	0	0.0982582	0	0	0	0	0	0
ACTG1	0.108822	0.0929918	0.082701	0.0034705	0.0683136	0.174858	0.167225	0.0841428	0.111957	0.0703351	0.120009	0.09846	0.0758467	0.182981
ACTG2	0.0946108	0.0992908	0	0	0	0	0	0.756554	0	0	0.373904	0.668908	0	0
ACTL6A	0.453298	0.445908	0.42346	0.444821	0.459028	0.43162	0.451369	0.450569	0.452647	0.445415	0.464692	0.441156	0.437554	0.453273
ACTL6B	0	0	0	0	0	0.144482	0	0	0	0	0	0	0	0
ACTL7A	0	0	0	0	0	0	0	0	0	0.3125	0	0	0	0
ACTL7B	0	0	0	0	0	0	0	0	0	0	0	0	0	0
ACTL8	0	0	0	0	0	0	0	0.666193	0	0	0	0	0	0
ACTL9	0.679884	0	0	0	0	0	0	0	0	0	0	0	0	0
ACTN1	0.129848	0.0316436	0	0	0	0.336416	0.142295	0.158586	0.140528	0.137004	0.305908	0.185295	0.175139	0.33337
ACTN2	0	0	0	0	0	0	0	0	0	0	0	0	0	0
ACTN3	0.396624	0.446766	0.37751	0.278797	0.381274	0.381443	0.5196	0.36133	0.40796	0.365735	0.454586	0.401423	0.385742	0.358114
ACTN4	0.17987	0.122877	0.303796	0.178473	0.201867	0.197168	0.180443	0.13052	0.177405	0.133174	0.132619	0.233784	0.131912	0.210888
ACTR10	0.365908	0.266687	0.3993	0.255099	0.296489	0.378364	0.355343	0.24792	0.300058	0.243991	0.330109	0.313191	0.304255	0.417333
ACTR1A	0.253282	0.232236	0.263472	0.255846	0.288209	0.284485	0.275984	0.254474	0.239554	0.256922	0.284272	0.291401	0.246139	0.277572
ACTR1B	0.157096	0.167729	0.166771	0.148073	0.200436	0.11439	0.163325	0.19376	0.181873	0.174659	0.0827574	0.1488	0.144214	0.103629
ACTR2	0.309567	0.258218	0.27048	0.279439	0.316756	0.348956	0.351074	0.263577	0.270693	0.23161	0.338724	0.319367	0.311568	0.377869
ACTR3	0.28461	0.307424	0.304955	0.315984	0.321493	0.314592	0.225852	0.185508	0.208384	0.262369	0.264983	0.23703	0.295696	0.324074
ACTR3B	0.131717	0.263574	0.553726	0.193333	0.313184	0.494834	0.398405	0.248461	0.512841	0.237781	0.226961	0.447114	0.547005	0.555102
ACTR3C	0	0	0	1	0	0	0	0.780804	1	0	0	0.772727	0	0
ACTR5	0.350842	0.339632	0.29314	0.323621	0.314718	0.294858	0.34275	0.322438	0.350263	0.351933	0.321586	0.322208	0.317748	0.326163
ACTR6	0.512876	0.525693	0.492495	0.458218	0.375587	0.529986	0.49005	0.50498	0.457327	0.391539	0.520856	0.538775	0.471183	0.527841
ACTR8	0.496265	0.413369	0.385802	0.417692	0.474943	0.420648	0.422468	0.487836	0.428294	0.426184	0.42334	0.473527	0.490752	0.348915
ACTRT1	0	0	0	0	1	0	0	0	0	0	0	0	0	0
ACTRT2	0	0	0	0	0	0	0	0	0	0	0	0	0	0
ACTRT3	0	0	0.065613	0	0	0	0.00437096	0.0543201	0.0535141	0	0	0.0311732	0.0126534	0
ACVR1	0.0393416	0	0.0590372	0.037682	0.116219	0.100754	0.125611	0.00253807	0.091876	0.0242042	0.0878592	0.0772642	0.116303	0.106048
ACVR1B	0.148853	0.373887	0.223572	0.260252	0.159141	0.140637	0.150704	0.15855	0.164723	0.147085	0.144977	0.15895	0.175792	0.200196
ACVR1C	0	0	0	0.160188	0.0741301	0	0	0	0	0	0	0	0	0
ACVR2A	0	0	0.0292563	0.113394	0	0.0996779	0.0734352	0.0772475	0.0952864	0.0799486	0.11399	0.123284	0.128801	0.0989297
ACVR2B	0.187118	0.0275195	0.0295763	0.125255	0.0901454	0.182419	0.188301	0.193327	0.190286	0.198924	0.0436803	0.194694	0.127898	0.0283416
ACVRL1	0	0	0	0	0	0	0	0	0	0	0.274406	0	0	0.312173
ACY1	0.157154	0.226498	0.213592	0.19001	0.226867	0.271782	0.14512	0.246593	0.258508	0.232058	0.236279	0.284449	0.207314	0.285498
ACY3	0.309254	0.327073	0.234338	0.463215	0.311515	0.10766	0.255285	0	0.40161	0.366528	0	0.458365	0	0
ACYP1	0.513987	0.197234	0.440353	0.0693302	0.377072	0.495976	0.262551	0.182284	0.459766	0.212313	0.292288	0.490153	0.298194	0.304133
ACYP2	0.388547	0.283237	0.422172	0.481847	0.384658	0.406982	0.283064	0.46613	0.481906	0.386442	0.368151	0.501778	0.382778	0.508821
ADA	0.625274	0.569342	0.322222	0.556855	0.574737	0.307384	0.337641	0.4319	0.326244	0.463761	0.326316	0.435401	0.422943	0.423854
ADA2	0.53916	0.571974	0.622673	0.524257	0.600233	0	0	0	0	0	0	0	0	0
ADAD1	0	0	0	0	0	0	0	0	0	0	0	0	0	0
ADAD2	0.300522	0.36091	0.351107	0.36091	0.282591	0.288668	0.297021	0.384518	0.324694	0.349	0.366212	0.275671	0.340488	0.35146
ADAL	0.0391981	0.0943185	0.249424	0.0166113	0.0555556	0.0154655	0.157149	0.140017	0.117855	0.119001	0.0172712	0.0138122	0.016072	0.0674322
ADAM10	0.182142	0.175103	0.192762	0.193219	0.195219	0.198628	0.197262	0.213225	0.188324	0.197932	0.209222	0.201863	0.193952	0.21848
ADAM11	0	0	0	0	0	0	0	0	0	0	0	0	0	0
ADAM12	0	0	0	0	0	0.450662	0	0.103385	0	0	0.118687	0	0.306649	0.369994
ADAM15	0	0.0787459	0.132792	0.107725	0.0713107	0.0989378	0.139906	0.228009	0.136469	0.100694	0.0739726	0.124527	0.15759	0.0734694
ADAM17	0.351658	0.356145	0.394805	0.354687	0.354475	0.453557	0.420487	0.415606	0.348072	0.32074	0.415027	0.447902	0.43397	0.464151
ADAM18	0	0	0	0	0	0	0	0	0	0	0	0	0	0
ADAM19	0.130728	0.468884	0.323988	0.474515	0.453482	0.491929	0	0	0.472126	0	0.466655	0.363209	0.467136	0.470362
ADAM2	0	0	0	0	0	0	0	0	0	0	0	0	0	0
ADAM20	0	0	0	0	0	0	0	0	0	0	0	0	0	0
ADAM21	0	0	0	0	0	0	0	0	0	0	0	0	0	0
ADAM22	0.127042	0.0948052	0.103067	0.143205	0.0864046	0.0821973	0.0924256	0.0442024	0.146633	0.129174	0	0.122205	0.1143	0.0528302
ADAM23	0	0	0	0	0.0309353	0	0	0	0	0	0	0.0690671	0	0
ADAM28	0	0	0.0615621	0.0505279	0	0	0	0	0	0	0	0	0	0
ADAM29	0	0	0	0	0	0	0	0	0	0	0	0	0	0
ADAM30	0.282296	0	0	0	0	0	0	0	0	0	0	0	0	0
ADAM32	0	0	0	0	0	0.0103226	0.356011	0	0	0	0	0	0	0.167321
ADAM33	0	0	0	0	0	0	0	0	0	0	0.421429	0	0	0.055314
ADAM7	0	0	0	0	0	0	0	0	0	0	0	0	0	0
ADAM8	0	0.00848656	0	0	0	0	0	0	0	0	0	0.0060241	0.00513479	0.0598802
ADAM9	0.156587	0.175586	0.189213	0.185875	0.180154	0.227513	0.190577	0.208417	0.214883	0.208249	0.232575	0.186724	0.192876	0.227249
ADAMDEC1	0	1	0	0.929479	1	0	0	0	0	0	0	0	0	0
ADAMTS1	0.0806608	0	0	0	0	0.0467055	0	0.0187266	0	0	0.0238242	0	0	0.0374716
ADAMTS10	0	0	0	0	0	0	0	0	0	0	0.0476727	0	0	0.118233
ADAMTS12	0	0.113119	0	0	0	0	0.00997506	0	0	0	0.18801	0.285155	0.281572	0.28969
ADAMTS13	0.491244	0.596428	0.472201	0.227465	0.411827	0.418947	0.315556	0.256934	0.526721	0.374545	0.28441	0.289508	0.279238	0.418641
ADAMTS14	0.063	0	0	0.114286	0.0479846	0.0397298	0.0993228	0.229358	0.143643	0	0.0103734	0.0588235	0.0389304	0.0346141
ADAMTS15	0	0	0	0.0228873	0.141548	0	0	0	0.0449521	0	0.0220449	0.0549558	0.138663	0.0101822
ADAMTS16	0	0	0	0	0	0	0	0	0	0.208528	0	0.157051	0.0409357	0
ADAMTS17	0.126405	0	0	0.163636	0.105023	0.0739523	0.0910351	0	0	0	0	0.130037	0.0858762	0
ADAMTS18	0	0	0	0	0	0	0	0	0	0	0	0	0	0
ADAMTS19	0	0	0.0126214	0.0346882	0	0	0.106444	0	0	0	0	0	0	0
ADAMTS2	0	0	0	0	0	0	0	0	0	0	0.154781	0	0	0.161377
ADAMTS20	0	0	0	0	0	0.0791269	0	0	0	0	0	0	0	0
ADAMTS3	0	0	0	0	0	0	0	0	0	0	0	0	0.0104046	0
ADAMTS4	0.210167	0.286664	0.266267	0.269069	0.244057	0.113611	0.235474	0.129059	0.210095	0.0973451	0.131231	0.246597	0.244444	0.15652
ADAMTS5	0	0	0	0	0	0	0	0	0	0	0	0	0	0
ADAMTS6	0	0	0	0	0	0.0920062	0	0	0	0	0.0869565	0	0	0.0924526
ADAMTS7	0	0	0	0	0	0.242109	0	0	0.0532975	0	0.226474	0	0.0431555	0
ADAMTS8	0	0	0	0	0	0	0	0	0	0	0.0100969	0	0.0305011	0.0168662
ADAMTS9	0	0	0	0.0577367	0	0.0902909	0.0240616	0	0.00536082	0.0374532	0.0219298	0.0201939	0	0.0205255
ADAMTSL1	0	0	0.0628789	0	0	0	0	0	0	0	0	0	0	0.0238347
ADAMTSL2	0	0	0	0	0	0.0776658	0	0	0	0	0	0	0	0
ADAMTSL3	0	0	0	0	0	0	0	0	0	0	0	0	0.337986	0
ADAMTSL4	0	0.218157	0.162326	0.19569	0.399206	0.171717	0.0921348	0.097611	0.170197	0.062973	0.0573387	0.108057	0.142857	0.192996
ADAMTSL5	0	0	0.390285	0.0145228	0.185931	0.0949905	0.0873617	0.219113	0.2322	0	0.148013	0.162373	0.148622	0.151937
ADAP1	0	0.301126	0	0.84399	0	0	0	0	0.046909	0.0250924	0	0.42177	0.100459	0
ADAP2	0	0.141605	0.262808	0.207697	0.215311	0.103093	0.314141	0	0.236244	0.35426	0.143231	0.362819	0.339154	0.132275
ADAR	0.432452	0.42888	0.448691	0.430793	0.446666	0.445682	0.423716	0.430722	0.445382	0.404947	0.382921	0.422766	0.445664	0.454755
ADARB1	0.25449	0.0922758	0.0889555	0.121253	0.281158	0.285438	0.241535	0.260863	0.191081	0.192182	0.228969	0.0650658	0.279974	0.270445
ADARB2	0	0.0170113	0	0	0	0	0	0	0	0	0	0	0	0
ADAT1	0.277712	0.185386	0.224128	0.267411	0.285618	0.441183	0.25425	0.439842	0.227513	0.206221	0.104965	0.330455	0.285655	0.298883
ADAT2	0.405318	0.298517	0.464308	0.139249	0.372951	0.314247	0.247979	0.355929	0.381821	0.326398	0.222222	0.346548	0.300982	0.404567
ADAT3	0.336264	0.400798	0.384793	0.467835	0.417444	0.348246	0.383308	0.318884	0.379728	0.349602	0.335896	0.418473	0.366175	0.348328
ADCK1	0.376638	0.215758	0.340965	0.51716	0.57637	0.208922	0.305737	0.557198	0.301899	0.204351	0.157155	0.592801	0.534021	0.250528
ADCK2	0.355041	0.277909	0.510125	0.361873	0.248008	0.205045	0.364629	0.341442	0.176707	0.42549	0.0878571	0.340812	0.372399	0.306475
ADCK5	0.229137	0.200797	0.265262	0.178295	0.206862	0.284301	0.25972	0.159021	0.310628	0.243667	0.250571	0.138211	0.25444	0.276451
ADCY1	0	0	0	0.102686	0.110232	0.0697674	0.0582624	0	0	0.0828221	0.0983607	0	0.126295	0.084399
ADCY10	0	0	0	0	0.830128	0	0	0	0	0.279115	0	0	0	0
ADCY2	0	0	0	0.069025	0	0	0	0	0	0	0	0	0	0
ADCY3	0.12296	0.112754	0.174747	0.164866	0.110759	0	0.0371576	0.125904	0.18537	0	0.061707	0.0320405	0.0937797	0.153191
ADCY4	0	0	0	0.00648379	0.268482	0.0185567	0.0909091	0	0.202941	0.00747508	0	0	0.124668	0.0163711
ADCY5	0	0	0	0	0	0.0662906	0.0868065	0	0	0	0	0	0	0
ADCY6	0	0	0	0	0	0.327856	0.286515	0	0.145591	0.0973361	0.280101	0.308693	0.188064	0.402158
ADCY7	0.0331263	0.369265	0.0950606	0.115418	0.257522	0.202983	0	0.103448	0.102584	0	0.191971	0.421911	0.639931	0.412091
ADCY8	0	0	0	0	0	0	0	0	0	0	0	0	0	0.0348567
ADCY9	0	0.0724638	0.187348	0.135389	0.0375397	0.0292933	0.0220126	0.0630647	0.318318	0.0564367	0.0100018	0	0.0249512	0.0451833
ADCYAP1	0	0	0	0	0	0	0	0	0	0	0	0	0	0
ADCYAP1R1	0	0	0.159131	0	0	0	0	0	0	0	0	0	0	0
ADD1	0.599469	0.503722	0.261825	0.553121	0.551891	0.568807	0.537655	0.430873	0.54025	0.544125	0.574215	0.512092	0.537133	0.584433
ADD2	0	0	0	0.117797	0	0	0	0	0	0	0	0	0	0
ADD3	0.0504834	0.0492533	0	0.0535765	0.0557864	0.0364059	0	0.0583851	0.047825	0.0370152	0.0437311	0.0553919	0.058567	0.0831191
ADGB	0	0	0.55641	0.125596	0.162486	0.15852	0.170091	0	0	0.00803213	0.0995261	0.0401722	0.162664	0.137708
ADGRA1	0	0	0	0	0	0	0	0	0	0	0	0	0	0
ADGRA2	0.0460497	0	0	0	0	0.174794	0	0	0	0	0.162422	0	0	0.169896
ADGRA3	0.105385	0	0	0.253827	0.226579	0.271609	0.268458	0.295419	0.272322	0.268451	0.247037	0.291133	0.283333	0.202944
ADGRB1	0	0	0	0	0	0	0	0	0	0	0	0	0	0
ADGRB2	0.0664011	0	0	0	0	0.0411985	0.213439	0	0	0	0.0485294	0	0	0
ADGRB3	0	0	0	0	0	0	0	0	0	0	0	0	0	0
ADGRD1	0	0	0	0	0	0	0	0	0	0.013214	0	0	0	0.137104
ADGRE1	0.607912	0	0	0	0	0	0	0	0	0	0	0	0	0
ADGRE2	0.315526	0.208276	0	0	0.318408	0	0.00543057	0.410026	0.190649	0	0	0.197221	0.163347	0.0491591
ADGRE3	0	0	0	0	0	0	0	0	0	0	0	0	0	0
ADGRE5	0.0535977	0.418442	0.544554	0.520885	0.405205	0.0982772	0.246377	0.385712	0.421398	0.226846	0.212825	0.251377	0.408916	0.422687
ADGRF1	0	0	0	0	0	0	0.0790718	0	0.242663	0	0	0.286771	0.286771	0
ADGRF3	0	0	0	0	0	0	0	0	0	0	0	0	0	0
ADGRF4	0	0	0	0	0	0	0.163391	0	0	0	0	0.148451	0.159881	0
ADGRF5	0	0	0	0	0	0.0596095	0	0.00615655	0	0	0	0.366263	0.410333	0
ADGRG1	0	0	0	0.248907	0	0	0.305515	0.324079	0.227004	0.200224	0	0.313236	0.293284	0
ADGRG2	0	0	0	0	0	0	0.10762	0	0	0	0	0	0.140863	0
ADGRG3	0	0	0	0	0	0	0	0.0885544	0	0.103604	0	0	0	0
ADGRG4	0	0	0	0	0	0	0	0	0	0	0	0	0	0
ADGRG5	0	0.620247	0.582019	0.653548	0.650682	0	0	0	0	0	0	0	0	0
ADGRG6	0	0	0	0	0	0.237768	0.193316	0.109916	0.160159	0.25555	0.0473756	0.114424	0.236332	0.212831
ADGRG7	0	0.857708	0	0.680672	0.32286	0	0	0	0	0.16584	0	0	0	0
ADGRL1	0.0359592	0	0	0	0.143889	0	0.160391	0	0.133887	0	0	0	0.136942	0
ADGRL2	0	0	0	0	0	0.100843	0	0	0	0	0	0	0	0
ADGRL3	0	0	0	0	0	0	0	0	0	0	0	0	0	0
ADGRL4	0	0	0	0	0	0	0	0	0	0	0	0	0	0
ADGRV1	0	0	0	0.0699374	0	0.0851875	0.13902	0	0.080869	0	0	0.0802395	0.144336	0
ADH1A	0	0	0	0	0	0	0	0	0	0	0	0	0	0
ADH1B	0	0	0	0	0	0	0	0	0	0	0.303618	0	0	0.134934
ADH1C	0	0	0	0	0	0	0	0	0	0	0.156197	0	0	0
ADH4	0	0	0	0	0	0	0	0	0	0.225027	0	0	0	0
ADH5	0.458353	0.410063	0.466392	0.318182	0.374441	0.469304	0.578166	0.35676	0.464843	0.557854	0.598379	0.513677	0.448588	0.541656
ADH6	0	0	0	0	0	0	0	0	0	0.46724	0	0	0	0
ADH7	0	0	0	0	0	0	0	0	0	0	0	0	0	0
ADHFE1	0.148916	0.153644	0.157411	0.166379	0.247344	0.222257	0.213705	0.166635	0.218252	0.193509	0.184387	0.233131	0.27836	0.157627
ADI1	0.404463	0.15482	0.452746	0.348475	0.282388	0.422027	0.368289	0.334236	0.157432	0.43388	0.465683	0.504517	0.447803	0.418988
ADIG	0	0	0	0	0	0	0	0	0	0.107018	0	0	0	0
ADIPOQ	0	0	0	0	0	0	0	0	0	0	0	0	0	0
ADIPOR1	0.166752	0.13235	0.181577	0.172643	0.152956	0.170723	0.16265	0.211206	0.275985	0.178441	0.203622	0.236747	0.236057	0.15915
ADIPOR2	0.394852	0.392512	0.394948	0.387157	0.406139	0.39216	0.412318	0.39057	0.375543	0.412189	0.307516	0.398878	0.394852	0.412965
ADIRF	0	0.272046	0	0	0	0	0.0552961	0.142145	0.193055	0	0.0524745	0.0902831	0.110109	0.147206
ADK	0.310092	0.278698	0.284037	0.324311	0.31077	0.313129	0.334767	0.29951	0.290192	0.256456	0.213957	0.334767	0.334767	0.315517
ADM	0.039181	0.0237712	0.122029	0.0672375	0.085481	0.04643	0.0509102	0.0565363	0.0633828	0.042834	0.102542	0.103367	0.0895813	0.113389
ADM2	0	0	0	0	0.0251524	0	0.0344828	0	0.132281	0.13184	0	0	0	0
ADM5	0	0	0	0	0	0.241409	0.0632965	0	0.0779296	0	0.0287081	0.134146	0.0294118	0.0326848
ADNP	0.27556	0.291817	0.278698	0.278481	0.291762	0.281872	0.281872	0.320214	0.278191	0.31541	0.348244	0.288389	0.283933	0.281872
ADNP2	0.167995	0.146072	0.181118	0.17124	0.159863	0.164927	0.162654	0.149493	0.150433	0.277278	0.181204	0.164102	0.164958	0.158403
ADO	0.0275962	0	0	0.0237351	0	0.0496317	0.0429448	0	0.010172	0	0	0.0214101	0.0482277	0.0577865
ADORA1	0	0	0	0	0	0	0	0	0	0	0	0	0	0
ADORA2A	0.111289	0.108455	0.0776414	0.119711	0.116328	0.0345277	0	0	0	0	0	0	0	0.0986647
ADORA2B	0	0	0	0	0	0	0.0263456	0.187148	0.23476	0.0815594	0.071398	0.293876	0.265945	0.242643
ADORA3	0	0.141674	0.115807	0.138783	0.0747604	0	0	0	0	0	0	0.0735387	0.0129125	0.0752688
ADPGK	0.390332	0.423956	0.410077	0.425378	0.364092	0.429025	0.433221	0.406986	0.438396	0.316914	0.321246	0.391345	0.453699	0.36414
ADPRH	0	0.444421	0.0405244	0.0572873	0.0652591	0	0.0473208	0	0.0485021	0.0674603	0.0280778	0.0633147	0.208571	0.0410628
ADPRHL1	0	0.224517	0.315921	0	0.272676	0	0.194022	0.245459	0.275683	0.223737	0	0.363825	0.192752	0.268974
ADPRM	0.326711	0.305156	0.271386	0.282009	0.282261	0.338472	0.295391	0.272047	0.308432	0.317357	0.307055	0.211411	0.251349	0.34172
ADPRS	0.280691	0.266667	0.393119	0.348965	0.284289	0.309809	0.36268	0.377351	0.45967	0.262195	0.299168	0.350794	0.40383	0.30233
ADRA1A	0	0	0	0	0	0	0	0	0	0	0	0	0	0
ADRA1B	0	0	0	0	0.129325	0.175025	0.00873362	0.486559	0	0	0.0346051	0.20358	0.181818	0.258109
ADRA1D	0	0	0	0.211075	0.115486	0.0161421	0	0	0	0.184485	0	0	0.244081	0
ADRA2A	0	0	0	0	0	0	0	0	0	0	0	0	0	0
ADRA2B	0	0	0	0	0	0	0	0	0	0	0	0	0	0
ADRA2C	0	0	0	0	0	0	0	0	0	0.111972	0	0	0	0
ADRB1	0	0	0	0	0	0	0	0	0	0	0	0	0	0
ADRB2	0	0.128806	0.148334	0.121851	0.133291	0.107245	0	0.0356732	0.0133869	0	0.11653	0.112712	0.140733	0
ADRB3	0	0	0	0	0	0	0	0	0	0	0	0	0	0
ADRM1	0.136799	0.130747	0.115187	0.125774	0.139056	0.142357	0.141725	0.130345	0.141058	0.157449	0.102495	0.143577	0.0962327	0.0982659
ADSL	0.450289	0.46405	0.442715	0.481911	0.457953	0.473404	0.470622	0.422998	0.466403	0.435245	0.420646	0.497962	0.427111	0.53033
ADSS1	0	0	0	0	0	0	0	0	0	0	0	0	0	0
ADSS2	0.0980233	0.104364	0.101052	0.104671	0.246725	0.102542	0.333254	0.100548	0.0969862	0.102751	0.0342873	0.217322	0.102699	0.100265
ADTRP	0	0	0	0	0	0.290909	0	0	0	0	0	1	0	0
AEBP1	0.134187	0	0.238968	0	0	0.140612	0	0	0	0.172547	0.224693	0	0	0.117857
AEBP2	0.462454	0.265245	0.252201	0.253754	0.280784	0.353242	0.238777	0.239898	0.252249	0.25237	0.269475	0.242424	0.254146	0.252975
AEN	0.339862	0.346662	0.346271	0.336597	0.3591	0.346147	0.343212	0.340316	0.351759	0.33576	0.347674	0.349029	0.342223	0.341706
AFAP1	0	0	0	0	0	0.589785	0.788161	0.655263	0	0	0.617391	0.598808	0.590364	0.585641
AFAP1L1	0	0	0	0.0391156	0	0.203851	0.0855019	0.323452	0.301278	0.244617	0.181004	0.362395	0.287098	0.232919
AFAP1L2	0	0.0510884	0	0	0	0	0	0	0	0	0	0.0875139	0	0
AFDN	0	0.0789189	0	0.0530356	0	0.0697674	0.0703276	0.0465594	0.0671059	0.0689113	0.13911	0.075219	0.0699122	0.100869
AFF1	0.372797	0.357784	0.205559	0.368877	0.375162	0.231651	0.217734	0.32793	0.220685	0.269289	0.239766	0.224622	0.241663	0.27564
AFF2	0.0119062	0	0	0	0	0	0	0	0	0	0	0	0	0
AFF3	0	0	0.213264	0	0	0	0	0	0	0	0	0	0	0
AFF4	0.232124	0.187339	0.250296	0.219326	0.214031	0.246336	0.28034	0.247242	0.250254	0.243422	0.238303	0.250678	0.239157	0.2465
AFG1L	0.38657	0.234198	0.149138	0.132228	0.35277	0.16354	0.20323	0.205382	0.183297	0.370991	0.0655048	0.396543	0.0538006	0.170248
AFG3L2	0.464063	0.474916	0.455997	0.468245	0.46876	0.477516	0.479436	0.467071	0.508511	0.483626	0.481845	0.479001	0.466122	0.476356
AFM	0	0	0	0	0	0	0	0	0	0.387987	0	0	0	0
AFMID	0.391345	0.437884	0.528675	0.337764	0.484153	0.407456	0.421117	0.39124	0.408228	0.482801	0.253827	0.402299	0.435347	0.337509
AFP	0	0	0	0	0	0	0	0	0	0.30287	0	0	0	0
AFTPH	0.206384	0.236045	0.249671	0.22644	0.231149	0.2307	0.229127	0.185464	0.216404	0.207022	0	0.228787	0.225219	0.229671
AGA	0.202733	0.210766	0.185185	0.181785	0.168175	0.207362	0.221286	0.171329	0.224473	0.20902	0.162175	0.236183	0.166182	0.22533
AGAP1	0	0	0	0.124409	0.105153	0.095148	0.0988559	0.0801879	0.09546	0.103772	0.0933806	0.101992	0.108156	0.0974965
AGAP2	0.021028	0.0256942	0.0714286	0.0378496	0.0725869	0	0.0409656	0	0.147368	0	0	0	0	0
AGAP3	0.0379911	0.0604932	0.0688165	0.0809941	0.0966663	0.0839264	0.105418	0.0770718	0.0933745	0.0684026	0.0789598	0.103709	0.106553	0.0987756
AGAP4	0	0	0	0	0	0	0	0	0	0	0	0	0	0
AGAP5	0	0	0	0	0	0	0	0	0	0	0	0	0	0
AGAP6	0	0	0	0	0	0	0	0	0	0	0	0	0	0
AGAP9	0	0	0	0	0	0	0	0	0	0	0	0	0	0
AGBL1	0.237281	0	0	0	0	0	0	0	0	0	0	0	0	0
AGBL2	0.0876979	0.102074	0.0891436	0.00229709	0.0531343	0.0861495	0.0482509	0.0198929	0	0.0706215	0	0.0298423	0.000804505	0.1418
AGBL3	0.127756	0.328777	0.136899	0.0636809	0.0892157	0.102588	0.0174971	0	0.0036049	0.331039	0	0.0867592	0.0155657	0.131538
AGBL4	0	0	0	0	0	0.132698	0	0	0	0	0	0	0	0
AGBL5	0.0177824	0	0.0288596	0	0	0.00258028	0.0368334	0	0	0	0	0.0341954	0	0
AGER	0.0353276	0.028797	0.0315121	0	0	0	0.0462859	0	0	0	0.0347436	0	0	0.0225578
AGFG1	0.158853	0.210058	0.201505	0.159605	0.188876	0.167449	0.227662	0.176565	0.199779	0.246994	0.221176	0.274062	0.27951	0.240859
AGFG2	0.16615	0.325142	0.164085	0.183045	0.28277	0.227836	0.271437	0.20017	0.179222	0.384175	0.0860678	0.323082	0.246139	0.176893
AGGF1	0.340681	0.237241	0.262747	0.299618	0.305751	0.206714	0.246849	0.301431	0.205858	0.242209	0.282588	0.26127	0.294037	0.308556
AGK	0.553916	0.522131	0.625697	0.569573	0.628491	0.527345	0.502208	0.466847	0.509393	0.481563	0.515152	0.53428	0.516355	0.544363
AGL	0.0425376	0.0180092	0.397464	0	0	0.0598513	0.0125722	0.145688	0	0.0350343	0	0.0170692	0.0643831	0.0282328
AGMAT	0	0.296512	0.314033	0.470377	0.426954	0.0524246	0.240166	0.358235	0	0.37006	0	0.298331	0.222892	0.251578
AGMO	0	0	0	0	0	0	0	0	0	0	0	0	0	0
AGO1	0.0446824	0.0420744	0.0621813	0.222917	0.335725	0.0276382	0.0705745	0.0623984	0.0652994	0.069151	0.0151354	0.0421293	0.0479683	0.0417056
AGO2	0.205622	0.159908	0.333667	0.256098	0.231838	0.231783	0.223289	0.246419	0.233421	0.248545	0.217371	0.242233	0.26178	0.262942
AGO3	0.146345	0.104151	0.133171	0.131122	0.142261	0.146299	0.136177	0.146595	0.143719	0.142124	0.187879	0.138347	0.145315	0.140163
AGO4	0.286047	0.00617871	0	0.0033557	0.353915	0.378327	0.215846	0.0556631	0.0480952	0.0990404	0.293774	0.0701454	0.212873	0.391648
AGPAT1	0.0821018	0	0.188471	0	0	0.260752	0.0552606	0.0694265	0	0.177786	0.145645	0	0.0656638	0.225687
AGPAT2	0	0	0	0	0	0.0308717	0.0694995	0.107769	0.052913	0	0.0730179	0.0421494	0.0331646	0.0595908
AGPAT3	0.0812668	0.126705	0.128004	0.135149	0	0.0919708	0.126524	0.0851923	0.136395	0.126435	0.101755	0.125066	0.107368	0.0862614
AGPAT4	0	0	0	0	0	0.120489	0	0	0	0	0	0	0	0.124876
AGPAT5	0.274875	0.29986	0.115278	0.154253	0.166928	0.196433	0.199975	0.134775	0.289564	0.146568	0.216487	0.172509	0.146033	0.139489
AGPS	0.339439	0.348704	0.327002	0.348711	0.312472	0.33729	0	0.354914	0.356409	0.364721	0.346623	0.359037	0.354271	0.336614
AGR2	0	0	0	0	0	0	0.364753	0	0	0	0	0.267501	0.346451	0
AGR3	0	0	0	0	0	0	0.211489	0	0	0	0	0	0	0
AGRN	0.0987529	0	0	0.426877	0.0735178	0	0.166186	0.0220376	0.304819	0.223739	0.00579965	0.0317615	0.0228265	0.0322981
AGRP	0.244729	0.298648	0.404614	0.260366	0.34112	0.323151	0.323151	0.31968	0.402326	0.312205	0.313009	0.354331	0.420978	0.360867
AGT	0	0	0	0	0	0	0.798611	0	0	0.361268	0.00621118	0	0	0
AGTPBP1	0.329939	0.252808	0.347307	0.358276	0.354586	0.310929	0.294286	0.34961	0.271902	0.242414	0	0.0664235	0.226159	0.276013
AGTR1	0	0	0	0	0	0	0	0	0	0.167981	0	0	0	0.10625
AGTR2	0	0	0	0	0	0	0	0	0	0	0	0	0	0
AGTRAP	0.243156	0	0.178916	0.141183	0.0146252	0.133333	0.0556483	0.513245	0.358634	0.0926518	0.366082	0.246299	0.267358	0.405191
AGXT	0	0	0	0	0	0	0	0	0	0.217818	0	0	0	0
AGXT2	0	0	0	0	0	0	0	0	0	0	0.748359	0	0.365145	0.523735
AHCTF1	0.428227	0.387515	0.424321	0.431203	0.425408	0.427301	0.425629	0.428916	0.424566	0.404781	0.439901	0.42463	0.431228	0.424178
AHCY	0.649624	0.612635	0.660968	0.639389	0.650511	0.622672	0.64502	0.678098	0.656722	0.647344	0.599823	0.645143	0.656469	0.570801
AHCYL1	0.12866	0.0545635	0.080226	0.0403226	0.0755184	0.0951432	0.0942719	0.140336	0.0917511	0.0929912	0.122238	0.225399	0.130307	0.161338
AHCYL2	0.159487	0.107039	0.0870091	0.162532	0.195804	0.14681	0.137737	0.0556512	0.0425933	0.103678	0	0.128753	0.147492	0.16473
AHDC1	0.134335	0	0	0	0	0.0585592	0.0280918	0.0621924	0.0274245	0.0755772	0.0284895	0	0.0526234	0.0276279
AHI1	0.0634466	0.00225938	0.318763	0.0570403	0.299684	0.338724	0.325521	0.289295	0.311564	0.111883	0.316599	0.32746	0.337542	0.325301
AHNAK	0	0.0358761	0	0.0636516	0.127032	0.116228	0.147039	0.0531655	0.0427979	0.175715	0.178706	0.0707005	0.0907491	0.157929
AHNAK2	0	0	0	0	0	0.0150223	0	0.0105045	0.0108361	0	0	0	0.0161709	0
AHR	0.956989	0.169579	0	0.114863	0.132692	0	0.0798304	0.141818	0.205398	0.0921458	0.0653171	0.119308	0.106978	0.207167
AHRR	0	0.303192	0	0	0	0	0	0.0366524	0.0412939	0.0788436	0.328713	0	0	0.335126
AHSA1	0.248407	0.222461	0.208471	0.196721	0.16952	0.288181	0.29467	0.184758	0.244644	0.197828	0.0953796	0.285992	0.183621	0.312552
AHSG	0.443038	0	0.128355	0.190476	0.28628	0	0.0710744	0.250223	0.145224	0.238923	0	0.287474	0.225261	0.260826
AHSP	0	0	0	0	0	0	0	0	0	0.25	0.0919118	0	0	0.147493
AICDA	0	0.308209	0.304886	0	0	0	0	0.868085	0	0	0	1	1	0
AIDA	0.361338	0.196444	0.374473	0.351595	0.0703318	0.409831	0.30988	0.332173	0.371417	0.269752	0.38033	0.368484	0.370615	0.39746
AIF1	0.165772	0.13449	0.215835	0.21063	0.247742	0.375661	0.277571	0.183908	0.450652	0.191001	0.213225	0.391125	0.262958	0.315728
AIF1L	0	0	0	0.353741	0.5	0.16681	0.150474	0.307473	0.241185	0.23699	0	0.236111	0.225225	0.101714
AIFM1	0.257637	0.243326	0.294393	0.226606	0.376491	0.299041	0.344379	0.268823	0.265926	0.242631	0.242889	0.32971	0.323472	0.351107
AIFM2	0	0.302003	0.341297	0.390625	0	0	0	0.582329	0.229199	0.3006	0.344363	0.402026	0.123223	0
AIFM3	0	0	0	0	0	0	0	0	0	0.128394	0	0	0	0
AIG1	0	0	0	0.0342002	0.237349	0	0.106639	0.165337	0.0941105	0.270529	0	0.289104	0.23171	0.0464363
AIM2	0	0.429956	0	0.522273	0.554814	0.304766	0	0	0	0	0	0	0.286927	0.457443
AIMP1	0.414967	0.51417	0.549245	0.413861	0.483995	0.549245	0.479809	0.382208	0.483924	0.549245	0.403184	0.402409	0.452793	0.549245
AIMP2	0.560226	0.513387	0.579379	0.546312	0.544776	0.58497	0.574946	0.548589	0.54085	0.50932	0.603699	0.518289	0.521537	0.56844
AIP	0.614283	0.629279	0.583937	0.455867	0.275715	0.521229	0.372067	0.507317	0.397381	0.345229	0.418445	0.463272	0.456562	0.426365
AIPL1	0	0	0	0	0	0	0	0	0	0	0	0	0	0
AIRE	0	0	0	0	0	0	0	0	0	0	0	0	0	0
AJAP1	0	0	0	0	0.0439355	0	0	0	0	0	0	0	0	0
AJM1	0	0	0	0	0	0	0	0	0	0	0	0	0	0
AJUBA	0.0387975	0	0	0	0.0129651	0.106738	0.0847252	0.0304651	0.0301089	0.0451284	0.0308298	0.0311826	0.0581944	0.10506
AK1	0	0	0	0.213922	0.187544	0.246664	0.18755	0.188901	0.148893	0.160874	0.176946	0.178648	0.202216	0.180427
AK2	0.497775	0.507591	0.502298	0.503289	0.49478	0.502716	0.497993	0.488715	0.505606	0.539306	0.463446	0.494109	0.488218	0.495833
AK3	0.451725	0.433053	0.414587	0.42913	0.459262	0.404431	0.412395	0.412589	0.387418	0.401989	0.415379	0.439317	0.418566	0.39081
AK4	0	0.161529	0	0.077533	0.0868278	0.0677966	0.104993	0.060336	0.148644	0.172457	0.0638838	0.16223	0.162707	0.172094
AK5	0	0	0	0	0	0	0	0	0	0	0.0580557	0	0	0.124675
AK6	0.203358	0.184893	0.188257	0.190496	0.186392	0.193436	0.189735	0.177912	0.168969	0.17009	0.236874	0.212619	0.16975	0.19591
AK7	0.403895	0.27451	0.425039	0.266268	0.383568	0.34465	0.31741	0.351217	0.342832	0.375382	0.211937	0.353517	0.311295	0.329639
AK8	0.169169	0.0759931	0.130126	0.0925812	0.0914044	0.160078	0.124934	0.187253	0.16086	0.111314	0.0955696	0.145161	0.135439	0.224012
AK9	0.0668041	0.208997	0.208547	0.108628	0.0774471	0.131754	0.194979	0.28034	0.0711775	0.0689068	0.0948478	0.397458	0.376578	0.447954
AKAIN1	0	0	0	0	0	0	0	0	0	0	0	0	0	0
AKAP1	0.150227	0.229484	0.058	0.124473	0.0569338	0.0383764	0.145992	0.0579901	0.0556565	0.0486441	0.0309785	0.0578349	0.0500083	0.0326741
AKAP10	0.589135	0.577144	0.592382	0.578664	0.5907	0.584344	0.581399	0.56619	0.571671	0.58537	0.572441	0.574396	0.58986	0.575613
AKAP11	0.154934	0.167969	0.20414	0.168597	0.177023	0.153938	0.169585	0.0815438	0.122878	0.0875831	0.1875	0.0422452	0.0899976	0.150353
AKAP12	0.290312	0	0	0	0	0.0592522	0	0	0.0567389	0	0.0333958	0.0167459	0.0174897	0
AKAP13	0.109075	0.239253	0.242832	0.228808	0.244911	0.249918	0.242925	0.218364	0.216678	0.228033	0.221723	0.276493	0.240903	0.249292
AKAP14	0	0	0	0	0	0	0	0	0	0	0	0	0	0
AKAP17A	0.0945005	0.135288	0.208307	0.0944463	0	0.0530002	0.0385414	0.0085639	0.104793	0.0932595	0.0578871	0.0468844	0	0.0520736
AKAP3	0.417328	0.378976	0.433401	0.43501	0.396738	0.436558	0.445562	0.46362	0.419229	0.445621	0.30038	0.396872	0.422182	0.419844
AKAP4	0	0	0.107059	0.159879	0.14992	0.117876	0.0900099	0.256303	0.219336	0	0.256338	0	0.0995624	0.0888672
AKAP5	0	0.0900272	0.0824406	0	0	0	0.0199653	0	0	0	0	0	0	0
AKAP6	0	0	0	0	0	0	0	0	0	0	0	0	0.0242347	0
AKAP7	0.0899205	0	0	0	0	0	0	0.03125	0.0231984	0.134893	0.154585	0.0460829	0.0855379	0.0890052
AKAP8	0.307561	0.232953	0.36741	0.268161	0.270229	0.306151	0.386542	0.245606	0.320934	0.226297	0.224114	0.272136	0.242396	0.343063
AKAP8L	0.459682	0.412758	0.45497	0.447249	0.462126	0.455359	0.463201	0.423764	0.444388	0.434817	0.438296	0.473267	0.470702	0.463216
AKAP9	0.259815	0.228108	0.291786	0.304637	0.260571	0.29868	0.285735	0.261789	0.241193	0.217322	0.237199	0.289071	0.258151	0.295597
AKIP1	0.208187	0.170175	0.130667	0.108139	0.293709	0.311908	0.168221	0.225111	0.203975	0.18678	0.149819	0.220832	0.211076	0.177182
AKIRIN1	0.367647	0.335938	0.371272	0.356452	0.353518	0.515666	0.417049	0.443386	0.380223	0.5	0.378092	0.44302	0.479013	0.456131
AKIRIN2	0.0958014	0.286721	0.143795	0.118783	0.12496	0.215512	0.189013	0.14432	0.162428	0.201608	0.269629	0.215435	0.241053	0.227794
AKNA	0.436204	0.441246	0.453855	0.442686	0.446365	0.483629	0	0.417258	0	0.24488	0.36912	0.387387	0.468007	0.371285
AKNAD1	0.199487	0	0	0	0	0	0	0	0	0	0	0	0	0
AKR1A1	0.503995	0.536622	0.47181	0.542376	0.372925	0.523029	0.54554	0.459163	0.406657	0.48987	0.431052	0.447535	0.514176	0.559022
AKR1B1	0.176857	0.111154	0.237433	0.256518	0.208574	0.210359	0	0.285252	0.116754	0.129127	0.252483	0.345561	0	0.363292
AKR1B10	0	0	0	0	0	0	0.221053	0.35984	0	0.282964	0.20743	0.331098	0.259562	0
AKR1B15	0	0	0	0	0	0	0.69823	0	0	0	0.597173	0.740333	0.700216	0
AKR1C1	0	0	0	0	0	0	0	0	0	0.206012	0	0.229187	0	0.11769
AKR1C2	0	0	0	0	0	0	0.168421	0	0	0.219459	0	0.340198	0	0
AKR1C3	0	0	0	0	0	0	0	0.0439876	0	0.037993	0	0.0559973	0	0.0597791
AKR1C4	0	0	0	0	0	0	0.806069	0	0	0.254265	0	0	0	0
AKR1C8	0	0	0	0	0	0	0	0	0	0	0	0	0	0
AKR1D1	0	0	0	0	0	0	0	0	0	0	0	0.652908	0.691148	0
AKR1E2	0	0	0	0.20433	0	0.278201	0.505299	0.386852	0.324655	0	0.259173	0	0	0.380082
AKR7A2	0.0602702	0.209694	0.29276	0.0420442	0.0519481	0.283425	0.174959	0.182494	0.23413	0.0697059	0.240017	0.0629074	0.250991	0.295938
AKR7A3	0	0	0	0	0	0	0.258824	0	0.276458	0	0.2513	0	0	0.185649
AKT1	0.0971063	0.081711	0.0880968	0.107969	0.0576049	0.0979374	0.0921053	0.0675584	0.101028	0.0745982	0.0974588	0.123378	0.107039	0.101483
AKT1S1	0.239172	0.164371	0.245707	0.251595	0.203666	0.259002	0.271955	0.24118	0.249227	0.236913	0.230756	0.235208	0.221345	0.255128
AKT2	0.351332	0.360049	0.357685	0.35353	0.341289	0.351468	0.340201	0.36283	0.343044	0.335567	0.356941	0.353052	0.358093	0.352123
AKT3	0.0971183	0	0	0	0	0.0805932	0	0	0	0	0.15186	0.151873	0.0866724	0.0928463
AKTIP	0.109396	0.0839161	0.0901961	0.0805766	0.109876	0.0733652	0.170162	0.0489171	0.065313	0.0757825	0.0748352	0.187416	0.0595094	0.149822
ALAD	0.293678	0.358177	0.33957	0.422034	0.390313	0.325112	0.34476	0.335119	0.309381	0.296493	0.389851	0.377742	0.343297	0.349163
ALAS1	0.226542	0.299576	0.218202	0.0493315	0.015942	0.324222	0.0523996	0.179941	0.206976	0.0225564	0.111591	0.333113	0.280582	0.327663
ALAS2	0	0	0	0	0	0	0	0	0	0	0	0	0.108108	0
ALB	0	0	0	0	0	0	0	0	0	0.165923	0	0	0	0
ALCAM	0	0.031988	0	0.0216928	0	0.0953905	0.0463215	0.0203468	0.0906764	0.0311681	0.0538336	0.0350279	0.100952	0.0722338
ALDH16A1	0.472752	0.436264	0.453531	0.467406	0.550638	0.463547	0.482371	0.447856	0.418122	0.403748	0.334971	0.487311	0.424242	0.544114
ALDH18A1	0.271809	0.0926271	0.292065	0.106302	0.326869	0.322797	0.322895	0.175227	0.291346	0.281846	0.215672	0.126008	0.200485	0.322389
ALDH1A1	0	0	0	0	0	0	0	0	0	0.156787	0	0.0691176	0	0
ALDH1A2	0	0	0	0	0	0	0	0	0	0	0	0	0	0
ALDH1A3	0	0	0	0	0	0	0	0	0.0586298	0	0	0.0719881	0.0709748	0
ALDH1B1	0.386225	0.323731	0.365505	0.341619	0.330176	0.334459	0.200104	0.157543	0.276506	0.372499	0.26309	0.270413	0.362863	0.336824
ALDH1L1	0	0	0	0	0	0	0	0	0	0.356134	0	0.281846	0	0
ALDH1L2	0	0	0	0.305849	0.431019	0	0	0	0	0	0.150455	0	0	0.444485
ALDH2	0	0.560474	0.61724	0.0464037	0.296012	0.145658	0	0	0.140505	0.480205	0.457754	0.221569	0	0.162148
ALDH3A1	0	0	0	0	0	0	0	0.214852	0	0	0	0.199428	0.210945	0
ALDH3A2	0	0.335316	0.154785	0.31538	0.396474	0.397965	0.277915	0.44372	0.455755	0.454065	0.179095	0.50075	0.477875	0.404989
ALDH3B1	0.271277	0.158946	0.10872	0.261556	0.193214	0.266156	0.203016	0.251359	0.288334	0.255935	0.286841	0.269441	0.284068	0.287651
ALDH3B2	0.219982	0	0	0	0	0	0.531441	0	0	0	0	0.300351	0.136465	0
ALDH4A1	0.176877	0.19818	0	0.157075	0.197334	0.1972	0.222636	0.203052	0.190457	0.350385	0.11194	0.213315	0.178571	0.174988
ALDH5A1	0.124063	0.100967	0.405287	0.0948537	0.0675746	0.0430108	0.0295824	0.0242991	0.107184	0.163846	0	0.232762	0.0748116	0.0126183
ALDH6A1	0.336525	0.3158	0.312646	0.322106	0.300208	0.325916	0.3059	0.285547	0.175261	0.278437	0.125814	0.192493	0.268731	0.322882
ALDH7A1	0	0.32973	0	0	0	0.226969	0.354853	0.214136	0.242108	0.257528	0.314754	0.330505	0.36217	0.269114
ALDH8A1	0	0	0	0	0	0	0	0	0	0.0728441	0	0	0	0
ALDH9A1	0.411544	0.296992	0.355132	0.340187	0.355703	0.414032	0.372958	0.378584	0.338001	0.315229	0.382091	0.369128	0.39078	0.45407
ALDOA	0.116371	0.111364	0.0974456	0.114408	0.120247	0.147237	0.330523	0.119241	0.137071	0.137258	0.163619	0.252559	0.129027	0.239813
ALDOB	0	0	0	0.366136	0	0	0	0	0	0.29526	0	0	0	0
ALDOC	0.207143	0.0519717	0.0580726	0.262517	0.116368	0.186089	0.233635	0.128177	0.10052	0.0940413	0.0704329	0.330014	0.428044	0.214418
ALG1	0.449638	0.53914	0.469697	0.467516	0.514678	0.569444	0.5176	0.493676	0.562731	0.573788	0.519199	0.515914	0.540934	0.585728
ALG10	0.139698	0.106524	0.210015	0.11344	0.115321	0.151325	0.190914	0.114057	0.0967145	0.146727	0	0.11489	0.188142	0.113357
ALG10B	0.159655	0.106925	0.213885	0.122347	0.0791284	0.11413	0.113856	0.1232	0.133127	0.119973	0	0.111229	0.223298	0.137315
ALG11	0.530536	0.259775	0.576186	0.11706	0.108803	0.549142	0.512032	0.184929	0.461061	0.659354	0.356631	0.462884	0.42619	0.546918
ALG12	0.311688	0.178496	0.205803	0.137153	0.194473	0.0562685	0.156065	0.172853	0.194581	0.1572	0.137798	0.310487	0.223623	0.281016
ALG13	0.262124	0.156349	0.373255	0.200716	0.217673	0.285078	0.291736	0.322494	0.365009	0.111182	0.110633	0.24254	0.309111	0.323433
ALG14	0.145701	0.136652	0.232278	0.0311646	0.136319	0.126085	0.0491049	0.116442	0.142038	0.47724	0.236728	0.221963	0.156937	0.239571
ALG1L2	0	0	0	0	0	0	0	0	0	0	0	0	0	0
ALG2	0.3285	0.324345	0.329417	0.30307	0.30307	0.30307	0.301316	0.362109	0.306316	0.332291	0.336501	0.321149	0.322812	0.30307
ALG3	0.490486	0.287407	0.562071	0.549056	0.560811	0.497496	0.615016	0.521952	0.529891	0.346201	0.182082	0.571218	0.560878	0.553378
ALG5	0.347794	0.381362	0.31529	0.387184	0.424111	0.34624	0.322969	0.36818	0.346825	0.376671	0.392137	0.346227	0.353169	0.317063
ALG6	0.311302	0.220992	0.395349	0.246777	0.161409	0.0932741	0.284043	0.156085	0.278088	0.0954223	0.0913108	0.220447	0.175725	0.168361
ALG8	0.728127	0.597446	0.734388	0.616814	0.664551	0.7548	0.747307	0.656645	0.707285	0.590228	0.356048	0.698163	0.702252	0.734069
ALG9	0.139939	0.0489622	0.133333	0.066005	0.236264	0.274266	0.148258	0.112802	0.122598	0.128139	0.0762712	0.253636	0.215121	0.303623
ALK	0	0	0	0	0	0	0	0	0	0	0	0	0	0
ALKAL1	0	0	0	0	0	0	0	0	0	0	0.035663	0	0	0
ALKAL2	0	0	0	0	0	0	0	0	0	0	0	0	0	0.0112994
ALKBH1	0.459598	0.407459	0.462497	0.386249	0.452977	0.446383	0.460044	0.405925	0.465867	0.463552	0.454417	0.447446	0.469409	0.48985
ALKBH2	0.451562	0.458919	0.443798	0.432234	0.467917	0.402959	0.459334	0.435844	0.470465	0.418577	0.379211	0.382226	0.406545	0.429764
ALKBH3	0.34613	0.370505	0	0.349858	0.34169	0.28	0.322267	0.361702	0.304236	0.334194	0.378146	0.321151	0.271621	0.291979
ALKBH4	0.31912	0.272943	0.335998	0.240556	0.361299	0.417666	0.391304	0.180261	0.393254	0.194041	0.374497	0.331077	0.219924	0.394381
ALKBH5	0.159629	0.145494	0.166919	0.118027	0.155533	0.13289	0.169274	0.145494	0.166096	0.1233	0.129047	0.141519	0.169653	0.156238
ALKBH6	0.0441176	0	0.0369788	0	0.0223332	0	0.0636943	0.029473	0.0217169	0.104332	0	0.0207875	0.0229172	0
ALKBH7	0.0348447	0.0427184	0.0414532	0.0183805	0.0460396	0.0717063	0.0302077	0.183486	0.0981211	0.189562	0.0119386	0.0620972	0.0453057	0.0713293
ALKBH8	0.334402	0.337276	0.354519	0.351183	0.359559	0.340815	0.344056	0.315136	0.319871	0.509405	0.236991	0.333726	0.300368	0.332447
ALLC	0	0	0	0	0	0	0	0.861751	0.691099	0.234963	0	0	0	0
ALMS1	0.559038	0.595082	0.555777	0.533072	0.615402	0.559296	0.558923	0.62821	0.631612	0.558049	0.474631	0.590531	0.564779	0.560992
ALOX12	0	0	0	0	0	0	0	0	0	0	0	0	0	0
ALOX12B	0	0	0.186667	0	0	0	0	0.00126103	0	0	0	0	0	0
ALOX15	0	0	0.605664	0	0	0	0.0177479	0	0	0	0	0	0	0
ALOX15B	0	0	0	0	0	0	0	0	0	0	0	0	0.619205	0.27877
ALOX5	0	0.232802	0.433175	0.122924	0.114108	0	0.0786885	0.0734665	0.106007	0.216216	0	0.0980485	0.117513	0
ALOX5AP	0.104183	0.20154	0.257	0.0704698	0.174755	0.676507	0	0.507576	0.813218	0	0.802885	0.5065	0.832196	0.758364
ALOXE3	0.0922888	0.0547401	0.0486184	0.0732474	0.0495455	0.0887775	0.114844	0.0482471	0.137709	0.0741423	0.0564926	0.085832	0.101084	0.0484912
ALPG	0	0	0	0	0	0	0	0	0	0	0	0	0	0
ALPI	0	0	0	0	0	0	0	0	0	0	0	0	0	0
ALPK1	0.123974	0.0901174	0.23023	0.25434	0.203177	0.161593	0.132459	0.160454	0.221263	0.155844	0.161817	0.259412	0.0972708	0.231634
ALPK2	0	0.566292	0	0.640937	0.377218	0	0	0	0	0	0	0	0	0
ALPK3	0	0	0	0	0	0	0	0	0	0.0638051	0	0	0	0
ALPL	0	0	0.274519	0	0	0.230263	0	0	0	0	0.180462	0	0	0.193853
ALPP	0	0	0	0	0	0	0	0	0	0	0	0.0117459	0	0
ALS2	0.0237274	0.0348088	0.065008	0.146905	0.140433	0.136775	0.161416	0.0680352	0.130095	0.124622	0.0293578	0.133938	0.124486	0.137716
ALS2CL	0.0932173	0	0	0	0	0	0.0670695	0.0593447	0.0268505	0	0.0958033	0.0628141	0.0471939	0
ALX1	0	0	0	0	0	0	0	0.0287692	0	0	0	0	0	0
ALX3	0	0	0	0	0	0	0	0	0	0	0	0	0	0
ALX4	0	0	0	0.0774698	0	0	0	0	0	0	0	0	0	0.0493056
ALYREF	0.331674	0.269824	0.170274	0.212207	0.210776	0.363519	0.322548	0.232265	0.303834	0.186736	0.297403	0.319545	0.307567	0.303048
AMBN	0	0	0	0	0	0	0	0	0	0	0	0	0	0
AMBP	0	0	0	0	0	0	0	0	0	0.395243	0	0	0	0
AMBRA1	0.380655	0.333287	0.378117	0.389341	0.388836	0.387206	0.377885	0.385444	0.38159	0.393196	0.423538	0.381289	0.389648	0.382273
AMD1	0.141869	0.151004	0.150745	0.164027	0.130166	0.12994	0.129164	0.130497	0.131038	0.139762	0.134416	0.162297	0.159104	0.130104
AMDHD1	0.16	0.1295	0.150401	0.167687	0.154985	0.166412	0.123836	0.155867	0.152724	0.187664	0.0776699	0.160577	0.160072	0.166667
AMDHD2	0.208056	0.101668	0.178946	0.259752	0.150069	0.275965	0.286181	0.16115	0.22007	0.240176	0.158927	0.238965	0.218548	0.27515
AMELX	0	0	0	0.192338	0.623077	0	0	0	0	0	0	0	0	0
AMELY	0	0	0	0	0	0	0	0	0	0	0	0	0	0
AMER1	0.125	0.114017	0.139485	0.0779037	0.0719861	0.101165	0.0596011	0.149871	0.0861043	0.0802334	0.10785	0.0889009	0.0424878	0.0820081
AMER2	0	0	0	0	0	0	0	0	0	0	0	0	0	0
AMER3	0	0	0	0	0	0.068124	0	0	0	0	0	0	0	0
AMFR	0.167112	0.177446	0.252986	0.179746	0.135783	0.186102	0.166357	0.209908	0.204391	0.184587	0.153194	0.200934	0.178192	0.179353
AMH	0.114647	0	0	0.0429668	0	0.109129	0.00642055	0	0.117411	0	0	0	0	0.115149
AMHR2	0	0	0	0	0	0.362545	0.313753	0.379326	0.472234	0	0	0.464577	0.47685	0.448328
AMIGO1	0.280242	0.138584	0.101238	0.138308	0.115544	0.105064	0.079977	0.0899676	0.317352	0.116027	0.138308	0.0880862	0.100361	0.10902
AMIGO2	0	0	0	0	0	0.148957	0.192017	0.136824	0	0	0.0478901	0.189754	0.165795	0.104286
AMIGO3	0.0346545	0.0110565	0.00709001	0	0	0.07768	0.0196305	0	0.00790097	0	0.00351446	0	0	0.0721674
AMMECR1	0.104878	0.109572	0.104329	0.103437	0.088503	0.10855	0.0994199	0.0990528	0.0703864	0	0.115651	0.096346	0.0972113	0.0933152
AMMECR1L	0.156264	0.113653	0.161013	0.206252	0.14705	0.1628	0.160847	0.0699837	0.153027	0.132372	0.159706	0.144431	0.133739	0.191849
AMN	0	0	0.222826	0	0	0	0	0	0.102493	0	0	0.555089	0	0
AMN1	0.44847	0.595186	0.318143	0.241326	0.499013	0.516311	0.402809	0.525454	0.548574	0.25861	0.334661	0.44918	0.452746	0.454064
AMOT	0.0861874	0	0	0.0719656	0.0523187	0.0482599	0.0548968	0	0	0	0	0.0355131	0.0695612	0.0107191
AMOTL1	0	0	0	0.232635	0	0.217633	0.222798	0.211688	0.23859	0	0.162949	0.196762	0.21655	0.224702
AMOTL2	0	0	0	0	0	0.136876	0.111517	0.13463	0.137428	0.122859	0.139374	0.136134	0.141941	0.144042
AMPD1	0	0	0	0.491819	0.468144	0	0	0	0	0	0	0	0	0
AMPD2	0.0929862	0.102066	0.178909	0.108831	0.154221	0.143776	0.0931708	0.0847321	0.11067	0.130077	0.079898	0.0929082	0.0923158	0.150088
AMPD3	0.264069	0.219425	0.181603	0.2318	0.250089	0	0	0	0.208229	0	0.269489	0.169818	0.203084	0.00756201
AMPH	0	0	0	0	0	0	0	0	0	0	0	0	0	0
AMT	0.280992	0.267045	0	0	0	0.200766	0	0.222282	0.44196	0.0907336	0.15348	0.182355	0.29082	0.254545
AMTN	0	0	0	0	0	0	0.0937997	0	0	0	0	0	0	0
AMY1A	0	0	0	0	0	0	0	0	0	0	0	0	0	0
AMY1B	0	0	0	0	0	0	0	0	0	0	0	0	0	0
AMY1C	0	0	0	0	0	0	0	0	0	0	0	0	0	0
AMY2A	0	0	0	0	0	0	0	0	0	0	0	0	0	0
AMY2B	0	0	0	0	0	0	0	0	0	0	0	0	0	0
AMZ1	0	0	0	0	0	0	0	0	0	0	0	0	0	0.19457
AMZ2	0.267878	0.304181	0.381051	0.298998	0.224426	0.256982	0.275761	0.199084	0.277595	0.123236	0.197696	0.212444	0.193366	0.274442
ANAPC1	0.431346	0.43065	0.460162	0.466318	0.505007	0.414384	0.43368	0.263135	0.451349	0.453864	0.366682	0.416038	0.483454	0.460211
ANAPC10	0.532266	0.536388	0.531464	0.528947	0.525552	0.535446	0.524997	0.495225	0.535446	0.463868	0.489009	0.51433	0.526353	0.535446
ANAPC11	0.292194	0.252952	0.153156	0.190664	0.210776	0.318524	0.291658	0.205525	0.274164	0.167449	0.27028	0.291326	0.271628	0.276106
ANAPC13	0.420341	0.302502	0.409186	0.410299	0.44399	0.425257	0.406985	0.284307	0.300501	0.334894	0.241654	0.330511	0.396354	0.419511
ANAPC15	0.16102	0.150023	0.171189	0.124079	0.123504	0.151257	0.136746	0.18202	0.184749	0.137221	0.105815	0.166346	0.151079	0.426355
ANAPC16	0.403885	0.389475	0.388709	0.38101	0.359534	0.419575	0.407132	0.358738	0.355095	0.370707	0.212581	0.41729	0.350861	0.382835
ANAPC2	0	0	0	0	0	0	0	0	0	0	0	0	0	0
ANAPC4	0.406072	0.469336	0.426073	0.486198	0.443179	0.439257	0.391247	0.485386	0.426133	0.48637	0.494764	0.517776	0.492887	0.419385
ANAPC5	0.509743	0.476138	0.518126	0.483835	0.50857	0.521487	0.517874	0.485439	0.502244	0.57607	0.517249	0.521793	0.523903	0.535044
ANAPC7	0.603322	0.520789	0.619778	0.557257	0.617538	0.615526	0.626426	0.567731	0.605634	0.467694	0.627831	0.602286	0.606595	0.632348
ANG	0.0799616	0.139744	0.148175	0.151873	0.160888	0.0830131	0.133045	0.102665	0.0787387	0.144318	0.0901232	0.128427	0.101591	0.106876
ANGEL1	0.259689	0.289308	0.296313	0.304783	0.194242	0.316207	0.287437	0.28275	0.257685	0.268582	0.200238	0.293869	0.296871	0.294315
ANGEL2	0.22275	0.240496	0.216415	0.212324	0.213242	0.203393	0.191077	0.24664	0.317052	0.245298	0.204948	0.205076	0.278578	0.207098
ANGPT1	0	0	0	0.00516351	0	0	0	0	0	0	0.0222645	0	0	0.146564
ANGPT2	0.165881	0	0	0	0.396364	0.0815395	0	0	0.0951051	0.137816	0	0.0896915	0.0415555	0
ANGPT4	0	0	0	0	0	0	0	0	0	0	0.137335	0	0	0
ANGPTL1	0	0	0.136638	0	0	0.312849	0	0	0	0.101487	0	0.260933	0	0.141196
ANGPTL2	0	0	0	0	0	0.141233	0	0.228739	0	0.0121739	0.273688	0	0	0.199282
ANGPTL3	0	0	0	0	0	0.394483	0	0	0	0.21879	0.524186	0	0	0
ANGPTL4	0	0	0	0	0	0.330973	0.218217	0.200281	0.414928	0.208545	0.344457	0.32357	0.211505	0.307707
ANGPTL5	0	0	0.101776	0.118359	0.0856886	0.0830063	0	0.0713324	0	0.0424974	0.107431	0.102269	0.263969	0.128378
ANGPTL6	0.234216	0.465061	0.273122	0.252608	0.264824	0.316586	0.256267	0.241217	0.241978	0.286866	0.256696	0.318339	0.244161	0.255698
ANGPTL7	0	0	0.134653	0	0	0	0	0	0	0	0	0	0	0
ANGPTL8	0	0	0	0	0	0	0	0	0	0.352775	0	0	0	0
ANHX	0	0	0	0	0	0	0	0	0	0	0	0	0	0
ANK1	0	0	0	0	0	0.13699	0	0.112364	0.165571	0	0.137666	0.51018	0.284294	0.128004
ANK2	0	0	0	0	0	0	0	0	0	0	0	0	0	0
ANK3	0	0	0	0	0	0	0	0	0	0	0	0	0.0584333	0
ANKAR	0	0.607871	0.699597	0.602228	0.566562	0.577548	0.565879	0.438307	0	0.525413	0.633634	0.466225	0.570395	0.719042
ANKDD1A	0.303556	0.296491	0	0.305049	0.287246	0.275816	0.17912	0	0.239874	0	0.25689	0.178279	0.342272	0.138561
ANKDD1B	0	0	0	0	0	0	0	0	0	0.324873	0.0295918	0.151777	0.624635	0.274734
ANKEF1	0	0.245283	0.236453	0.146431	0.23692	0.184353	0.184989	0.161725	0.110142	0.273038	0	0.173787	0.151298	0
ANKFN1	0	0	0	0	0	0.297158	0	0	0	0	0	0	0	0
ANKFY1	0.378713	0.319629	0.382179	0.364649	0.36744	0.369769	0.368866	0.344876	0.370191	0.34937	0.375341	0.377686	0.37457	0.381367
ANKH	0.182436	0.0384615	0	0.200985	0.134312	0.160822	0.000843526	0.135682	0.108667	0.148142	0.149718	0.0571924	0.0449539	0.213215
ANKHD1	0.354589	0.388207	0.382882	0.369385	0.394212	0.371372	0.388866	0.357871	0.366868	0.35376	0.373473	0.396425	0.384911	0.34245
ANKHD1-EIF4EBP3	0.351473	0.384451	0.379754	0.366066	0.39125	0.367647	0.385969	0.35444	0.363636	0.350671	0.368886	0.393262	0.381876	0.338971
ANKIB1	0.175469	0.143367	0.173738	0.17893	0.174686	0.172003	0.162204	0.178235	0.174109	0.0747967	0.164147	0.191668	0.175062	0.175082
ANKK1	0	0	0	0.734136	0	0	0	0	0	0	0	0.0416254	0	0
ANKLE1	0	0.107718	0.224165	0.0044287	0.178464	0.0340988	0	0	0.117692	0	0	0	0	0.0322807
ANKLE2	0.7006	0.723288	0.732632	0.673942	0.723743	0.677901	0.677914	0.705268	0.696482	0.745444	0.711242	0.748163	0.690151	0.639496
ANKMY1	0.213843	0.167991	0.214688	0.223227	0.214518	0.23468	0.215359	0.272477	0.209883	0.149703	0.219786	0.216353	0.249005	0.198802
ANKMY2	0.234706	0	0.237861	0.10088	0.100062	0.234545	0.228983	0.213341	0.236576	0.223248	0.163428	0.222623	0.183413	0.236576
ANKRA2	0.199719	0.192831	0.1939	0.210319	0.210888	0.205161	0.186368	0.215427	0.197294	0.181275	0.225775	0.199337	0.189493	0.202015
ANKRD1	0.371009	0	0	0	0	0.080336	0	0	0	0.0414474	0	0.082302	0	0.0540309
ANKRD10	0.158648	0.187928	0.147143	0.155246	0.154003	0.152183	0.158124	0.145995	0.143086	0.140537	0.168814	0.145571	0.149863	0.191675
ANKRD12	0.217879	0.174501	0.16916	0.196995	0.17492	0.183177	0.204794	0.194004	0.198671	0.158949	0.182542	0.176046	0.178489	0.188514
ANKRD13A	0.268918	0.340522	0.34423	0.240892	0.293044	0.323601	0.238436	0.300036	0.256389	0.279162	0.34321	0.293052	0.316814	0.363256
ANKRD13B	0.0316031	0.0102839	0.033557	0.0107703	0.0394361	0.0350054	0.0432331	0.0310997	0.0319921	0.0396856	0.00290517	0.0383804	0.0486944	0.0363604
ANKRD13C	0.361257	0.335068	0.360742	0.347627	0.382022	0.35375	0.345171	0.356785	0.348737	0.31769	0.323715	0.36825	0.488663	0.353115
ANKRD13D	0.218475	0	0.196412	0.214405	0.101978	0.265601	0.220992	0.0277718	0.192792	0.00169396	0.053368	0.257443	0.26412	0.277983
ANKRD16	0.224608	0.172334	0.24	0.247559	0.263249	0.253054	0.241384	0.195742	0.221111	0.236366	0.198459	0.23267	0.174416	0.259293
ANKRD17	0.2367	0.156223	0.265771	0.231326	0.208176	0.259721	0.232473	0.206467	0.245207	0.193148	0.322153	0.21741	0.216124	0.277372
ANKRD18A	0.690728	0	0	0	0	0	0	0	0	0	0	0	0	0
ANKRD18B	0	0	0	0.22332	0.268051	0.248805	0.301239	0.323232	0	0	0.0562914	0.0821992	0.281768	0.0233823
ANKRD2	0	0	0	0	0	0.41986	0.165956	0.454444	0.230843	0	0.225962	0.178555	0.0911975	0
ANKRD20A1	0	0	0	0	0	0	0	0	0	0	0	0	0	0
ANKRD22	0	0.279661	0	0	0	0.272973	0.300463	0.138682	0.118776	0	0	0.388987	0.230191	0.178058
ANKRD23	0	0	0	0.348663	0.163255	0	0	0	0	0	0	0	0	0
ANKRD24	0	0	0.998628	0	0	0	0	0	0	0	0	0	0	0
ANKRD26	0.321595	0.175853	0.443733	0.253802	0.242175	0.511395	0.421809	0.212243	0.249522	0.267606	0.375567	0.27716	0.29674	0.486362
ANKRD27	0.221124	0.103662	0.262973	0.188673	0.233242	0.240794	0.238933	0.139957	0.22376	0.0744514	0.200615	0.258361	0.22215	0.251276
ANKRD28	0.212342	0.13761	0.203287	0.21673	0.322476	0.301608	0.197727	0.214216	0.178611	0.189237	0.124143	0.344247	0.201885	0.206132
ANKRD29	0	0	0	0	0.029511	0.154551	0.00447628	0.40569	0.163038	0.0969697	0	0.136116	0.56719	0.206383
ANKRD30A	0	0	0	0	0	0	0	0	0	0	0	0	0	0
ANKRD30B	0	0	0	0	0	0	0	0	0	0	0	0	0	0
ANKRD30BL	0	0	0	0	0	0	0	0	0	0	0	0	0	0
ANKRD31	0.17288	0.0424	0.30082	0.171467	0.263438	0.102439	0.223415	0.126995	0.373875	0.274262	0	0.414332	0.0993831	0.130156
ANKRD33	0.546263	0	0	0.400716	0	0.590727	0	0.735819	0	0	0.822999	0	0.731449	0.648
ANKRD33B	0.126691	0.109209	0	0.125808	0.127564	0.120994	0	0	0.119451	0	0.135308	0.0808511	0.11976	0.106369
ANKRD34A	0.0569052	0.0703824	0.168908	0.0276155	0.171097	0.108825	0.0938245	0.15102	0.112895	0.0381374	0.0327904	0.0823009	0.0553283	0.0938416
ANKRD34B	0	0	0	0	0	0	0	0	0	0	0	0	0	0
ANKRD34C	0	0	0	0	0	0	0.0831601	0	0	0	0	0	0	0
ANKRD35	0	0.049049	0.103664	0.0616622	0.184127	0.19567	0.476078	0.111581	0.02133	0.346837	0	0.172142	0.292409	0.0362506
ANKRD36	0.294941	0.0317003	0.200935	0.0279365	0.196078	0.143299	0.0248588	0.0271103	0.0237197	0.0256112	0.0260047	0.21737	0.0274485	0.290992
ANKRD36B	0.284566	0.0390764	0.233849	0.02977	0.240374	0.267722	0.242031	0.15964	0.024581	0.190542	0.0350598	0.205681	0.0271103	0.234143
ANKRD36C	0.259598	0.157197	0.223776	0.042471	0.177966	0.0851064	0.0802708	0.0360656	0.0219342	0.123503	0.0280255	0.138708	0.270079	0.241291
ANKRD37	0.173902	0.149293	0.16514	0.102736	0.136364	0.241406	0.133418	0.201538	0.138115	0.203893	0.0519618	0.106376	0.135733	0.173545
ANKRD39	0.431577	0.361422	0.468254	0.46146	0.449523	0.513669	0.318742	0.413361	0.355995	0.383092	0.482841	0.450696	0.447491	0.452477
ANKRD40	0.485259	0.368922	0.487439	0.488112	0.362018	0.493874	0.478526	0.463764	0.487815	0.409425	0.491134	0.496959	0.489563	0.489885
ANKRD40CL	0	0.526906	0.378213	0.768595	0.857971	0	0.560166	0.639004	0.457431	0.530946	0.501792	0.891192	0.780115	0.272388
ANKRD42	0.279875	0.316504	0.451969	0.349044	0.301659	0.47002	0.454096	0.397322	0.361629	0.369066	0.385542	0.461926	0.443498	0.472208
ANKRD44	0.166153	0.17047	0.43233	0.162468	0.0873248	0.0663043	0.137521	0.0859454	0.174714	0	0.124852	0.211124	0.102781	0.0828856
ANKRD45	0	0	0	0	0	0.645288	0	0	0	0	0	0	0	0
ANKRD46	0.470849	0.462	0.416748	0.496091	0.397837	0.426283	0.411138	0.423336	0.399179	0.39853	0.548199	0.426762	0.440482	0.394377
ANKRD49	0.267834	0.241811	0.255387	0.217773	0.219081	0.235639	0.236986	0.164211	0.181687	0.236885	0.178748	0.24	0.165463	0.233656
ANKRD50	0.0291786	0	0	0	0	0.0261566	0.0612943	0.0291885	0.0235849	0.0307727	0.0156855	0	0.0282587	0.0271543
ANKRD52	0.00733895	0	0	0.0279755	0	0.12353	0.0339018	0.0306837	0.0603695	0	0.0428546	0.083225	0.0371287	0.122908
ANKRD53	0	0.547608	0.838235	0.429612	0.816689	0.70386	1	0.562299	0.847577	0.435422	0.401739	0.797254	0.991351	0.470984
ANKRD54	0.558234	0.499505	0.501083	0.531584	0.459172	0.568998	0.569534	0.471318	0.534684	0.531148	0.568096	0.595046	0.532835	0.605746
ANKRD55	0	0	0	0	0	0	0	0	0	0	0	0	0	0
ANKRD6	0	0	0	0	0	0.114562	0	0	0.113547	0	0	0	0.017791	0.0575
ANKRD60	0	0	0	0	0	0	0	0	0	0	0	0	0.495734	0
ANKRD61	0.143435	0	0.117177	0.178597	0	0.303631	0	0.0582011	0.165502	0	0.186779	0	0	0.420113
ANKRD62	0	0	0	0	0	0	0	0	0	0	0	0	0	0
ANKRD63	0	0	0	0	0	0	0	0	0.0517118	0	0	0	0	0
ANKRD65	0	0.711285	0	1	0	0	0	0	0.543478	0	0	0.706499	0	0
ANKRD66	0	0	0	0	0	0	0	0	0	0	0	0	0	0
ANKRD7	0	0	0	0	0	0	0	0	0	0	0	0	0	0
ANKRD9	0	0.15924	0	0.186251	0.151916	0.198134	0.195018	0.19493	0.146602	0.157197	0.147727	0.237229	0.250607	0.166994
ANKS1A	0.342484	0.277159	0.355336	0.353378	0.265119	0.350274	0.357064	0.253862	0.357064	0.33284	0.275135	0.352143	0.357064	0.369822
ANKS1B	0	0	0.0567164	0.12898	0	0.0953058	0.131816	0	0	0	0	0	0.0748865	0.0522648
ANKS3	0.354148	0.415339	0.373156	0.278788	0.28509	0.36027	0.398027	0.404221	0.325101	0.327843	0.298	0.361622	0.363995	0.433764
ANKS4B	0	0	0	0	0	0	0	0	0	0.46579	0	0	0	0
ANKS6	0.217822	0.275044	0.386753	0.243854	0.25671	0.31281	0.280061	0.355263	0.401423	0.223694	0.306554	0.459428	0.344198	0.414553
ANKUB1	0	0	0	0	0	0	0	0	0	0	0	0.0938697	0	0
ANKZF1	0.198422	0.131285	0.214673	0.187615	0.199788	0.118427	0.167333	0.096611	0.07794	0.151137	0.218718	0.116611	0.179615	0.205609
ANLN	0.376162	0.369239	0.363046	0.36201	0.378412	0.389485	0.363673	0.365008	0.394016	0.372529	0.394898	0.421832	0.373282	0.374113
ANO1	0	0	0	0	0	0	0	0	0.123361	0	0	0.18724	0.203751	0
ANO10	0.28313	0.190214	0.28608	0.237787	0.28	0.324576	0.536138	0.256191	0.216746	0.383912	0.318705	0.396998	0.392517	0.334071
ANO3	0	0	0	0	0	0	0	0	0	0	0	0	0	0
ANO4	0	0	0	0	0	0.127914	0	0	0	0	0.0653655	0	0	0
ANO5	0	0.225373	0	0.344717	0.313055	0.0856134	0.0402299	0	0.0963222	0.0513966	0	0	0	0
ANO6	0.191419	0.214338	0.00843882	0.196526	0.15103	0.24925	0.212845	0.183559	0.190698	0.199716	0.199779	0.272221	0.213058	0.199168
ANO7	0	0	0.146972	0	0	0	0.237327	0	0	0	0	0	0	0
ANO8	0.303432	0.315641	0.260426	0.185721	0.321954	0.295285	0.309225	0.330632	0.263426	0.282992	0.197582	0.314826	0.306481	0.322136
ANO9	0	0.114066	0	0	0	0	0	0	0.0693013	0	0	0	0.202418	0.598765
ANOS1	0	0	0	0	0	0	0	0	0	0	0	0	0	0
ANP32A	0.0871572	0.0874386	0.0941514	0.0862164	0.0913755	0.0948972	0.124803	0.0861926	0.0869505	0.0808042	0.0972678	0.0915209	0.0843259	0.0835345
ANP32B	0.100981	0.0885501	0.086147	0.0914114	0.103908	0.0904123	0.0844548	0.0876574	0.0865568	0.0846512	0.0972742	0.103999	0.0883495	0.1
ANP32D	0	0	0	0	0	0	0.710706	0.88586	0	0	0	0	0	0
ANP32E	0.228176	0.196226	0.214446	0.236954	0.230756	0.213352	0.198933	0.230947	0.20794	0.178239	0.19656	0.217473	0.231427	0.253602
ANPEP	0	0	0	0	0	0.179641	0	0	0	0.295082	0.309163	0.39726	0.514237	0.493505
ANTKMT	0.079096	0	0.0432608	0	0	0	0.0361953	0.00805566	0.0718241	0	0	0	0	0
ANTXR1	0.253404	0	0	0.119439	0.0948234	0.254017	0.0887279	0.268742	0.0840841	0.0932096	0.10154	0.116068	0.26523	0.269417
ANTXR2	0.173356	0.105148	0	0	0.141461	0.197374	0	0	0	0	0.084286	0	0.190125	0.117062
ANTXRL	0.20878	0.23341	0.241405	0.159324	0.156993	0.166428	0.11559	0.17489	0.159657	0.0484805	0.347523	0.333333	0.182843	0.183954
ANXA1	0.200613	0	0	0	0.197782	0.213592	0.201674	0.169856	0.203235	0	0.204884	0.208666	0.173124	0.192752
ANXA10	0	0	0	0	0	0.427152	0	0	0.204988	0	0	0.423462	0.265248	0
ANXA11	0.220345	0.220762	0.235891	0.225689	0.244272	0.22423	0.270914	0.367863	0.367863	0.216793	0.298861	0.367863	0.367863	0.292278
ANXA13	0	0	0	0	0	0	0	0	0	0.192308	0	0	0	0
ANXA2	0	0.111202	0.0862857	0.149959	0.15313	0.328467	0.180393	0.242237	0.148632	0.350312	0.275491	0.202333	0.235527	0.328467
ANXA2R	0.205205	0.0762548	0.0286685	0.0770365	0.0412817	0.169916	0.0861547	0.023622	0.0296899	0.022393	0.218275	0.0770081	0.243255	0.253204
ANXA3	0	0	0	0.206823	0	0.154828	0.248656	0.462514	0.493403	0.162457	0.11157	0.486431	0.44114	0.211307
ANXA4	0.170509	0.296775	0.0858396	0.0906749	0.186957	0.374082	0.378419	0.392875	0.350207	0.357446	0.280548	0.375087	0.316438	0.396074
ANXA5	0	0.213907	0.142341	0.195869	0.217804	0.237103	0.157117	0.179926	0.19119	0.207742	0.229528	0.234082	0.226412	0.238988
ANXA6	0.356137	0.466721	0.452447	0.335473	0.193225	0.303571	0.334348	0.291453	0.405079	0.314762	0.324157	0.27114	0.242006	0.333107
ANXA7	0.635583	0.633339	0.623772	0.637281	0.644876	0.651755	0.635752	0.622698	0.628188	0.589672	0.243343	0.6206	0.680123	0.649409
ANXA8	0	0	0	0	0	0.410832	0	0	0	0	0	0.239062	0.193467	0.256029
ANXA8L1	0	0	0	0	0	0.637744	0	0.244019	0	0	0	0.192871	0	0.209402
ANXA9	0	0	0.175152	0.0675182	0.411332	0.554802	0.21909	0.291417	0.304801	0.111928	0	0.314985	0.23224	0.581498
AOAH	0.129032	0	0	0	0	0	0	0	0	0	0	0	0	0
AOC1	0	0	0	0	0	0	0	0	0	0	1	0	0	0
AOC2	0	0	0	0	0	0	0	0	0.614009	0	0	0	0	0.284133
AOC3	0	0	0	0.17284	0	0	0	0	0	0.209131	0	0	0	0
AOPEP	0.160938	0.123153	0.243144	0.192081	0.240725	0.295211	0.303357	0.224977	0.230701	0.234818	0.141926	0.384201	0.333736	0.279142
AOX1	0	0.0556348	0	0	0	0	0.113372	0	0	0.162405	0	0	0	0.214948
AP1AR	0.243231	0.124962	0.263782	0.129176	0.281893	0.328956	0.289003	0.228004	0.240516	0.261816	0.121971	0.308826	0.240506	0.33832
AP1B1	0.464615	0.414772	0.427505	0.434496	0.39148	0.414297	0.439254	0.343311	0.401185	0.384727	0.415807	0.402573	0.416334	0.459537
AP1G1	0.369646	0.361198	0.380814	0.383509	0.400794	0.359267	0.39283	0.374509	0.386069	0.377573	0.381111	0.3874	0.340991	0.423151
AP1G2	0	0	0	0	0	0	0.053277	0	0	0	0	0	0	0
AP1M1	0.473181	0.340615	0.459571	0.320594	0.382614	0.50036	0.305734	0.430365	0.477106	0.37246	0.444083	0.490461	0.455245	0.505565
AP1M2	0	0	0	0	0	0	0.491064	0	0.301286	0	0	0.52732	0.336735	0
AP1S1	0.0843585	0	0.191007	0	0.0917782	0.143887	0.267036	0.0614125	0.240417	0	0.16734	0.292357	0.146386	0.257821
AP1S2	0.119414	0.0700433	0.0689893	0.165787	0.119222	0.10485	0.0959716	0.109656	0.103216	0.135518	0.13038	0.107303	0.0781615	0.107587
AP1S3	0.270576	0.391293	0.248318	0.375138	0.239645	0.41105	0.425115	0.360827	0.440023	0.243402	0.110096	0.414335	0.422869	0.157133
AP2A1	0.44139	0.367017	0.483955	0.465753	0.26646	0.5388	0.486279	0.374894	0.471362	0.333749	0.539307	0.415725	0.509023	0.508422
AP2A2	0.383172	0.340143	0.42866	0.434524	0.368411	0.415687	0.369636	0.382163	0.40199	0.255411	0.40161	0.317652	0.448741	0.418841
AP2B1	0.197685	0.160115	0.215385	0.183684	0.243538	0.214262	0.223167	0.19982	0.21663	0.183512	0.245442	0.217369	0.216299	0.215457
AP2M1	0	0	0	0	0	0.130334	0.00671517	0.00631801	0.0064194	0	0.00646552	0	0.0985242	0.111698
AP2S1	0.475627	0.049487	0.307721	0.329907	0.303395	0.522732	0.533702	0.414204	0.539585	0.176104	0.525857	0.53324	0.451771	0.526213
AP3B1	0.42033	0.401714	0.411665	0.370584	0.428433	0.421301	0.410123	0.36248	0.418335	0.405467	0.425877	0.403448	0.424671	0.414509
AP3B2	0	0	0.126207	0	0.0908602	0.20124	0.0275072	0.0534591	0.0349908	0	0	0	0.0253411	0.05
AP3D1	0.455201	0.42576	0.426531	0.470556	0.442495	0.556964	0.578926	0.524297	0.57637	0.461497	0.454121	0.621823	0.555192	0.556363
AP3M1	0.295196	0.274457	0.271141	0.32002	0.306191	0.298024	0.330567	0.295033	0.287077	0.267016	0.213301	0.330567	0.330567	0.30059
AP3M2	0.300878	0.278394	0.203704	0.310214	0.228393	0.278201	0.272597	0.23856	0.408372	0.329466	0.278387	0.236783	0.279227	0.290293
AP3S1	0.233885	0.238187	0.242176	0.230004	0.231988	0.242176	0.252134	0.251575	0.242176	0.240376	0.270694	0.261442	0.242799	0.242176
AP3S2	0.483255	0.453026	0.473035	0.445819	0.475691	0.47121	0.424631	0.405767	0.451147	0.439637	0.118136	0.467388	0.452759	0.441054
AP4B1	0.351282	0.312098	0.268232	0.201902	0.315366	0.349963	0.333197	0.302442	0.281337	0.273298	0.176927	0.322354	0.356481	0.352853
AP4E1	0.563636	0.584623	0.465297	0.547977	0.50666	0.468232	0.459307	0.494145	0.495164	0.506361	0.465138	0.363151	0.514558	0.447579
AP4M1	0.140161	0.112757	0.0976013	0.0933077	0.0836879	0.213249	0.178518	0.0958333	0.159073	0.107224	0.123601	0.138849	0.099772	0.127821
AP4S1	0.209272	0.176125	0.218022	0.18211	0.254416	0.287601	0.334467	0.200542	0.3183	0.224323	0.323368	0.223282	0.211364	0.335204
AP5B1	0	0	0	0.069094	0	0.104065	0.120125	0.103013	0.138225	0	0.159054	0.1852	0.160649	0.125501
AP5M1	0.274573	0.272204	0.276008	0.277821	0.293751	0.274573	0.274573	0.309105	0.279235	0.280592	0.309691	0.298419	0.277738	0.274573
AP5S1	0.295628	0.393333	0.309224	0.366611	0.288596	0.263158	0.255498	0.280673	0.32822	0.263253	0.255977	0.302564	0.27027	0.290409
AP5Z1	0.365328	0.344524	0.304949	0.351471	0.290376	0.393445	0.367854	0.303738	0.298399	0.280235	0.37351	0.337768	0.3471	0.339623
APAF1	0.338255	0.339379	0.335903	0.0974074	0.311181	0.343246	0.291848	0.349106	0.236552	0.293269	0.359812	0.130285	0.27798	0.340466
APBA1	0	0	0	0.132135	0.0666667	0.272774	0.190492	0	0	0	0.0236565	0.336242	0.198209	0.206052
APBA2	0	0	0	0	0	0	0	0	0	0	0	0	0	0
APBA3	0.361483	0.318945	0.300999	0.320218	0.309923	0.381567	0.221654	0.293904	0.361476	0.272514	0.339753	0.267016	0.264791	0.460722
APBB1	0.192782	0.198011	0	0.187661	0.343003	0.443204	0.200549	0.33589	0.269948	0.189117	0.420578	0.236246	0.249734	0.518125
APBB1IP	0.367552	0.246928	0.272998	0.27602	0.162264	0	0.182609	0	0	0	0	0	0	0.206136
APBB2	0	0.149401	0	0	0.204087	0.19173	0.229338	0.125279	0.228411	0.190839	0.202607	0.164877	0.2131	0.212366
APBB3	0.0978048	0.0618522	0.121344	0.0557647	0.0779089	0.0766576	0.0884298	0.0746878	0.0735398	0	0.0683667	0.083378	0.0773879	0.0926183
APC	0.324561	0.176832	0.375962	0.160996	0.212015	0.369214	0.229769	0.184087	0.131537	0.174147	0.370698	0.110204	0.365276	0.366757
APC2	0.197343	0.31384	0.0118188	0.258621	0.238158	0.092938	0.123576	0.101034	0.127557	0.176241	0.124828	0.137586	0.146204	0.124228
APCDD1	0	0	0	0	0	0	0.0436331	0	0	0.0184766	0.00487465	0	0	0
APCDD1L	0	0	0	0	0	0	0	0	0	0	0.125244	0.238998	0.235708	0.239385
APCS	0	0	0	0	0	0.450652	0	0	0	0	0	0	0	0.425947
APEH	0.0162693	0	0.0702825	0.00128766	0	0	0	0.0521957	0.114839	0.000165044	0	0.0728769	0.0127207	0
APELA	0	0	0	0	0	0	0	0	0	0	0	0	0	0
APEX1	0.164002	0.179637	0.131794	0.111591	0.187457	0.20531	0.161352	0.128492	0.141856	0.129593	0.132924	0.160694	0.173652	0.177232
APEX2	0.189683	0.193435	0.135135	0.172152	0.124951	0.14635	0.233003	0.231662	0.174753	0.20947	0.11149	0.261462	0.232901	0.115369
APH1A	0.0689327	0.0590743	0.0710098	0.126054	0.096294	0.0711955	0.0612199	0.0452055	0.0392022	0.0322045	0.0499426	0.0325176	0.0244332	0.0210961
APH1B	0.285714	0.247664	0.1623	0.210342	0.261503	0.24715	0.218507	0.13109	0.206116	0.213616	0.258958	0.198884	0.219008	0.179054
API5	0.174735	0.17597	0.17389	0.174766	0.179019	0.175429	0.174735	0.176642	0.174077	0.174923	0.212433	0.174829	0.174389	0.173952
APIP	0.376547	0.24966	0.389082	0.326484	0.263167	0.375932	0.313519	0.315844	0.300476	0.252929	0.300531	0.337245	0.358327	0.421284
APLF	0.116714	0.135898	0.126847	0.183377	0.169415	0.145309	0.0931284	0.0917695	0.15031	0.122927	0.127328	0.130256	0.130918	0.167397
APLN	0.0427625	0	0	0	0	0	0	0	0	0	0	0	0	0
APLNR	0	0	0	0	0	0	0	0	0	0	0	0	0	0
APLP1	0	0	0	0	0.0354978	0.0349382	0.037664	0	0.0501185	0	0	0	0	0.005
APLP2	0.122472	0	0.125547	0.0229452	0.0233298	0.124287	0.121979	0.0730728	0.128145	0.119334	0.109315	0.156643	0.116978	0.114906
APMAP	0.0946266	0.0640394	0.138672	0.100387	0.0592394	0.128537	0.0978368	0.110661	0.0936768	0.0966019	0.119699	0.0958412	0.109091	0.146306
APOA1	0	0	0	0	0	0	0	0	0	0.205113	0	0	0	0
APOA2	0.0187266	0	0	0	0.0130174	0	0	0.00326797	0.0253076	0.179143	0	0	0	0
APOA4	0	0	0	0	0	0	0	0	0	0.25553	0	0	0	0
APOA5	0.0695696	0.0757493	0.0747312	0.0533589	0.0509905	0.21723	0.0720954	0.0692576	0.0667948	0.171117	0.0685742	0.0696393	0.0722829	0.102082
APOB	0	0	0	0	0	0	0	0	0	0.184761	0	0	0	0
APOBEC1	0	0	0	0	0	0	0	0	0	0	0	0	0	0
APOBEC2	0.879464	0	0	0.396226	0.276946	0	0	0	0	0.0946822	0	0	0	0
APOBEC3A	0	0	0	0	0	0	0	0	0	0	0	0	0	0
APOBEC3B	0	0.337731	0	0.246156	0.284165	0	0.180589	0.231595	0.291279	0	0.26273	0.272555	0.265045	0.111721
APOBEC3C	0.176709	0.222222	0.168151	0.3255	0.279307	0.228462	0	0	0.146825	0.0790763	0.262826	0.361494	0.299596	0.322609
APOBEC3D	0.242488	0.21903	0.204181	0.29199	0.245489	0.345545	0	0	0	0.212168	0.317379	0.550367	0.382192	0.340239
APOBEC3F	0.216035	0.293904	0	0.286076	0.322969	0.13929	0	0	0.314128	0.101826	0.220318	0.320764	0	0.174555
APOBEC3G	0.206213	0.447555	0.174771	0.458136	0.422478	0	0	0	0	0	0	0	0.983373	0.110384
APOBEC3H	0	0.361642	0	0.28088	0.381702	0	0.0809249	0	0.336379	0	0	0.270897	0.283315	0
APOBEC4	0	0.0176963	0	0	0	0.527439	0.973231	0	0.97318	0	0	0	0	0.225806
APOBR	0.303444	0.227983	0.286756	0.20975	0.257684	0.171006	0.334752	0.297554	0.32808	0.219499	0.103152	0.52523	0.107443	0.236842
APOC1	0	0.233607	0.359848	0.184	0.41374	0.430415	0.254011	0	0.388822	0.491895	0.192938	0.345013	0.308493	0.388034
APOC2	0	0	0.564516	0	0	0	0	0	0	0.414289	0	0	0	1
APOC3	0	0	0	0	0	0	0	0	0	0.289654	0	0	0	0
APOC4	0	0	0.564516	0	0	0	0	0	0	0.551716	0	0	0	0
APOC4-APOC2	0	0	0.564516	0	0	0	0	0	0	0.547425	0	0	0	0
APOD	0	0	0	0.432117	0	0	0.213959	0	0	0	0	0	0	0.250967
APOE	0	0	0	0	0	0.108764	0.0626888	0	0.308966	0.28488	0	0	0	0
APOF	0.55039	0.521676	0.526996	0.566533	0.514294	0.552711	0.510289	0.452037	0.466569	0.354151	0.624189	0.488356	0.525036	0.545968
APOH	0	0	0	0	0	0	0	0	0	0.493411	0	0	0	0
APOL1	0.354729	0.605112	0.250501	0.320562	0.273271	0	0	0.283368	0	0.637266	0.344828	0.186501	0	0.240909
APOL2	0.37069	0.387041	0.353321	0.374376	0.345322	0.185476	0.253082	0.316232	0.283148	0.374082	0.281454	0.233594	0.228302	0.381617
APOL3	0.410714	0.431178	0.357895	0.43387	0.188819	0	0	0	0	0.372503	0.348749	0.122581	0.316239	0.441119
APOL4	0.337355	0	0	0	0	0	0.537867	0	0	0.548949	0	0.747607	0.697236	0
APOL5	0	0	0	0	0	0	0	0	0	0	0	0	0	0
APOL6	0.545042	0.538593	0.158144	0.529835	0.635126	0.325893	0.188045	0.429051	0.289157	0.465567	0.426854	0.534454	0.427536	0.605865
APOLD1	0.038316	0.0417741	0.0368685	0.0549153	0.0415385	0.0691716	0.163396	0.134807	0.161869	0.249231	0.16796	0.148823	0.123315	0.150968
APOM	0.118783	0.124237	0.180781	0.0825342	0.101263	0.19899	0.224275	0.0930476	0.182071	0.220512	0.11877	0.0926756	0.0693633	0.227377
APOO	0.409237	0.299216	0.418798	0.412994	0.417671	0.288897	0.329441	0.379185	0.316456	0.228358	0.00331675	0.416439	0.359171	0.181402
APOOL	0.416461	0.229409	0.403302	0.486417	0.002149	0.458058	0.43492	0.407368	0.421784	0.233645	0.345233	0.455852	0.445791	0.411632
APP	0	0	0	0.0250343	0.0253296	0.0253913	0.0246206	0.0247039	0.0253869	0.0247039	0.0209343	0.0245419	0.024633	0.0254134
APPBP2	0.308442	0.306641	0.298996	0.303367	0.309227	0.359876	0.367378	0.298419	0.304376	0.30483	0.369919	0.331658	0.304263	0.387075
APPL1	0.406223	0.354757	0.398704	0.379811	0.358164	0.410434	0.379374	0.395593	0.393508	0.295464	0.341902	0.308702	0.393832	0.391562
APPL2	0.204011	0.141264	0.240237	0.256566	0.16047	0.257441	0.254179	0.206978	0.151431	0.224651	0.263399	0.247364	0.257777	0.270788
APRT	0.16917	0.172794	0.144481	0.0772397	0.210719	0.214472	0.182764	0.177753	0.236205	0.156909	0.193377	0.144552	0.188	0.196249
APTX	0.570113	0.504238	0.553208	0.54497	0.586702	0.557424	0.570385	0.512278	0.570881	0.522504	0.518991	0.501927	0.546961	0.584899
AQP1	0	0	0	0	0	0.0589696	0	0.0897561	0.229146	0	0	0.12483	0.162278	0.100317
AQP10	0.0445697	0	0.0452653	0.0403818	0.0507881	0.0499426	0.0338879	0	0.0343535	0	0.0127119	0	0.033763	0.0342253
AQP11	0	0.181283	0.125	0.0586172	0.28125	0.111958	0.109904	0.31441	0.0829787	0.347672	0.132802	0.2254	0.0985429	0.192485
AQP12B	0	0	0	0	0	0	0	0	0	0	0	0	0	0
AQP2	0	0	0.368963	0.853896	0	0	0	0.367407	0.771084	0	0	0	0	0.203518
AQP3	0.0629874	0	0	0.127005	0.146957	0	0.121196	0.0989742	0	0	0	0	0	0
AQP4	0	0	0	0	0	0	0	0	0	0	0	0	0	0
AQP5	0.0483271	0	0.122133	0	0	0	0	0.125309	0.0626618	0	0	0	0	0
AQP6	0.044	0	0	0	0	0	0	0	0	0	0	0	0	0
AQP7	0	0	0	0	0	0	0.185602	0.246365	0	0	0	0	0	0
AQP7B	0	0	0	0	0	0	0	0	0	0	0	0.165917	0.144923	0
AQP8	0	0	0	0	0	0	0	0	0	0	0	0	0	0
AQP9	0	0	0	0	0	0	0	0	0	0	0	0	0.374437	0
AQR	0.529049	0.505082	0.536074	0.529076	0.504115	0.533475	0.532722	0.561632	0.532159	0.54644	0.602064	0.570066	0.51949	0.539032
AR	0	0	0	0	0	0	0	0	0	0	0	0	0	0
ARAF	0.378566	0.256057	0.336037	0.319009	0.232223	0.311021	0.300713	0.416976	0.315914	0.187115	0.165243	0.084628	0.294981	0.341021
ARAP1	0.264129	0.276641	0.311249	0.221198	0.28928	0.283678	0.295722	0.298458	0.316768	0.324384	0.235601	0.358249	0.275063	0.253757
ARAP2	0.193798	0.183638	0.000940734	0.157251	0.0154128	0	0.107086	0.0710466	0.199863	0	0	0.199713	0.0972763	0
ARAP3	0	0	0	0	0	0.0463652	0	0.0542606	0.0525731	0	0.104822	0.184712	0.0506058	0
ARC	0	0	0	0	0	0	0	0	0.00787057	0	0	0	0	0
ARCN1	0.363038	0.335446	0.364698	0.356631	0.3457	0.345473	0.336341	0.318496	0.364646	0.346494	0.351208	0.36293	0.32268	0.421766
AREG	0	0.0926099	0.0667116	0.303327	0.255732	0	0.164344	0.146038	0.174968	0.102911	0.0786338	0.0428943	0.176132	0.0759202
AREL1	0.225538	0.207705	0.19722	0.18127	0.233385	0.217901	0.202909	0.231267	0.216891	0.218465	0.241707	0.22073	0.221583	0.221887
ARF1	0.265648	0.281303	0.236858	0.260438	0.277337	0.286225	0.265577	0.230616	0.269767	0.232002	0.244951	0.283847	0.26974	0.276908
ARF3	0.242173	0.22382	0.267954	0.261097	0.243648	0.241838	0.248216	0.241565	0.242684	0.213514	0.257378	0.245138	0.217744	0.247321
ARF4	0.289871	0.286816	0.303451	0.294831	0.299707	0.33952	0.306977	0.279674	0.297549	0.294378	0.306369	0.294631	0.305036	0.352327
ARF5	0.0012785	0.00406421	0.00643264	0.0315929	0.0566825	0.0188991	0.0387931	0.0397949	0.0574919	0	0	0.0369247	0.00797045	0.0670741
ARF6	0.0756474	0.0711884	0.0473056	0.019007	0.0866771	0.0481608	0.047959	0.0487305	0.0487843	0.0500081	0.0762999	0.048501	0.0488924	0.12179
ARFGAP1	0.0453368	0.0300815	0.0597946	0.0295447	0.0580966	0.036916	0.0794692	0.0748077	0.0603984	0.0690415	0.0534596	0.0735852	0.0584478	0.142275
ARFGAP2	0.0815241	0.0464203	0.0821233	0.0964548	0.0770514	0.073788	0.168587	0.148911	0.0910056	0.101852	0.0876481	0.0772027	0.112202	0.0938611
ARFGAP3	0.418403	0.362924	0.0151515	0.405592	0.409247	0.397617	0.145404	0.217417	0.168718	0.288143	0.410166	0.455906	0.349494	0.411795
ARFGEF1	0.0937796	0	0.0880088	0.0834795	0.0351278	0.144854	0.194766	0.0508792	0.0804054	0.0484735	0.177152	0.070014	0.152271	0.128619
ARFGEF2	0.363502	0.385755	0.39119	0.383376	0.372515	0.404831	0.370543	0.375914	0.385995	0.385489	0.501972	0.379646	0.392739	0.396138
ARFGEF3	0	0	0	0.109611	0.11271	0	0.181083	0	0.0892388	0	0	0.18083	0.141625	0
ARFIP1	0.135143	0.1376	0.162659	0.167822	0.163759	0.172337	0.174268	0.173226	0.16931	0.139595	0.230144	0.175165	0.173325	0.170023
ARFIP2	0.150613	0.135	0.176963	0.13675	0.125259	0.271929	0.152379	0.145916	0.126091	0.117577	0.0496625	0.140072	0.150777	0.265453
ARFRP1	0.413164	0.360675	0.447684	0.406471	0.426755	0.428772	0.424608	0.396489	0.418353	0.440819	0.352461	0.416957	0.419182	0.42966
ARG1	0	0	0	0	0	0	0	0	0	0.236111	0	0	0	0
ARG2	0.000924642	0	0.0521173	0.0578313	0.0596273	0.0732733	0.0461095	0.18638	0	0.131313	0	0.180046	0.0738032	0.145228
ARGFX	0	0	0	0	0	0	0	0	0	0	0	0	0	0
ARGLU1	0.26768	0.260224	0.42438	0.259266	0.259713	0.258268	0.256339	0.347826	0.366681	0.287755	0.256473	0.280946	0.258177	0.252696
ARHGAP1	0.28396	0.292308	0.295183	0.25	0.308049	0.287175	0.281046	0.231769	0.257084	0.261364	0.229369	0.300728	0.335627	0.274368
ARHGAP10	0	0.0798106	0	0.127927	0.123429	0.0800136	0.0969667	0.0903422	0.12628	0	0.109506	0.159621	0.125101	0.08942
ARHGAP11A	0.367665	0.333467	0.368069	0.341093	0.372886	0.381314	0.369336	0.378882	0.356748	0.318816	0.396555	0.346906	0.371399	0.39791
ARHGAP11B	0.375207	0.376632	0.420167	0.334312	0.368551	0.424013	0.355373	0.339084	0.337857	0.318687	0.375363	0.369857	0.343701	0.375848
ARHGAP12	0.291126	0.253904	0.0644315	0.302571	0.258943	0.294625	0.318504	0.284151	0.347787	0.33066	0.192271	0.296171	0.291555	0.316032
ARHGAP15	0.235327	0.163505	0.163609	0.0794443	0	0	0	0	0	0	0	0	0	0
ARHGAP17	0.318404	0.335141	0.317951	0.304114	0.337121	0.332823	0.332823	0.341127	0.330739	0.323354	0.320965	0.311058	0.347247	0.31619
ARHGAP18	0	0.247542	0	0.244484	0.193067	0.278254	0.153986	0.131301	0.286908	0.251398	0.263605	0.168204	0.142145	0.268608
ARHGAP19	0.599845	0.588336	0.425159	0.580367	0.576215	0.638758	0.526336	0.49283	0.598897	0.56383	0.654234	0.572566	0.62043	0.644875
ARHGAP19-SLIT1	0.599845	0.588336	0.425159	0.580367	0.576215	0.638758	0.526336	0.49283	0.598897	0.56383	0.654234	0.572566	0.62043	0.644875
ARHGAP20	0	0	0.0292505	0.019544	0	0.0170334	0	0	0	0	0.330747	0	0	0.199275
ARHGAP21	0	0	0	0	0	0	0	0	0	0	0	0	0	0
ARHGAP22	0	0	0.0305944	0	0	0.328638	0	0	0.273709	0	0.23909	0	0.257143	0.318327
ARHGAP23	0.280053	0	0	0.296169	0.113628	0.266715	0	0.101239	0.0265716	0	0.269357	0.119661	0	0.289956
ARHGAP24	0	0	0.200732	0	0	0	0	0	0	0	0	0.0155496	0	0.198664
ARHGAP25	0.284668	0.114318	0.267442	0.124926	0.13268	0	0	0	0	0	0.145278	0	0.270079	0
ARHGAP26	0.0930184	0.0578455	0.0670144	0.151125	0.147444	0.0685714	0.048988	0.0706131	0.215589	0.206681	0.0798279	0.19879	0.184961	0.0741996
ARHGAP28	0	0	0	0	0	0	0	0	0	0	0.0544718	0	0.0272	0
ARHGAP29	0.204819	0	0.179167	0.180786	0.170933	0.38048	0.298349	0.242424	0.316098	0.279611	0.331063	0.316226	0.31597	0.316804
ARHGAP30	0.377937	0.395489	0.396812	0.410898	0.420687	0	0	0	0	0	0	0	0	0
ARHGAP31	0.129258	0.1045	0	0.134311	0	0.0869352	0	0	0	0	0.0722352	0.104922	0.0746131	0.0826772
ARHGAP32	0	0	0	0	0	0.123561	0.06191	0	0.173042	0	0	0.242107	0	0.246442
ARHGAP33	0.35885	0.155157	0.457926	0.436032	0.310559	0.42309	0.350639	0.221405	0.311099	0.394215	0.422481	0.146432	0.207906	0.260933
ARHGAP35	0.207535	0.0330604	0.0983607	0.0330701	0.0627379	0.176938	0.159429	0.0474464	0.0904459	0.15005	0.136276	0.112022	0.0825028	0.242221
ARHGAP36	0	0	0	0	0	0	0	0	0	0	0	0	0	0
ARHGAP39	0	0	0.642268	0	0	0	0	0	0	0.324638	0	0	0	0
ARHGAP4	0.140199	0.168259	0.133979	0.147476	0.178226	0	0.129176	0.146835	0.153562	0.0796304	0	0.128795	0.166481	0.0953507
ARHGAP40	0	0	0	0.110048	0	0.127098	0.408537	0.097786	0.12819	0.255613	0	0.400424	0.502622	0.0721088
ARHGAP42	0	0	0	0.0717146	0.236249	0	0	0	0.195577	0	0.209598	0.213831	0.218708	0
ARHGAP44	0	0	0.125764	0	0	0	0	0	0	0	0	0	0	0
ARHGAP45	0.151727	0.200905	0.116964	0.268161	0.282956	0	0	0.0646664	0.0460885	0	0	0	0	0
ARHGAP5	0.0950935	0.0101695	0.0928857	0.0638298	0.0725191	0.0818862	0.0925283	0.0842029	0.0882268	0.0892155	0.0733485	0.0756657	0.081668	0.079005
ARHGAP6	0	0	0	0	0	0	0	0	0	0	0	0	0	0
ARHGAP8	0	0	0	0	0	0	0.474554	0	0.431168	0	1	0.449954	0.443743	0
ARHGAP9	0.101555	0.131637	0	0	0	0	0	0	0	0	0.212377	0	0	0.318571
ARHGDIA	0.167289	0.123302	0.255912	0.0402275	0.182819	0.097718	0.10968	0.0946893	0.173294	0.0439189	0.0707873	0.174286	0.0360053	0.16416
ARHGDIB	0.337946	0.198585	0.240505	0.260761	0.122694	0.200213	0	0	0	0	0	0.234904	0.192209	0.0695007
ARHGDIG	0	0	0	0	0	0	0	0	0	0	0	0	0	0
ARHGEF1	0.211691	0.222379	0.228158	0.203176	0.204668	0.212608	0.194286	0.153101	0.220228	0.17986	0.227792	0.21853	0.17267	0.198516
ARHGEF10	0	0	0	0	0	0.0587866	0	0	0.0540697	0	0.0628495	0	0	0.0522596
ARHGEF10L	0	0	0	0	0	0.611059	0.458272	0.870283	0.367601	0.408107	0.498439	0	0	0.470647
ARHGEF11	0	0.10516	0	0.0506823	0.136693	0.115293	0.132767	0.0735779	0.155867	0.143944	0.132638	0.136236	0.132922	0.147346
ARHGEF12	0	0.0657415	0.113539	0.126731	0.112709	0.170514	0.125563	0.154317	0.142537	0.125116	0.187763	0.183883	0.142665	0.172435
ARHGEF15	0	0	0	0	0	0	0	0	0	0	0	0	0	0
ARHGEF16	0	0	0	0	0.130435	0	0.122539	0.113871	0.135758	0.202679	0	0.133707	0.12484	0.170286
ARHGEF17	0	0.0236526	0	0	0	0.0187289	0.0189353	0.0318037	0	0.0199771	0.0194826	0.0203605	0	0.0191133
ARHGEF18	0.454189	0.475137	0.037123	0.724686	0.283168	0	0	0	0	0	0	0	0	0
ARHGEF19	0	0.261806	0	0.27312	0.185012	0.171367	0.164028	0.134483	0.15215	0.244994	0.154523	0.192573	0.268479	0.196885
ARHGEF2	0.0589177	0.0598934	0.0835916	0.0834769	0.0835916	0.0835916	0.0511701	0.0721174	0.0446618	0.0288688	0.0772251	0.0835916	0.093224	0.0835916
ARHGEF25	0	0	0	0.0192192	0	0.0125235	0.0217865	0	0.0354925	0.0201106	0.0173611	0	0.0192585	0.0134003
ARHGEF26	0	0	0	0.0702134	0.101266	0.122483	0.121132	0.0346021	0.19956	0.181927	0.00696056	0.149318	0.080793	0.0436288
ARHGEF28	0	0	0	0	0	0.104767	0.0522626	0	0	0.130266	0.169559	0.121075	0.125524	0.130769
ARHGEF3	0.165549	0.10602	0.309434	0.098823	0.0654328	0.0504484	0.208499	0.120318	0.118016	0.0947444	0	0.193922	0.202628	0.149065
ARHGEF33	0	0	0	0	0	0	0	0	0	0	0	0	0	0
ARHGEF35	0	0	0	0	0	0	0	0	0	0	0	0	0	0
ARHGEF37	0	0	0.534463	0.337481	0.193059	0.276821	0.394981	0.222138	0.367278	0.248811	0.133333	0.326316	0.266667	0.221821
ARHGEF38	0	0	0	0.182091	0	0.879476	0.0165485	0	0	0	0	0.0289256	0.412021	0
ARHGEF39	0.190921	0.120024	0.110712	0.287785	0.247783	0.200221	0.108997	0.185673	0.14196	0.199401	0.149659	0.215319	0.195997	0.205212
ARHGEF4	0	0	0	0	0	0	0	0	0	0	0	0	0	0
ARHGEF40	0	0	0	0	0	0	0	0	0	0	0	0	0	0
ARHGEF5	0	0	0	0	0	0	0.420103	0	0.6	0	0	0.410569	0.428977	0.389439
ARHGEF6	0.493698	0.106317	0	0	0	0	0	0	0	0	0	0	0.14656	0
ARHGEF7	0	0	0	0	0	0	0	0	0	0	0	0	0	0.0329311
ARHGEF9	0.033107	0.0472126	0.0461124	0.0512821	0.0431803	0.0398099	0.0427444	0	0.0283063	0	0	0	0.0352273	0.0378802
ARID1A	0.0127477	0.0132296	0.0135458	0.0132991	0.0132517	0.0127559	0.0127614	0.0138727	0.0126394	0.0128385	0.0135489	0.0127861	0.0129545	0.0128316
ARID1B	0.00666162	0.00598314	0.00706033	0.00806452	0.00631639	0.00592832	0.00594595	0.00755495	0.00733211	0.00708079	0.00823507	0.00661953	0.00669507	0.01518
ARID2	0.0379962	0.038349	0.0369473	0.0384654	0.0379962	0.0379962	0.0379962	0.0379962	0.0379962	0.0379962	0.0467692	0.0379962	0.0367314	0.0379962
ARID3A	0.126842	0.149351	0.0727003	0.136001	0.237568	0.0835403	0.0921818	0.151258	0.207445	0.173209	0.155086	0.112278	0.117626	0.171067
ARID3B	0.370171	0.258652	0.270015	0.306393	0.26515	0.378386	0.391956	0.367543	0.276784	0.261159	0.326811	0.330779	0.2681	0.392481
ARID3C	0	0	0	0	0	0	0	0	0	0	0	0	0	0
ARID4A	0.331056	0.318596	0.321902	0.295556	0.312051	0.336058	0.329381	0.284882	0.330734	0.315612	0.347128	0.301179	0.277805	0.340205
ARID4B	0.246567	0.246119	0.246066	0.245618	0.244997	0.245817	0.243692	0.229902	0.242376	0.249024	0.287332	0.247827	0.247044	0.246241
ARID5A	0.167077	0.221024	0.0193798	0.22957	0.240022	0.0514076	0.00635818	0.167543	0.144294	0.0454272	0.0904967	0.211919	0.087564	0.269657
ARID5B	0	0.0398278	0	0.037732	0	0.0425532	0.041267	0.0408479	0	0.0548636	0.0445998	0.0226226	0.0342871	0.0398492
ARIH1	0.357781	0.341444	0.342591	0.33865	0.341109	0.361568	0.422768	0.370879	0.347596	0.342538	0.350502	0.367272	0.343818	0.3473
ARIH2	0.480134	0.50275	0.528718	0.53124	0.503766	0.527455	0.540524	0.5054	0.475911	0.437675	0.528504	0.485976	0.484785	0.5077
ARL1	0.214568	0.132124	0.232727	0.20773	0.240467	0.251626	0.247676	0.204078	0.236961	0.260802	0.316073	0.266121	0.252398	0.249852
ARL10	0.309458	0.205143	0.223063	0.242828	0.252892	0.193943	0.28851	0.283127	0.295934	0.340776	0.309106	0.307551	0.218299	0.350452
ARL11	0	0.431315	0.391838	0.209893	0.483457	0	0.253566	0.195922	0	0.189991	0	0	0	0
ARL13A	0	0	0	0	0	0	0	0	0	0	0	0	0	0
ARL13B	0.441171	0.141189	0.434133	0.185637	0.357667	0.462026	0.355988	0.394755	0.328097	0.326351	0.375814	0.232197	0.343067	0.44864
ARL14	0	0	0	0	0	0	0	0.0614379	0.176652	0	0	0.325999	0.314668	0
ARL14EP	0.238606	0.214993	0.26042	0.231076	0.233635	0.252603	0.224821	0.243656	0.255511	0.150955	0.28164	0.271458	0.224797	0.253573
ARL14EPL	0	0	0	0	0	0	0	0	0.544942	0	0	0.623946	0.457112	0.367847
ARL15	0.0827182	0.0617326	0.0707861	0.0672298	0.138258	0.120797	0.115911	0.076087	0.0716007	0.073564	0.0369033	0.0794087	0.066352	0.139351
ARL16	0.116809	0.112154	0.111855	0.0951567	0.127432	0.224084	0.111153	0.114947	0.0926636	0.20503	0.214967	0.112382	0.122031	0.228077
ARL17A	0	0	0	0	0.177122	0	0.340741	0	0	0.286567	0	0.623606	0	0.177419
ARL17B	0	0	0	0	0	0	0	0	0	0	0	0	0	0
ARL2	0.549219	0.330072	0.511615	0.303677	0.397715	0.528028	0.488157	0.538998	0.44339	0.360452	0.535157	0.474598	0.353383	0.524166
ARL2BP	0.0998517	0.139738	0.314882	0.179298	0.197282	0.361863	0.387382	0.259878	0.229053	0.193422	0.253761	0.210095	0.252347	0.429592
ARL2-SNX15	0.549219	0.330072	0.511615	0.303677	0.397715	0.528028	0.488157	0.538998	0.44339	0.360452	0.535157	0.474598	0.353383	0.524166
ARL3	0.263369	0.227504	0.298161	0.314565	0.215723	0.297212	0.322992	0.16716	0.188044	0.21161	0.248339	0.146967	0.184245	0.22567
ARL4A	0	0	0	0	0	0.0547894	0.062037	0.0522388	0.0519068	0.0419019	0.107692	0	0.0509252	0.0423598
ARL4C	0.0379801	0	0	0.0389187	0	0.0397292	0	0	0.156385	0	0.0451312	0.037098	0.0375509	0
ARL4D	0.117329	0.113115	0	0.0193622	0.145499	0.0961098	0.0549159	0.128881	0.115228	0.0962521	0.0878548	0.108553	0.11747	0.125149
ARL5A	0.31532	0.321429	0.299495	0.319597	0.310225	0.325889	0.319208	0.320973	0.317718	0.363159	0.290381	0.323107	0.329037	0.319153
ARL5B	0.316325	0.335282	0.32543	0.320621	0.339637	0.337862	0.323211	0.311742	0.314882	0.322073	0.333047	0.320307	0.340742	0.34823
ARL5C	0.445284	0	0	0.0587031	0.0710824	0.0829234	0	0	0.0441826	0	0	0	0	0.112752
ARL6	0.051073	0.0541155	0.0838418	0	0.0443368	0.0338453	0.02833	0.0520105	0.0532438	0.0622595	0.0557377	0.0624008	0.0442873	0.0764482
ARL6IP1	0.278104	0.241907	0.186284	0.263886	0.252346	0.242952	0.296647	0.260417	0.307457	0.267795	0.294762	0.231869	0.294094	0.26086
ARL6IP4	0.177175	0.142825	0.15998	0.169405	0.127112	0.155937	0.160887	0.137119	0.16119	0.102134	0.114588	0.12994	0.155375	0.154137
ARL6IP5	0.183519	0.179711	0.113804	0.17707	0.0986783	0.180465	0.17826	0.175306	0.172741	0.0258329	0.15559	0.186223	0.177366	0.181642
ARL6IP6	0.153885	0.137177	0.153885	0.0607514	0.0941814	0.141591	0.153885	0.0638728	0.150747	0.142415	0.0940144	0.121813	0.109043	0.153885
ARL8A	0.335333	0.171153	0.278305	0.28726	0.190141	0.300752	0.30067	0.183556	0.252726	0	0.207606	0.234609	0.220865	0.298112
ARL8B	0.304876	0.290209	0.295298	0.295066	0.308386	0.290441	0.295037	0.309009	0.322079	0.30374	0.361215	0.291782	0.317494	0.312354
ARL9	0	0	0	0	0	0	0	0	0	0	0	0	0.0230701	0.152025
ARMC1	0.395634	0.224763	0.413401	0.333892	0.364222	0.470706	0.486683	0.342081	0.459134	0.293445	0.374454	0.389164	0.459205	0.448355
ARMC10	0.42038	0.442907	0.564053	0.401274	0.422953	0.575682	0.563415	0.466952	0.554095	0.397756	0.512815	0.560065	0.579051	0.558809
ARMC12	0.214683	0.286148	0.130593	0.181176	0.294707	0.186215	0.178607	0.278856	0.33957	0.579229	0.267635	0.215084	0.207547	0.185766
ARMC2	0.106236	0.135531	0.114062	0.105839	0.213888	0.248677	0.11161	0.111897	0.104756	0.0850816	0.123055	0.176793	0.130284	0.174483
ARMC3	0	0	0	0.0469738	0.0552083	0.0633374	0.044905	0	0.155704	0.0776119	0	0.139326	0.147933	0.0481036
ARMC5	0.224728	0.231044	0.195241	0.228912	0.202819	0.345291	0.302343	0.340317	0.182046	0.273238	0.296547	0.352973	0.263217	0.364326
ARMC6	0.596135	0.378436	0.590998	0.610034	0.570608	0.623956	0.585965	0.504042	0.581274	0.377817	0.542901	0.549296	0.577623	0.623738
ARMC7	0.364018	0.366176	0.377068	0.0983478	0.230977	0.268531	0.421263	0.297085	0.357297	0.222326	0.18642	0.404981	0.412464	0.274957
ARMC8	0.37011	0.335683	0.37678	0.371775	0.356943	0.374935	0.361843	0.331794	0.38449	0.380945	0.366969	0.371103	0.375809	0.376357
ARMC9	0.470622	0.436496	0.421971	0.347233	0.555086	0.725613	0.683779	0.464267	0.455613	0.439357	0.724	0.50699	0.564139	0.704752
ARMCX1	0	0	0	0	0.154195	0.121564	0.144873	0	0	0	0.0985855	0.214133	0	0.133205
ARMCX2	0	0.0488416	0	0	0	0.0375723	0.0453752	0	0	0	0.0425997	0	0	0.0290719
ARMCX3	0	0	0	0	0	0	0	0	0	0	0	0	0	0.0821319
ARMCX4	0	0	0	0	0	0.0774749	0	0	0	0	0.0864692	0	0	0.074948
ARMCX5	0.207722	0.207064	0.283195	0.271213	0.178935	0.0696995	0.112468	0.138051	0.185235	0.109714	0.0812911	0.189545	0.0972487	0.124134
ARMCX5-GPRASP2	0	0	0	0	0	0	0	0	0	0	0	0	0	0
ARMCX6	0	0	0	0	0	0	0	0	0	0	0	0	0	0
ARMH1	0.128271	0.5291	0.564614	0.433865	0.541082	0.402759	0.179049	0.596894	0.549887	0.481094	0.211675	0.516258	0.39136	0.454738
ARMH2	0	0	0	0	0	0.720414	0	0	0	0.648964	1	0	0.582435	0.314286
ARMH3	0.424444	0.394722	0.41614	0.397688	0.417801	0.421405	0.41606	0.389834	0.500144	0.462635	0.461667	0.348208	0.40893	0.409115
ARMH4	0.153631	0.105544	0.126655	0.129126	0.17502	0.0607882	0.126364	0	0.123388	0.125858	0.113636	0.131579	0.103335	0.104117
ARMS2	0	0	0	0	0	0	0	0	0	0	0	0	0	0
ARMT1	0.450641	0.31354	0.420437	0.219347	0.230752	0.500825	0.509256	0.354839	0.396072	0.463935	0.443311	0.456579	0.423687	0.503431
ARNT	0.296723	0.230941	0.321521	0.31641	0.365215	0.329068	0.360565	0.276767	0.286665	0.302483	0.443338	0.225358	0.25062	0.506439
ARNT2	0	0	0	0	0	0.00563792	0.0347505	0	0	0	0.0174558	0	0	0
ARPC1A	0.382694	0.371708	0.383824	0.386847	0.391562	0.403616	0.436771	0.395416	0.398795	0.32409	0.47016	0.433002	0.394089	0.39467
ARPC1B	0.458392	0.523629	0.493105	0.511583	0.369249	0.514563	0.515693	0.388133	0.503611	0.301669	0.496833	0.444175	0.449231	0.490108
ARPC2	0.162355	0.163658	0.168069	0.1683	0.170064	0.161898	0.174925	0.138765	0.160387	0.144313	0.161099	0.168167	0.160334	0.189551
ARPC3	0.670267	0.669311	0.592791	0.650768	0.659648	0.690902	0.704011	0.658284	0.653352	0.42734	0.691021	0.710675	0.702842	0.705508
ARPC4	0.475597	0.47489	0.485202	0.505022	0.436935	0.487584	0.467978	0.384602	0.480202	0.40152	0.487425	0.486687	0.454524	0.486626
ARPC4-TTLL3	0.475597	0.47489	0.485202	0.502458	0.436935	0.485625	0.465898	0.384602	0.477926	0.40152	0.487425	0.486687	0.454524	0.484678
ARPC5	0.149001	0.245871	0.106757	0.147083	0.0377929	0.186338	0.135033	0.104923	0.0181216	0.118873	0.140174	0.133799	0.112831	0.238603
ARPC5L	0.340034	0.277536	0.430889	0.24022	0.275294	0.306438	0.405328	0.425942	0.382254	0.267279	0.240295	0.387638	0.344469	0.266497
ARPIN	0	0	0	0	0	0.320253	0.523562	0.336686	0.426719	0.241131	0.294534	0.586825	0.405118	0.368145
ARPIN-AP3S2	0	0	0	0	0	0.320253	0.523562	0.336686	0.430206	0.241131	0.294534	0.59099	0.412072	0.368145
ARPP19	0.327776	0.328709	0.380573	0.33	0.336183	0.329588	0.333454	0.33502	0.330464	0.355043	0.338447	0.336061	0.336612	0.337103
ARPP21	0	0	0	0	0	0	0	0	0	0	0	0	0	0
ARR3	0	0	0	0	0	0	0	0	0	0	0	0	0	0
ARRB1	0.176366	0.134311	0	0	0	0.237106	0.219161	0.213871	0.0719685	0.214982	0.15887	0.22643	0.079561	0.25
ARRB2	0.186887	0.0538211	0.107747	0.243586	0.102269	0.322592	0.126604	0.122592	0.223804	0.315727	0.0869784	0.100279	0.255028	0.129155
ARRDC1	0.12934	0.0195204	0.24542	0.0709324	0	0.284909	0.31249	0.323888	0.289308	0.262622	0.0551181	0.351873	0.347646	0.105498
ARRDC2	0.0849923	0.213793	0.266981	0.150115	0	0.0834403	0.472333	0.364991	0.335962	0.149164	0.0860357	0.588522	0.220301	0.223244
ARRDC3	0.0280255	0.0280478	0.0262804	0.026502	0.0258443	0.0264344	0.0258671	0.0263473	0.0265982	0.0270229	0.0262221	0.0256522	0.0260973	0.0263631
ARRDC4	0.0648039	0	0	0	0	0	0.0261792	0	0	0	0	0.0231306	0.038604	0.0640386
ARRDC5	0	0	0	0	0	0	0	0	0	0	0	0	0	0
ARSA	0.00614162	0	0.0229237	0.0975866	0.0371179	0	0	0	0.0397727	0.00294241	0	0.0404339	0.00334768	0
ARSB	0.270538	0.293371	0.107293	0.108899	0.179138	0.29686	0.166042	0.100071	0.157289	0.330941	0.236295	0.301887	0.20081	0.212908
ARSD	0	0.204225	0	0	0	0.314649	0.200641	0.269595	0.221045	0.429484	0.286663	0	0.24898	0.260062
ARSF	0	0	0	1	1	0	0	0	0	0	0	0	0	0
ARSG	0.254044	0.337041	0.322375	0.276575	0.404562	0	0.0699659	0.506112	0.322866	0	0.0205224	0.322245	0.743316	0.201389
ARSH	0	0	0	0	0	0	0	0	0	0	0	0	0	0
ARSI	0	0	0	0.213787	0	0.573254	0	0	0	0.297553	0.378647	0	0.452582	0.371539
ARSJ	0	0	0	0	0	0.183954	0	0.0840438	0	0	0.133102	0	0.156564	0.174835
ARSK	0.345513	0.317886	0.434356	0.321726	0.411325	0.340801	0.34365	0.338683	0.274482	0.306412	0.475103	0.399426	0.436802	0.482283
ARSL	0	0	0	0	0	0.303107	0	0	0	0.484211	0.472982	0	0	0
ART1	0	0	0	0	0	0	0	0.219282	0.00974859	0.0833841	0	0.0566968	0	0
ART3	0	0	0	0	0	0	0	0	0	0	0	0	0	0
ART4	0	0	0	0	0	0.14749	0.478022	0	0	0.213091	0.343284	0.229567	0	0.0954774
ART5	0	0	0	0	0	0	0	0.219282	0.00974859	0.0833841	0	0.0566968	0	0
ARTN	0	0	0	0	0	0	0.0134039	0.0197795	0.173887	0.0520275	0	0.241037	0.13206	0.227077
ARV1	0.378735	0.350336	0.36663	0.378824	0.239072	0.39746	0.390335	0.343834	0.228622	0.212021	0.241838	0.322928	0.395872	0.424052
ARVCF	0.0719775	0.0711462	0.0568366	0.0537232	0.054283	0.0482001	0.0551423	0.0574337	0.0346036	0.0368556	0.0648604	0.0569164	0.0467179	0.0521969
ARX	0	0	0	0	0	0	0	0	0	0	0	0	0	0
AS3MT	0	0.0894142	0	0	0	0.179608	0.159954	0	0	0.209453	0.0700637	0	0.204144	0.153916
ASAH1	0.244528	0.393403	0.427227	0.41849	0.448299	0.455429	0.438458	0.315325	0.39426	0.422912	0.430219	0.354449	0.408447	0.35628
ASAH2	0	0	0	0	0	0	0	0	0	0	0	0	0	0
ASAH2B	0	0.218917	0.360794	0.215709	0.159017	0.367356	0.240618	0.191119	0.355072	0.182995	0.101238	0.280915	0.398888	0.378134
ASAP1	0	0.0668896	0.0700269	0.236905	0	0.401782	0.0926076	0.3819	0.20455	0.336516	0.400373	0.40945	0.391554	0.403211
ASAP2	0.115873	0.101232	0	0.166181	0.106679	0.314926	0.244142	0.161647	0.183106	0.134042	0.240329	0.210863	0.277314	0.310401
ASAP3	0	0.077193	0.222529	0	0.0672727	0.267969	0.256417	0.130559	0.162892	0.314969	0.260344	0.189849	0.14876	0.306424
ASB1	0.529836	0.490221	0.537186	0.497158	0.520138	0.546004	0.516894	0.506223	0.515617	0.526724	0.538672	0.534927	0.525308	0.493388
ASB10	0	0	0	0	0	0	0	0	0	0	0	0	0	0
ASB11	0	0	0	0	0	0	0	0	0	0	0	0.679426	0.797333	0
ASB12	0	0	0	0	0	0	0	0	0	0	0	0	0	0
ASB13	0	0	0	0	0	0.349638	0.221199	0	0.133261	0	0	0.223224	0.0276697	0.184455
ASB14	0	0	0	0	0	0	0	0	0	0	0	0	0	0
ASB15	0.889129	0	0	0	0	0	0	0	0	0	0	0	0	0
ASB16	0	0	0.38009	0.378457	0.388986	0	0.666667	0	0	0	0	0	0	0
ASB17	0	0	0	0	0	0	0	0	0	0	0	0	0	0
ASB18	0	0	0	0	0	0	0	0	0	0	0	0	0.660584	0
ASB2	0	0.188914	0.141935	0.212884	0.207787	0	0	0	0	0	0	0	0	0
ASB3	0.442377	0.440608	0.438156	0.438156	0.438443	0.438156	0.44537	0.426655	0.384792	0.43234	0.466088	0.442626	0.453573	0.438156
ASB4	0	0	0	0	0	0	0	0.44752	0	0.113832	0	0	0.0746934	0
ASB5	0	0	0	0	0	0.193735	0	0.0574713	0	0	0.109864	0	0.182093	0.158879
ASB6	0.0661469	0.155416	0.109927	0.0738331	0.127641	0.110551	0.0864745	0.212569	0.084675	0.120876	0.0922813	0.148877	0.0973367	0.0888475
ASB7	0.266117	0.25341	0.233163	0.223753	0.260179	0.239275	0.230172	0.226269	0.23095	0.223392	0.373526	0.222055	0.228926	0.240065
ASB8	0.233192	0.181426	0.152169	0.212811	0.196795	0.31353	0.23606	0.118597	0.110177	0.0738028	0.230851	0.137029	0.125935	0.320304
ASB9	0	0	0	0	0	0	0.0175685	0.0870229	0	0	0	0.129761	0.304826	0
ASCC1	0.412076	0.389475	0.388709	0.392504	0.371795	0.419575	0.415027	0.361669	0.353472	0.370707	0.212581	0.41729	0.350861	0.382835
ASCC2	0.520048	0.596431	0.542395	0.518775	0.565605	0.481149	0.557408	0.462361	0.553922	0.489984	0.562148	0.53581	0.515625	0.494358
ASCC3	0.302512	0.306086	0.3015	0.296983	0.296117	0.270383	0.31304	0.342821	0.294045	0.276921	0.336779	0.303446	0.299873	0.282161
ASCL1	0	0.0521941	0	0	0	0.050974	0.057425	0	0	0	0	0	0	0
ASCL2	0.204462	0.262136	0	0.582754	0	0	0.01844	0	0	0	0	0	0	0
ASCL3	0	0	0	0	0	0.132948	0	0	0	0	0	0	0	0
ASCL4	0	0	0	0	0	0	0	0	0	0	0	0	0	0
ASCL5	0	0	0	0.617486	0	0	0.0582902	0	0.171735	0.767773	0	0.384699	0.166825	0
ASDURF	0.334865	0.343521	0.300213	0.326326	0.331563	0.334251	0.307972	0.273864	0.298113	0.337587	0.336187	0.290598	0.329245	0.321909
ASF1A	0.195558	0.181358	0.168883	0.199519	0.189739	0.1594	0.168883	0.196069	0.16151	0.165017	0.21743	0.178503	0.179478	0.168883
ASF1B	0.511925	0.229221	0.316137	0.265732	0.335015	0.367456	0.380139	0.329984	0.354994	0.207165	0.232503	0.365806	0.328348	0.380667
ASGR1	0	0	0	0	0	0	0	0	0	0.122452	0	0	0	0
ASGR2	0	0	0	0	0	0	0	0	0	0.365804	0	0	0	0
ASH1L	0.395052	0.397361	0.410835	0.406247	0.396524	0.40281	0.417858	0.36067	0.384265	0.338217	0.395944	0.405823	0.405473	0.425647
ASH2L	0.386179	0.314481	0.286892	0.285149	0.414368	0.448057	0.361651	0.383496	0.30551	0.336573	0.469109	0.420343	0.352368	0.404269
ASIC1	0	0	0.0620651	0	0	0	0.0664506	0.027724	0.0661533	0	0	0	0.0406861	0
ASIC2	0	0	0	0	0	0	0	0	0	0	0	0	0	0
ASIC3	0	0	0	0	0	0.271777	0.553191	0.273684	0	0	0.690355	0	0	0.239264
ASIC4	0	0	0	0	0	0	0	0	0	0	0	0	0	0
ASIC5	0	0	0.962617	0	0	0	0	0	0	0	0	0	0	0
ASIP	0	0	0	0	0	0	0	0	0	0	0	0	0	0.229658
ASL	0.141474	0.337053	0.295802	0.284855	0.306757	0.392487	0.279503	0.353366	0.361038	0.367094	0.343157	0.192693	0.379983	0.530104
ASMT	0	0	0	0	0	0	0	0	0	0	0	0	0	0
ASMTL	0.115525	0.0633523	0.256565	0.13785	0	0.0702044	0.0907928	0	0.0764674	0.0836177	0.0647965	0.0738722	0	0.0730829
ASNS	0	0.0875776	0.167705	0.145913	0.235188	0.138453	0.161625	0.102104	0.197777	0.165653	0.109662	0.23282	0.223903	0.150056
ASNSD1	0.334865	0.343521	0.300213	0.326326	0.331563	0.334251	0.307972	0.273864	0.298113	0.337587	0.336187	0.290598	0.329245	0.321909
ASPA	0	0	0	0	0	0	0	0	0	0.19382	0	0	0	0.0735022
ASPDH	0	0	0	0	0	0.0219624	0	0.0456432	0	0.0541605	0	0	0.0715421	0.0312364
ASPG	0	0	0	0	0	0	0	0	0	0	0	0	0	0
ASPH	0	0.112893	0.106619	0.0955674	0.0975483	0.0961686	0.105254	0.191581	0.0833444	0.104375	0.0900532	0.162263	0.178187	0.0845166
ASPHD1	0	0	0	0	0	0.341237	0	0.303603	0	0.206486	0.204508	0.0798479	0	0.3129
ASPHD2	0.142983	0.191382	0.158751	0.175071	0.167645	0.153555	0.267106	0	0.177644	0.295918	0.192285	0.404255	0.207002	0.207294
ASPM	0.146196	0.072469	0.088159	0.0750399	0.11749	0.0842014	0.110755	0.131209	0.0837014	0.0924823	0.0990296	0.103044	0.0709586	0.11255
ASPN	0	0	0.180328	0	0	0.123985	0	0	0	0	0.0441441	0	0	0
ASPRV1	0.219631	0	0	0	0	0	0	0	0	0	0	0	0	0
ASPSCR1	0.146497	0.157734	0.221268	0.182828	0.179612	0.267451	0.244383	0.276956	0.137909	0.293171	0.119543	0.503111	0.190197	0.258819
ASRGL1	0	0.0441324	0	0.336299	0.247995	0.214737	0.183212	0.256478	0.336629	0.459186	0	0.285632	0.319757	0.019337
ASS1	0.25315	0	0	0.149906	0.239696	0	0.210526	0.243553	0.0546218	0.0502636	0.14417	0.10662	0.0652968	0.240368
ASTE1	0.306741	0.0916318	0.346281	0.156604	0.116551	0.149924	0.223975	0.151059	0.13028	0.158198	0.263736	0.168217	0.276086	0.134429
ASTL	0	0	0	0.342043	0	0	0.15678	0.0580153	0.0027894	0	0	0.240614	0	0
ASTN1	0	0	0	0	0	0	0	0	0	0	0	0	0	0
ASTN2	0	0	0	0	0	0.0194881	0.0296591	0	0	0	0	0	0	0
ASXL1	0.279669	0.342759	0.348501	0.290147	0.280383	0.339186	0.28639	0.31633	0.343245	0.345984	0.352076	0.264267	0.296188	0.340808
ASXL2	0.258421	0.157209	0.260078	0.2622	0.262567	0.248389	0.254443	0.246878	0.259116	0.328131	0.33082	0.274504	0.255721	0.258119
ASXL3	0	0	0	0	0	0.0494822	0	0	0	0	0	0	0	0
ASZ1	0	0	0	0	0	0	0	0	0	0	0	0	0	0
ATAD1	0.0958121	0.0506117	0.0602046	0.0596038	0.0830207	0.0888243	0.0870942	0.112557	0.0685176	0.0879437	0.0288978	0.115228	0.0952381	0.0721333
ATAD2	0.490344	0.427572	0.4676	0.462655	0.483744	0.458061	0.470345	0.467583	0.477161	0.456295	0.422431	0.466203	0.469888	0.46546
ATAD2B	0.372173	0.350439	0.353026	0.302177	0.259745	0.390777	0.395352	0.336415	0.301871	0.328754	0.373158	0.345983	0.369044	0.397814
ATAD3A	0.265063	0.307637	0.334447	0.324767	0.411661	0.35642	0.338103	0.329528	0.36535	0.300571	0.265168	0.333541	0.337658	0.310291
ATAD3B	0.511874	0.630005	0.616416	0.537672	0.62408	0.492069	0.54468	0.609745	0.469118	0.552203	0.541296	0.582075	0.484446	0.476752
ATAD3C	0	0	0	0	0	0	0	0	0	0	0	0	0	0
ATAD5	0.155504	0.0871972	0.156083	0.0955591	0.091167	0.106732	0.0965154	0.1239	0.130496	0.0723852	0	0.103835	0.0928988	0.129361
ATAT1	0.0998296	0	0.03649	0.0109469	0	0.41336	0.16552	0	0.0950516	0	0	0	0	0.25896
ATCAY	0	0	0	0	0	0.0938402	0	0	0	0	0	0	0	0
ATE1	0.419592	0.276705	0.421714	0.267113	0.383486	0.432918	0.375434	0.392591	0.357033	0.464736	0.348521	0.331176	0.400437	0.426692
ATF1	0.611012	0.566782	0.609336	0.662253	0.612055	0.671366	0.628924	0.618152	0.609678	0.612207	0.656739	0.619978	0.63296	0.608907
ATF2	0.172877	0.154494	0.18086	0.185355	0.171395	0.17693	0.169613	0.157002	0.185058	0.181731	0.237865	0.184228	0.187468	0.182169
ATF3	0	0.0801663	0.0807498	0.0559397	0.0790926	0.241786	0	0.170024	0.245246	0	0.115892	0.159619	0.126022	0.128463
ATF4	0.099543	0.109574	0.082218	0.126135	0.0821416	0.121463	0.149943	0.0787467	0.0986858	0.0866796	0.101527	0.121516	0.0501361	0.160384
ATF5	0.389131	0.419137	0.431603	0.44664	0.398177	0.41387	0.416545	0.406541	0.426863	0.433883	0.397889	0.41456	0.408085	0.433029
ATF6	0.491979	0.525212	0.50852	0.517286	0.52966	0.47344	0.438428	0.510999	0.496345	0.425051	0.424545	0.509831	0.49137	0.49571
ATF6B	0.165629	0.185386	0.236749	0.175537	0.195043	0.296757	0.296198	0.132806	0.252895	0.184142	0.0966825	0.189838	0.174315	0.310302
ATF7	0.337727	0.298743	0.337349	0.324228	0.250054	0.335018	0.322419	0.313026	0.276469	0.311377	0.360509	0.321123	0.314788	0.330702
ATF7IP	0.277855	0.317492	0.31398	0.31368	0.260147	0.259717	0.289117	0.281409	0.305193	0	0.300857	0.291304	0.280223	0.294558
ATF7IP2	0.261526	0.221287	0.38077	0.0303951	0.176836	0	0.333901	0	0.154491	0.372162	0	0	0.1298	0
ATF7-NPFF	0.380464	0.337517	0.376656	0.369587	0.309854	0.378664	0.367991	0.360198	0.326777	0.357014	0.360509	0.365711	0.361425	0.374898
ATG10	0.386164	0.199406	0.38513	0.161433	0.249109	0.251908	0.321021	0.253837	0.300861	0.176726	0.160158	0.284376	0.308348	0.215881
ATG101	0.319707	0.312595	0.349766	0.373957	0.35221	0.358507	0.355417	0.335779	0.353838	0.32337	0.375435	0.349162	0.357714	0.413693
ATG12	0.236644	0.247996	0.25	0.23963	0.241691	0.242176	0.255971	0.26102	0.242176	0.250278	0.280916	0.261442	0.250827	0.242176
ATG13	0.304995	0.108405	0.251502	0.264678	0.245421	0.385361	0.28876	0.225136	0.144583	0.191895	0.257683	0.317993	0.253233	0.291585
ATG14	0.595659	0.171091	0.60795	0.567034	0.467118	0.627629	0.430502	0.57586	0.531898	0.59167	0.440138	0.511848	0.55115	0.624215
ATG16L1	0.342473	0.326276	0.305353	0.310744	0.327488	0.29194	0.286522	0.331554	0.325133	0.289518	0.403923	0.375013	0.391121	0.308684
ATG16L2	0.363888	0.413099	0.26294	0.404908	0.366654	0.387336	0.4197	0.355635	0.382321	0.30239	0.344708	0.397166	0.436989	0.494737
ATG2A	0.306714	0.280624	0.274858	0.231788	0.288941	0.27882	0.282893	0.285646	0.304114	0.285095	0.294529	0.265948	0.217972	0.299465
ATG2B	0.395395	0.374493	0.397576	0.420307	0.374073	0.394999	0.41165	0.391003	0.212383	0.364448	0.336325	0.362191	0.397532	0.399572
ATG3	0.260769	0.229319	0.44085	0.261666	0.260919	0.257562	0.2615	0.259652	0.246479	0.195595	0.363918	0.269942	0.259238	0.276433
ATG4A	0.341489	0.35429	0.313111	0.557902	0.451843	0.271576	0.261596	0.354718	0.312282	0.298382	0.264404	0.360801	0.491416	0.322882
ATG4B	0.34595	0.389987	0.3465	0.351488	0.397619	0.353165	0.353165	0.383161	0.345177	0.356731	0.366978	0.355941	0.354939	0.353165
ATG4C	0.292455	0.2685	0.342415	0.339843	0.375583	0.299168	0.143197	0.0581666	0.0598291	0.32317	0.213159	0.130094	0.281853	0.326506
ATG4D	0.395627	0.187308	0.320536	0.372752	0.435556	0.405074	0.411765	0.208488	0.379933	0.188968	0.374182	0.360759	0.391292	0.472524
ATG5	0.534256	0.527399	0.541772	0.539001	0.554284	0.540768	0.540768	0.517608	0.542464	0.522394	0.504075	0.5489	0.538279	0.537705
ATG7	0.563763	0.460102	0.568785	0.560187	0.558697	0.581726	0.577752	0.544929	0.569472	0.3683	0.597199	0.588903	0.582281	0.587566
ATG9A	0.198422	0.131285	0.214673	0.187615	0.199788	0.118427	0.167333	0.096611	0.07794	0.151137	0.218718	0.116611	0.179615	0.205609
ATG9B	0.297465	0.302036	0.433439	0.397088	0.326945	0.31219	0.29566	0.434713	0.248684	0.301746	0.229333	0.37137	0.418863	0.33029
ATIC	0.480053	0.468646	0.508909	0.464688	0.46104	0.516042	0.48932	0.38368	0.511364	0.423324	0.330155	0.516773	0.487458	0.459475
ATL1	0	0	0	0	0	0.201409	0	0	0	0	0	0	0	0.181864
ATL2	0.1238	0.121313	0.147379	0.124534	0.122276	0.133876	0.131897	0.148742	0.138367	0.128837	0.136392	0.14583	0.133594	0.143813
ATL3	0.442922	0.40257	0.425951	0.406477	0.40604	0.372437	0.402015	0.431837	0.403879	0	0.427228	0.385195	0.384603	0.438752
ATM	0.277872	0.279407	0.277872	0.287305	0.285935	0.287741	0.266851	0.283309	0.29033	0.277077	0.34165	0.287162	0.285763	0.28065
ATMIN	0.364426	0.314398	0.300585	0.363402	0.420408	0.298414	0.31918	0.284906	0.292795	0.302032	0.417685	0.32034	0.316598	0.30619
ATN1	0	0.00795003	0.0198218	0.131269	0	0.0576132	0.0592742	0.0567677	0.0488778	0	0.0595383	0.0613267	0.019923	0.0558935
ATOH1	0	0	0	0.0171184	0	0	0	0	0	0	0	0	0	0
ATOH7	0	0	0	0	0	0	0	0	0	0	0	0	0	0
ATOH8	0	0	0	0	0	0.165421	0.0217391	0.0831333	0	0.0351416	0.203503	0	0	0.224369
ATOSA	0.114525	0.113274	0.170683	0.170683	0.15938	0.0585157	0.134842	0.0228346	0	0.0271705	0	0.112067	0.0578551	0.131455
ATOSB	0.124867	0.00525526	0.0585648	0.102688	0.0813434	0.105357	0.0971587	0.108575	0.0999493	0.060024	0.0951598	0.0680135	0.0483563	0.155552
ATOX1	0.314687	0.356594	0.399225	0.39691	0.417776	0.335336	0.390805	0.164852	0.339602	0.40648	0.390557	0.3727	0.375735	0.42074
ATP10A	0	0	0	0	0	0	0	0	0	0.137329	0.0601127	0	0	0.0647664
ATP10B	0	0	0	0	0	0	0	0	0	0	0	0	0	0
ATP10D	0.189643	0.180193	0.201305	0.11919	0.0271389	0.25476	0.0015015	0.027453	0.0385369	0.0254201	0.258786	0.131914	0.0298013	0.236332
ATP11A	0.160207	0.12671	0	0.129406	0.155271	0.11262	0.0713604	0.108419	0.130412	0.137126	0.147012	0.136782	0.134062	0.0973471
ATP11B	0.176589	0.175562	0.17476	0.235835	0.185326	0.180713	0.139958	0.169171	0.179483	0.00821135	0.168035	0.20265	0.136108	0.179346
ATP11C	0	0.0303353	0.0919436	0	0.0242853	0.202801	0.0237006	0	0	0	0	0	0	0.164794
ATP12A	0	0	0	0	0	0	0	0	0	0	0	0	0	0
ATP13A1	0.532118	0.406561	0.402697	0.362298	0.425929	0.387805	0.40782	0.390966	0.378709	0.355366	0.310879	0.421325	0.372572	0.423485
ATP13A2	0.252811	0.250798	0.273603	0.269992	0.154923	0.405667	0.306397	0.247306	0.306452	0.179758	0.221249	0.210781	0.337867	0.294726
ATP13A3	0.37991	0.436109	0.442026	0.344944	0.41506	0.410151	0.338449	0.448393	0.45175	0.40655	0.406864	0.441561	0.450775	0.419876
ATP13A4	0	0	0.143972	0	0	0	0	0	0	0	0	0	0	0
ATP13A5	0	0	0	0	0	0	0	0	0	0	0	0	0	0
ATP1A1	0.010929	0.0103341	0.0097931	0.0107488	0.0105152	0.0105783	0.0096432	0.010979	0.0102284	0.0104639	0.0107488	0.0366905	0.00960307	0.0100976
ATP1A2	0	0	0	0	0	0	0	0	0	0	0	0	0	0
ATP1A3	0	0	0	0	0	0	0	0	0	0	0	0	0	0
ATP1A4	0	0	0	0	0	0.781662	0	0	0	0	0	0.776607	0	0.721128
ATP1B1	0	0	0	0	0	0	0	0	0	0.0253807	0	0	0	0
ATP1B2	0	0	0	0	0	0	0	0	0	0.0145436	0	0	0	0
ATP1B3	0.23505	0.21535	0.223746	0.222613	0.222222	0.24537	0.231666	0.234254	0.239121	0.209134	0.251049	0.242034	0.217235	0.240501
ATP1B4	0	0	0	0	0	0	0	0	0	0	0	0	0	0
ATP23	0.362463	0.302703	0.274026	0.218023	0.218391	0.191346	0.419827	0.259798	0.253629	0.22457	0	0.3125	0.318031	0.189552
ATP2A1	0	0	0	0	0	0	0	0	0	0	0	0	0	0
ATP2A2	0.110755	0.0900748	0.084624	0.0929825	0.0870136	0.0864883	0.0857883	0.0848543	0.0861508	0.0769581	0.101086	0.0881717	0.0844622	0.087329
ATP2A3	0.142656	0.155844	0.289163	0.14578	0.149117	0	0.1425	0	0	0	0	0	0	0
ATP2B1	0.0706422	0.061674	0.0217861	0.0682019	0.0645161	0.0620943	0.0614035	0.0608696	0.065653	0.0650338	0.0690273	0.0641578	0.0571782	0.0593297
ATP2B2	0	0	0	0	0	0	0	0	0	0.187485	0	0	0	0
ATP2B3	0	0	0	0	0	0	0	0	0	0	0	0	0	0
ATP2B4	0.0968709	0.0955367	0.151719	0.0754717	0.112656	0.0861412	0.0819296	0.0563168	0.119471	0.0215054	0.0535714	0.0803631	0.0787666	0.075051
ATP2C1	0.140318	0.148814	0.138838	0.140441	0.140598	0.143668	0.140299	0.152976	0.140139	0.0869423	0.146092	0.142919	0.141648	0.138507
ATP2C2	0	0	0	0	0	0	0.128216	0	0.125635	0	0	0.148332	0.319898	0
ATP4A	0	0	0	0	0	0	0	0	0	0	0	0	0	0
ATP4B	0	0	0	0	0	0	0	0	0	0	0	0	0	0
ATP5F1A	0.487699	0.458512	0.461997	0.486094	0.465999	0.48467	0.48504	0.458967	0.464378	0.452934	0.487983	0.480522	0.456673	0.487708
ATP5F1B	0.212391	0.212988	0.118644	0.245651	0.235864	0.197938	0.240547	0.208488	0.279968	0.113892	0.142998	0.20358	0.186381	0.254249
ATP5F1C	0.405259	0.402637	0.405259	0.405259	0.400629	0.405259	0.405259	0.401534	0.405259	0.40746	0.43681	0.427024	0.404484	0.405259
ATP5F1D	0.206842	0.310717	0.204945	0.280059	0.261249	0.186919	0.212125	0.201885	0.194781	0.170364	0.133213	0.36179	0.255069	0.214421
ATP5F1E	0.116875	0.0929531	0.0627358	0.124671	0.0970884	0.0433218	0.100374	0.126608	0.116312	0.0518813	0.0700694	0.102116	0.111024	0.104533
ATP5IF1	0.429218	0.34296	0.350369	0.329444	0.418503	0.378165	0.396321	0.40252	0.415085	0.392024	0.334459	0.39695	0.392852	0.441969
ATP5MC1	0.366302	0.396404	0.369151	0.326757	0.345424	0.340513	0.34864	0.300639	0.325174	0.310041	0.270438	0.40133	0.317878	0.30508
ATP5MC2	0.34126	0.158313	0.197016	0.274306	0.333998	0.409455	0.357095	0.224443	0.309722	0.247273	0.193057	0.229683	0.229763	0.307056
ATP5MC3	0.183386	0.13858	0.210622	0.201271	0.156454	0.157703	0.132488	0.078064	0.20177	0.171838	0.129045	0.177231	0.200211	0.19803
ATP5ME	0.229239	0.133686	0.128378	0	0.0577674	0.155569	0.209065	0.0483129	0.157449	0.108848	0.143191	0.248276	0.0830615	0.198862
ATP5MF	0.582263	0.503203	0.567517	0.574361	0.580833	0.580251	0.575807	0.579135	0.599122	0.520846	0.589548	0.597436	0.567037	0.530526
ATP5MF-PTCD1	0.582791	0.503915	0.568076	0.574683	0.58115	0.580559	0.576351	0.579671	0.599629	0.521082	0.589855	0.597956	0.567352	0.530784
ATP5MG	0.455235	0.446213	0.367975	0.347753	0.385678	0.45091	0.437152	0.420909	0.42572	0.446946	0.486016	0.437361	0.445002	0.349234
ATP5MGL	0.480874	0.502563	0.450933	0.27984	0.359155	0.563747	0.336766	0.369148	0.493297	0.567497	0.573059	0.348993	0.34818	0.576742
ATP5MJ	0.514248	0.401856	0.538652	0.302619	0.518314	0.515961	0.540116	0.468795	0.536108	0.422665	0.44488	0.54163	0.540399	0.527022
ATP5MK	0.419433	0.404618	0.412495	0.403981	0.443916	0.457755	0.441757	0.442177	0.438016	0.357313	0.411849	0.363725	0.421038	0.447804
ATP5PB	0.383365	0.341874	0.377291	0.220195	0.380913	0.365174	0.374034	0.308183	0.387861	0.266604	0.309718	0.376822	0.387861	0.38528
ATP5PD	0.192418	0.237897	0.20815	0.274428	0.250287	0.412236	0.321039	0.199542	0.262052	0.210047	0.25127	0.205607	0.205509	0.332768
ATP5PF	0.531135	0.513968	0.529984	0.527372	0.52873	0.540746	0.525468	0.519339	0.535592	0.484971	0.527224	0.512846	0.530992	0.540746
ATP5PO	0.208351	0.203511	0.194946	0.247154	0.207141	0.198595	0.194301	0.241748	0.240904	0.205636	0.111993	0.210581	0.231827	0.210921
ATP6AP1	0.433154	0.340557	0.338216	0.435914	0.464268	0.441604	0.32019	0.309722	0.281768	0.435249	0.472414	0.490452	0.458575	0.502147
ATP6AP2	0.298398	0.290147	0.395391	0.264019	0.289059	0.462681	0.279288	0.306823	0.113626	0.200052	0.403334	0.0976253	0.285747	0.467293
ATP6V0A1	0	0.271799	0.261473	0.382261	0.420598	0.250051	0.223217	0.140662	0.290647	0.366217	0.216671	0.319388	0	0.350336
ATP6V0A2	0.5025	0.417439	0.514395	0.388928	0.547461	0.552622	0.383931	0.416165	0.443555	0.46043	0.441008	0.393195	0.38412	0.530595
ATP6V0A4	0	0	0	0	0	0	0	0	0	0	0	0	0	0
ATP6V0B	0.105969	0.0670423	0.0816942	0.0851144	0.0870516	0.0389373	0.072141	0.0878422	0.0801468	0.05669	0.0665357	0.0660676	0.0842354	0.0417906
ATP6V0C	0.115832	0.123234	0.12409	0.115801	0.117938	0.12347	0.124392	0.122561	0.112614	0.109715	0.122864	0.125813	0.128569	0.141021
ATP6V0D1	0.441818	0.381216	0.470624	0.47172	0.523221	0.536355	0.536355	0.454769	0.578037	0.312205	0.429708	0.560115	0.619716	0.575916
ATP6V0D2	0	0	0	0	1	0	0	0	0	0	0	0.184	0	0
ATP6V0E1	0.507465	0.457305	0.48225	0.481378	0.500721	0.525383	0.484875	0.486993	0.475054	0.362745	0.525297	0.522735	0.491933	0.528501
ATP6V0E2	0.175387	0.236428	0.244733	0.282212	0.267139	0.26446	0.284108	0	0.284486	0.270018	0.0700231	0.243966	0.255566	0.202296
ATP6V1A	0.134541	0.130033	0.148024	0.145285	0.150679	0.160845	0.145285	0.162892	0.161792	0.138832	0.15767	0.138875	0.148995	0.150041
ATP6V1B1	0	0	0	0	0	0	0	0	0	0	0	0.0449275	0	0
ATP6V1B2	0.261606	0.152501	0.252606	0.2545	0.236695	0.251736	0.24052	0.258837	0.260444	0.238325	0.322536	0.221966	0.261093	0.25785
ATP6V1C1	0.25266	0.259813	0.257527	0.254082	0.263656	0.243835	0.257861	0.248205	0.257814	0.259188	0.296887	0.261678	0.23426	0.23115
ATP6V1C2	0	0	0	0	0	0.0665111	0	0	0.0119854	0	0	0.149093	0.0447205	0
ATP6V1D	0.321	0.290201	0.325267	0.328337	0.312332	0.325267	0.322385	0.326475	0.270735	0.228727	0.421359	0.310599	0.320375	0.325267
ATP6V1E1	0.591693	0.544004	0.555505	0.580381	0.559508	0.543959	0.561953	0.388218	0.52048	0.547012	0.590869	0.524269	0.521915	0.544887
ATP6V1E2	0	0	0	0	0	0	0	0	0	0	0	0	0	0.47723
ATP6V1F	0.382959	0.368859	0.345128	0.261283	0.420039	0.473508	0.304844	0.430904	0.371386	0.401005	0.279221	0.384588	0.356186	0.301535
ATP6V1FNB	0.268249	0.22419	0.287217	0.220706	0.420039	0.31079	0.223961	0.306012	0.243917	0.214863	0.21708	0.261397	0.255762	0.280625
ATP6V1G1	0.331964	0.322085	0.304284	0.326083	0.336619	0.328633	0.376971	0.350956	0.350956	0.356307	0.384573	0.35979	0.353642	0.341875
ATP6V1G2	0.349993	0.336566	0.357839	0.150751	0.180921	0.370159	0.393032	0.310958	0.227969	0.250399	0.155087	0.263046	0.286171	0.387058
ATP6V1G2-DDX39B	0.34839	0.335158	0.356608	0.149807	0.180015	0.368641	0.391751	0.309541	0.226906	0.249107	0.154189	0.261736	0.284855	0.385847
ATP6V1G3	0	0	0.263745	0	0	0	0	0	0	0	0	0	0	0
ATP6V1H	0.255035	0.29994	0.231054	0.238134	0.174941	0.255994	0.242457	0.195717	0.221801	0.154867	0.222665	0.279134	0.209981	0.251429
ATP7A	0.25093	0.294267	0.200408	0.275194	0.229049	0.133243	0.140664	0.277317	0.0462107	0.197189	0.396439	0.229617	0.165991	0.210526
ATP7B	0.445832	0.259775	0.49904	0.11706	0.108803	0.473292	0.470919	0.184929	0.408882	0.606134	0.356631	0.462884	0.42619	0.46986
ATP8A1	0	0.26756	0.259353	0.273506	0.200691	0.0576398	0	0	0	0	0	0	0.215558	0
ATP8A2	0	0	0	0	0	0	0	0	0	0	0	0	0	0
ATP8B1	0	0	0	0	0	0.286971	0.190697	0	0.15115	0.114742	0.218524	0.170032	0.195183	0.240607
ATP8B2	0.0166731	0	0.0203176	0.00959191	0.0141579	0.01615	0.00975696	0	0.0118381	0	0.00313207	0	0.0129503	0.00910747
ATP8B3	0.0619179	0.0399798	0.0960352	0.0495768	0.0883165	0.0449605	0.0733519	0.0845289	0.0964513	0.0917895	0.0357952	0.0463615	0.0373876	0.0615616
ATP8B4	0	0	0	0	0	0	0	0	0	0	0	0	0	0
ATP9A	0	0	0	0.0793011	0.242068	0.164976	0.392845	0.20327	0.4	0.226834	0.405125	0.381972	0.438636	0.288231
ATP9B	0.615346	0.485874	0.640744	0.582242	0.579167	0.586612	0.504812	0.511137	0.558051	0.57544	0.500809	0.526562	0.573498	0.572744
ATPAF1	0.302981	0.331261	0.327446	0.343312	0.327862	0.321332	0.285804	0.316162	0.29013	0.292658	0.334287	0.297049	0.296527	0.287893
ATPAF2	0.365708	0.232511	0.399395	0.450331	0.294863	0.346264	0.31649	0.289637	0.281908	0.105592	0.142128	0.302163	0.391974	0.380649
ATPSCKMT	0.228239	0.239737	0.232025	0.238337	0.25409	0.25379	0.255347	0.221014	0.2601	0.249235	0.252498	0.233777	0.295301	0.266644
ATR	0.368067	0.341927	0.384726	0.361783	0.382457	0.367028	0.385805	0.358934	0.371676	0.281839	0.224794	0.386979	0.346735	0.400156
ATRAID	0.112301	0.112166	0.235065	0.0565724	0.0990223	0.171228	0.169094	0	0.0975052	0.167679	0.0435408	0.168642	0.0664098	0.145172
ATRIP	0.397934	0.47788	0.363548	0.470602	0.455497	0.517878	0.475448	0.386589	0.484727	0.405797	0.458674	0.407398	0.478057	0.494553
ATRN	0.119658	0.236872	0.289763	0.283597	0.273762	0.360096	0.311956	0.0234973	0.305674	0.341648	0.319698	0.289988	0.337387	0.356351
ATRNL1	0	0	0	0.068113	0.0349462	0.0863447	0	0	0	0	0	0	0	0
ATRX	0.316109	0.231059	0.2566	0.259701	0.329691	0.325287	0.314088	0.316731	0.319529	0.308033	0.318171	0.25436	0.255579	0.258269
ATXN1	0	0.0246847	0	0.0177323	0.035749	0.0390961	0.0404511	0.0354618	0.0242461	0.0188549	0.0366714	0.0395109	0.039483	0.0390961
ATXN10	0.415595	0.402333	0.403801	0.411429	0.406078	0.408322	0.400173	0.381942	0.412402	0.433	0.428652	0.416571	0.413606	0.413579
ATXN1L	0.108618	0.252732	0.105151	0.200293	0.210583	0.153574	0.121877	0.124489	0.101747	0.125794	0.0833637	0.106388	0.113014	0.153679
ATXN2	0.166501	0.152602	0.168611	0.176739	0.175118	0.191242	0.231188	0.18574	0.201346	0.213705	0.17555	0.313556	0.178067	0.330986
ATXN2L	0.205593	0.16284	0.215902	0.18554	0.200927	0.301698	0.305239	0.251664	0.182983	0.231421	0.279479	0.30138	0.186583	0.35966
ATXN3	0.404728	0.254948	0.544907	0.235011	0.387011	0.412176	0.386098	0.285939	0.308602	0.401385	0.33921	0.396392	0.343011	0.409384
ATXN3L	0	0	0	0	0	0	0	0	0	0	0	0	0	0
ATXN7	0.214516	0.0599939	0.172878	0.111847	0.0983876	0.180847	0.168655	0.0185577	0.151231	0.0465641	0.112735	0.202437	0.181655	0.18312
ATXN7L1	0	0	0	0	0	0.00221178	0	0	0.030516	0.100176	0.000247709	0	0.0880537	0.120109
ATXN7L2	0.0380623	0	0.038883	0	0.0401313	0.0412448	0.0378657	0	0	0	0	0	0	0
ATXN7L3	0.101625	0.0788874	0.115713	0.0684112	0.0886315	0.0622264	0.240466	0.079098	0.0765409	0.0858912	0.0596464	0.107137	0.129817	0.165746
ATXN7L3B	0.041418	0.0240685	0.0418962	0.020979	0.029793	0.0774861	0.0900738	0.0381818	0.0233112	0.0227273	0.0287511	0.0276131	0.0535862	0.0323668
AUH	0.250984	0.280915	0.306812	0.311336	0.283841	0.320632	0.313919	0.314904	0.309851	0.297846	0.259664	0.306979	0.318379	0.305149
AUNIP	0.594298	0.44004	0.563133	0.399087	0.620714	0.570006	0.607346	0.538839	0.528542	0.405681	0.41103	0.600416	0.603544	0.616214
AUP1	0	0	0	0	0	0	0	0	0	0.0175896	0	0	0	0
AURKA	0.468409	0.485905	0.487514	0.482712	0.464765	0.498275	0.4924	0.462075	0.485388	0.485729	0.497383	0.492241	0.475991	0.485851
AURKAIP1	0.0768579	0.0916944	0.0881601	0.0822869	0.0885941	0.105791	0.126427	0.0763889	0.124031	0.0781924	0.103441	0.0878494	0.148995	0.173735
AURKB	0.289707	0.258164	0.307843	0.279572	0.338271	0.373955	0.303761	0.291422	0.430532	0.42082	0.286461	0.368824	0.266739	0.322077
AURKC	0	0	0	0	0	0	0	0	0	0	0	0	0	0
AUTS2	0.0544946	0.0514493	0	0	0	0.0555731	0	0	0	0	0	0	0	0.00598491
AVEN	0.20937	0.248358	0.138677	0.297033	0.305514	0.195402	0.13546	0.133293	0.162207	0.183997	0.186851	0.149383	0.131276	0.245499
AVIL	0	0	0	0	0	0	0	0	0	0.0211382	0	0	0	0.0572139
AVL9	0.366029	0.310944	0.359253	0.366783	0.351243	0.370151	0.378822	0.341688	0.365118	0.340262	0.366085	0.379737	0.366164	0.374337
AVP	0	0	0	0	0	0	0	0	0	0	0	0	0	0
AVPI1	0.357573	0.28563	0.304387	0.271411	0.292343	0.325937	0.319659	0.375834	0.310521	0.334303	0.354151	0.35822	0.328249	0.364414
AVPR1A	0	0	0	0	0	0	0.0156139	0	0.0954198	0	0	0	0	0
AVPR1B	0	0	0	0	0	0	0.0261927	0	0.0828157	0.283286	0	0	0	0
AVPR2	0.324981	0	0	0	0	0	0	0.157792	0	0	0	0	0.142003	0
AWAT1	0	0	0	0	0	0	0	0	0	0	0	0	0	0
AWAT2	0	0	0	0	0	0.534188	0	0.368298	0	0	0	0	0.561969	0
AXDND1	0.254732	0.254457	0.29047	0.247244	0.230431	0.235331	0.23896	0.251468	0.186858	0.143654	0.156733	0.271409	0.276408	0.257659
AXIN1	0.268344	0.263506	0.266057	0.304627	0.270672	0.2733	0.28535	0.238913	0.25703	0.217451	0.27206	0.291124	0.271332	0.289002
AXIN2	0	0	0	0.0897557	0.0480136	0	0	0	0	0.182929	0	0	0	0
AXL	0	0	0	0.209231	0	0.155917	0	0.104445	0.176303	0.140787	0.115173	0.114359	0.114194	0.175732
AZGP1	0	0	0	0	0	0	0	0	0	0.357378	0	0	0	0
AZI2	0.153027	0.173647	0.173838	0.204093	0.175519	0.157917	0.156356	0.154804	0.168442	0.166742	0.219542	0.159994	0.159052	0.208559
AZIN1	0.33496	0.35847	0.34441	0.357119	0.358623	0.364117	0.390305	0.334278	0.344564	0.335286	0.42106	0.38364	0.359764	0.361083
AZIN2	0.192971	0.169392	0.105351	0.137013	0.141979	0.163863	0.171943	0	0.15559	0.168621	0.213107	0.131628	0.147533	0.146673
AZU1	0	0	0	0	0	0	0	0.0385675	0	0.0658228	0	0	0	0
B2M	0.203456	0.259365	0.206844	0.198098	0.19468	0.25029	0.229459	0.227721	0.252096	0.271762	0.239046	0.397964	0.385133	0.219912
B3GALNT1	0	0	0	0	0	0	0.104167	0	0	0	0	0.149771	0.316134	0.149443
B3GALNT2	0.352598	0.229394	0.270918	0.352995	0.37684	0.3795	0.415832	0.368421	0.373437	0.378828	0.365897	0.399713	0.371322	0.394585
B3GALT1	0	0	0	0	0	0	0	0	0	0	0	0	0	0
B3GALT2	0.15704	0.212523	0.192208	0.2021	0.142372	0.171286	0.135281	0.273671	0.186568	0.150403	0.25385	0.0887358	0.216002	0.171183
B3GALT4	0.166069	0.167849	0.152208	0.263549	0.197808	0.151969	0.139526	0.158153	0.119822	0.261638	0.191616	0.184671	0.1848	0.183336
B3GALT5	0	0	0	0	0	0.172089	0	0	0.238484	0	0	0.268877	0.32786	0.302834
B3GALT6	0.167012	0.232874	0.208642	0.235189	0.241232	0.172903	0.162121	0.176378	0.161049	0.18271	0.165524	0.162075	0.15253	0.178869
B3GALT9	0.367551	0.362599	0.333884	0.358602	0.364467	0.369941	0.366903	0.357265	0.378328	0.374072	0.471791	0.401894	0.368748	0.371298
B3GAT1	0	0	0	0	0	0	0	0	0	0	0	0	0	0
B3GAT2	0	0	0	0	0	0	0	0	0	0	0	0	0	0
B3GAT3	0.355299	0.453451	0.410231	0.40367	0.361545	0.498003	0.473645	0.467186	0.401181	0.429697	0.396631	0.463826	0.455471	0.541454
B3GLCT	0.321012	0	0	0	0	0.24	0	0	0	0	0.303884	0	0	0.237328
B3GNT2	0.164818	0.222047	0.144608	0.167128	0.17037	0.172162	0.166926	0.145432	0.163951	0.243092	0.140154	0.166523	0.167563	0.160518
B3GNT3	0	0	0	0	0	0	0.462769	0.420596	0.461813	0.301748	0	0.484721	0.438659	0.121469
B3GNT4	0	0	0	0	0	0.0572473	0.127259	0	0.184533	0.0617978	0	0.187636	0.227525	0.109354
B3GNT5	0	0	0.0967969	0	0	0	0	0	0.0324473	0	0	0.0817316	0.0809744	0
B3GNT6	0	0	0	0	0	0	0.664226	0	0	0	0	0.392786	0.381375	0
B3GNT7	0	0.147797	0.0575632	0	0	0	0	0	0.0304981	0	0	0.0186297	0	0
B3GNT8	0	0	0	0	0	0	0	0	0	0	0	0	0	0
B3GNT9	0	0.0337079	0	0.0579235	0.0967153	0.0293123	0.0798956	0.116815	0.0836402	0.0915371	0.0502528	0	0	0.0501419
B3GNTL1	0.263972	0.145573	0	0.031218	0.130186	0.162177	0.137496	0.17884	0.212219	0.229221	0.150685	0.200109	0.210729	0.29823
B4GALNT1	0	0	0	0.00125261	0	0	0.0211198	0	0.14895	0	0	0	0	0
B4GALNT2	0	0	0	0	0	0	0	0	0	0	0	0	0	0
B4GALNT3	0	0	0	0	0	0	0.0580833	0	0.0223723	0	0	0	0.00798935	0.00939306
B4GALNT4	0	0	0	1	0	0.0921562	0.140406	1	0.207674	0.0966714	0.0911722	0	0.150912	0.215564
B4GALT1	0.140612	0.16129	0.147438	0.127526	0.172751	0.140155	0.213683	0.25288	0.128445	0.199578	0.149446	0.256657	0.126508	0.136957
B4GALT2	0.0697931	0.0520749	0.166236	0.0465049	0.0832055	0.123093	0.042838	0.0848602	0.153238	0.119425	0.162546	0.0856627	0.171572	0.101058
B4GALT3	0.0778088	0.235658	0.0730238	0.236582	0.28227	0	0.0297414	0.244055	0.067041	0.140997	0.0696621	0.1414	0.146872	0.247978
B4GALT4	0.135662	0.248901	0.323011	0.209167	0.0985401	0.378958	0.330718	0.109061	0.23969	0.256748	0.338907	0.334288	0.371216	0.38817
B4GALT5	0.244955	0.25326	0.181339	0.245953	0.22782	0.271931	0.2595	0.320161	0.320619	0.263112	0.277003	0.356089	0.292338	0.275397
B4GALT6	0.0820049	0.0944304	0.0846395	0.0656296	0.0721925	0.0548327	0	0.0635314	0.0220027	0	0	0.0505028	0.0623819	0.0409528
B4GALT7	0.284331	0.318374	0.214304	0.213315	0.313145	0.255306	0.272077	0.292115	0.213128	0.265052	0.204769	0.293494	0.307978	0.29825
B4GAT1	0.277286	0.235146	0.308962	0.268765	0.308563	0.263158	0.266281	0.280348	0.29925	0.486013	0.262867	0.259539	0.261308	0.272867
B9D1	0.0620843	0.110724	0.15641	0.120354	0.150022	0.257555	0.107652	0.146655	0.153706	0.118497	0.0730012	0.301545	0.174947	0.123786
B9D2	0.521993	0.567582	0.56881	0.347127	0.377795	0.681898	0.678848	0.594608	0.471964	0.520463	0.650151	0.606791	0.538223	0.67449
BAALC	0	0	0	0	0	0	0	0	0	0	0	0	0	0.142961
BAAT	0	0	0	0.768322	0.622699	0	0	0	0	0.53652	0	0	0.737789	0
BABAM1	0.322193	0.427987	0.497116	0.483195	0.46243	0.619723	0.379969	0.366398	0.462286	0.268646	0.335063	0.577483	0.390678	0.625038
BABAM2	0.122593	0.104441	0.102472	0.0363398	0.0844539	0.296044	0.18413	0.170043	0.0991026	0.116827	0.121777	0.252651	0.15324	0.242809
BACE1	0.115429	0.0442656	0	0	0.208909	0.427973	0.183759	0.184977	0.198887	0.355434	0.209645	0.187626	0.212644	0.400333
BACE2	0	0	0	0	0	0	0.00975081	0.24087	0.129812	0	0	0.0534923	0.254027	0.176366
BACH1	0.0523995	0.0560484	0.0481084	0.0502766	0.109142	0.101308	0.0543995	0.0543823	0.0555955	0.0556556	0.0832167	0.0525689	0.0525778	0.0513033
BACH2	0	0	0	0.09867	0.0942975	0	0	0	0	0	0.0500569	0	0	0
BAD	0.258134	0.141825	0.180455	0.319264	0.135813	0.25276	0.250503	0.196401	0.145956	0.144619	0.221379	0.168501	0.205827	0.405799
BAG1	0.242172	0.268911	0.283555	0.254196	0.256854	0.333167	0.279163	0.277677	0.233835	0.187994	0.228046	0.245859	0.248577	0.312352
BAG2	0.278381	0.288782	0.305349	0.231793	0.209783	0.298276	0.241595	0.289306	0.296776	0.290173	0.295789	0.293434	0.288802	0.318366
BAG3	0.0825068	0.0682731	0.131851	0.0833333	0.0980618	0.0763784	0.0675745	0.0941623	0.0708955	0.0872416	0.0590018	0.0825657	0.0642296	0.0723116
BAG4	0.463113	0.410218	0.459654	0.440785	0.431457	0.459654	0.459654	0.437929	0.462475	0.443723	0.445854	0.435132	0.44537	0.459654
BAG5	0.247486	0.182532	0.251667	0.153971	0.248019	0.259374	0.259374	0.209939	0.211732	0.180245	0.27425	0.259374	0.259374	0.259374
BAG6	0.243785	0.2589	0.30176	0.219916	0.244955	0.297832	0.333728	0.254764	0.270697	0.295857	0.234382	0.227973	0.215886	0.333164
BAHCC1	0	0	0	0	0	0	0	0	0	0	0	0	0	0
BAHD1	0	0	0	0	0	0	0	0	0	0	0	0	0	0
BAIAP2	0	0	0	0	0	0	0	0	0	0.0102278	0.00777968	0	0.0100045	0
BAIAP2L1	0	0.157573	0	0.198782	0.0636364	0.0628571	0.186701	0.150393	0.197399	0.233137	0.17858	0.211735	0.198934	0.0175289
BAIAP2L2	0	0	0	0	0	0	0	0	0	0.0537459	0	0	0	0
BAIAP3	0	0.0987124	0	0.238849	0.233666	0.0737968	0.124936	0.263875	0.102701	0.167637	0	0.138481	0.0965986	0
BAK1	0.280441	0.209893	0.248299	0.225852	0.296313	0.244681	0.223677	0.260575	0.271304	0.20528	0.185649	0.222554	0.207434	0.242944
BAMBI	0	0	0	0	0	0	0	0	0	0	0	0	0	0
BANF1	0.201335	0.219279	0.224953	0.295792	0.300901	0.346828	0.258027	0.199045	0.216185	0.195411	0.213175	0.296452	0.264207	0.292564
BANF2	0	0	0	0	0	0	0	0	0	0	0	0	0	0
BANK1	0	0	0.0817826	0	0	0	0	0	0	0	0	0	0	0
BANP	0.333467	0.204465	0.337666	0.327444	0.328127	0.349633	0.342823	0.28485	0.338248	0.336045	0.291062	0.394657	0.337666	0.337666
BAP1	0.131524	0.0687378	0.11547	0.0795351	0.13384	0.16345	0.066424	0.112198	0	0.116182	0.0562112	0.11264	0.08764	0.161001
BARD1	0.317188	0.3653	0.320301	0.337761	0.388921	0.316344	0.329321	0.311115	0.321563	0.28145	0.343931	0.325993	0.325953	0.328388
BARHL1	0	0	0	0	0	0	0	0	0	0	0	0	0	0
BARHL2	0.0607685	0	0	0	0	0	0	0	0	0	0	0	0	0
BARX1	0	0	0	0	0	0	0	0.0544452	0	0	0	0	0.0424047	0
BARX2	0	0	0	0.0801887	0	0	0.0532621	0	0.138462	0	0.0416667	0.0862707	0.145963	0.0899928
BASP1	0	0	0	0	0	0	0.0255703	0.02537	0	0	0	0	0.0321159	0
BATF	0.125499	0.328738	0	0.0720807	0	0	0.247081	0.262843	0	0	1	0.244786	0	0
BATF2	0.475322	0.395095	0.366359	0.199552	0.311751	0	0.244582	0.473643	0.442308	0.506128	0.418919	0	0	0.364896
BATF3	0.0961306	0.116138	0.0594837	0.0835962	0.19594	0.0393305	0.0333586	0.0629139	0.0717185	0.0695842	0.0967262	0.115343	0.0592841	0.00771208
BAX	0.422248	0.383867	0.252611	0.162077	0.404733	0.518447	0.463981	0.255761	0.253505	0.471144	0.485552	0.358353	0.144353	0.469886
BAZ1A	0.173812	0.167282	0.167014	0.173928	0.194801	0.168909	0.178921	0.170039	0.17068	0.161119	0.182307	0.170873	0.170876	0.216721
BAZ1B	0.363351	0.324486	0.312912	0.224222	0.298203	0.281394	0.243027	0.23233	0.244211	0.213132	0.206057	0.225475	0.223024	0.240803
BAZ2A	0.0582853	0.107649	0.0716593	0.219286	0.161997	0.113128	0.216278	0.107279	0.195566	0.061439	0.0635433	0.129508	0.0870449	0.204344
BAZ2B	0	0	0	0	0	0	0	0	0	0	0	0	0	0
BBC3	0.0411462	0.072515	0.0347323	0.0279395	0.0692488	0.128782	0.0610744	0.0372414	0.115804	0.0705531	0.0757507	0.10194	0.0360748	0.122826
BBIP1	0.0424606	0.0726437	0.0488774	0.0584997	0.0512748	0.0969096	0.0960214	0.129894	0.0615055	0.0507213	0.0493427	0.0474037	0.0992705	0.103322
BBLN	0.270755	0.309581	0.411871	0.285395	0.308925	0.327895	0.374066	0.312479	0.3379	0.321839	0.255773	0.34347	0.460154	0.405505
BBOF1	0.169872	0.209083	0.254302	0.0271868	0.204501	0.337063	0.217523	0.247551	0.337296	0.364884	0.094184	0.216832	0.193412	0.376152
BBOX1	0	0	0	0	0	0	0	0	0	0	0	0.0680693	0	0
BBS1	0.242141	0.0852713	0.160057	0.16609	0.0814815	0.318663	0.242174	0.188957	0.253241	0.309664	0.0976909	0.266386	0.242849	0.38683
BBS10	0.101879	0.124945	0.145468	0.0226795	0.112485	0.108113	0.0610044	0.0467247	0.213285	0.015873	0	0.0844156	0.0296183	0.0473012
BBS12	0	0	0.0358333	0.00976864	0.0361041	0.176233	0	0	0.0349878	0.0373102	0	0.0422417	0.0145631	0.255026
BBS2	0.473826	0.206724	0.368204	0.154081	0.319214	0.418905	0.488298	0.434288	0.359048	0.329261	0.373581	0.486681	0.391374	0.422682
BBS4	0.0952153	0.0463012	0.342725	0.0706116	0.0485762	0.407271	0.450815	0.258162	0.340426	0.199082	0	0.318285	0.339488	0.419433
BBS5	0.287283	0.258133	0.21455	0.219686	0.212844	0.266192	0.386803	0	0.263784	0.394949	0.222304	0.199422	0.384983	0.442044
BBS7	0.37	0.422687	0.479143	0.436872	0.52033	0.525175	0.426947	0.477901	0.457955	0.41152	0.422582	0.469081	0.413043	0.543109
BBS9	0.112193	0.0705226	0.0961098	0.0662852	0.159529	0.112491	0.17064	0.250382	0.101902	0.177342	0.0786199	0.107664	0.126755	0.343477
BBX	0	0.0385991	0.0322936	0.0362255	0	0	0	0	0	0	0	0	0	0
BCAM	0	0	0	0	0	0	0.436018	0	0.23067	0.190417	0	0.194073	0	0
BCAN	0	0	0	0	0	0	0	0	0	0	0	0.3375	0	0
BCAP29	0.336607	0.225524	0.275877	0.208738	0.239984	0.322025	0.30165	0.255139	0.235268	0.175034	0.275837	0.257408	0.231984	0.314906
BCAP31	0.0986111	0.00910504	0.0619776	0.0641337	0.151187	0.165827	0.153661	0.0898255	0.0970177	0.0601902	0.0914619	0.165756	0.154246	0.166725
BCAR1	0	0.0575428	0.0816777	0	0	0.155924	0.14397	0.0909688	0.106161	0.124197	0.157266	0.151317	0.108574	0.155284
BCAR3	0	0	0.425895	0	0.195863	0.357872	0.22115	0.34453	0.257042	0.120177	0.270726	0.457854	0.457854	0.353252
BCAS1	0	0	0	0.228789	0.411399	0	0.377395	0.327899	0.33289	0.269874	0	0.353142	0.376384	0
BCAS2	0.369217	0.157803	0.355467	0.304161	0.348265	0.313379	0.394148	0.337112	0.372897	0.121532	0.351913	0.327364	0.368262	0.373691
BCAS3	0.131554	0.128024	0.120455	0.124269	0.145161	0.1405	0.251812	0.160569	0.237571	0.127632	0.1322	0.340212	0.124007	0.186469
BCAS4	0	0.522364	0.518636	0.308852	0.265277	0.55624	0.531097	0.373182	0.365574	0.224376	0.43873	0.272167	0.376131	0.457252
BCAT1	0.126743	0.321874	0.172628	0	0	0.149918	0	0	0	0.191632	0.144479	0.162715	0	0.127435
BCAT2	0.36755	0.450902	0.36197	0.37979	0.483035	0.556154	0.427143	0.306373	0.331704	0.108915	0.44382	0.42281	0.425508	0.451548
BCCIP	0.335815	0.411053	0.372274	0.418964	0.401573	0.403106	0.397872	0.297484	0.394626	0.325172	0.300881	0.283604	0.404018	0.406459
BCDIN3D	0.337874	0.271119	0.334209	0.305556	0.330462	0.439024	0.506725	0.424985	0.407454	0.277957	0.254721	0.449254	0.44701	0.497629
BCHE	0.222249	0	0	0	0	0	0	0	0	0	0	0	0	0
BCKDHA	0.42332	0.434545	0.489341	0.452884	0.53998	0.363536	0.426837	0.356752	0.321767	0.278221	0.0803497	0.360512	0.299468	0.367184
BCKDHB	0.208551	0.176471	0.415382	0.370661	0.157337	0.419932	0.332748	0.130169	0.173813	0	0.0715733	0.298283	0.206874	0.281663
BCKDK	0.146199	0.188438	0.166206	0.187336	0.191661	0.0893204	0.136324	0.0916364	0.0920572	0.204446	0.11556	0.102967	0.126664	0.073032
BCL10	0.529662	0.532033	0.502877	0.506648	0.256081	0.547211	0.533815	0.536705	0.536592	0.543718	0.563603	0.549701	0.540118	0.540635
BCL11A	0.0152605	0.0156006	0.0151384	0.0156933	0.0210769	0.0193263	0.0360453	0	0	0.0409357	0	0	0.0189138	0.0193798
BCL11B	0.0164183	0	0	0	0.0336526	0	0.0252182	0	0.041461	0.0184837	0	0	0.0464538	0.03282
BCL2	0.0140212	0.0665943	0.0668119	0.0164571	0.0164087	0	0.0165315	0	0	0	0	0	0	0
BCL2A1	0	0.429231	0.0606897	0	0	0	0	0	0	0	0	0	0.440583	0.440374
BCL2L1	0.181508	0.128114	0.133708	0.150795	0.193086	0.132768	0.184524	0.168016	0.219128	0.164192	0.122967	0.239245	0.199833	0.221831
BCL2L10	0	0.260482	0	0	0	0.392725	0	0.0794702	0	0.747944	0	0	0	0
BCL2L11	0.0679395	0	0.0640688	0.082218	0.0936035	0	0.0770822	0.0470541	0.0346509	0.0701538	0	0.0927339	0.0823148	0
BCL2L12	0.209129	0.162508	0.222006	0.217698	0.222427	0.163468	0.226607	0.199709	0.266379	0.109218	0.125249	0.160895	0.166307	0.149214
BCL2L13	0.304196	0.234016	0.413219	0.285945	0.235913	0.556479	0.519431	0.39889	0.517273	0.36409	0.447671	0.517959	0.507966	0.5054
BCL2L14	0	0	0	0	0	0	0	0	0	0	0	0	0	0
BCL2L15	0	0	0	0	0	0	0	0	0.356995	0	0	0	0	0
BCL2L2	0.163959	0.0562839	0.0753623	0.108404	0.086773	0.0559211	0.0651144	0.0800804	0.0624593	0.105741	0.0613242	0.0648729	0.0567297	0.0545819
BCL2L2-PABPN1	0.16403	0.0563094	0.0753405	0.108404	0.0868137	0.0559211	0.0651144	0.0801034	0.0624593	0.105772	0.0613242	0.0648729	0.0567297	0.0545819
BCL3	0	0.291611	0.0883392	0.29778	0.285507	0.251365	0.271754	0.312333	0.220321	0.0985301	0.300475	0.291023	0.269382	0.297672
BCL6	0.0104112	0	0.009999	0.0225479	0.0233536	0.0133976	0.0121477	0.0163399	0.0160051	0.010321	0.0153468	0.0103638	0.013403	0.0131527
BCL6B	0	0	0	0	0	0	0	0	0	0	0	0	0	0
BCL7A	0.382412	0	0.402281	0	0	0.302626	0.229174	0.0619037	0.125816	0.0887772	0.121876	0	0.301638	0.0485657
BCL7B	0.460784	0.349083	0.416885	0.47414	0.449031	0.436182	0.470723	0.397736	0.444982	0.35916	0.463343	0.438218	0.472055	0.420657
BCL7C	0.0142296	0.156908	0.214085	0.103448	0.182239	0.452508	0.202339	0.26967	0.207991	0.0925876	0.271001	0.227158	0.1948	0.391842
BCL9	0.0114574	0	0	0.0712418	0	0.0941493	0.207625	0.123011	0	0	0.111384	0.108516	0.104406	0.0844156
BCL9L	0.138205	0.0613985	0.300626	0	0	0.118988	0.118988	0.113164	0.118988	0.0643762	0.121901	0.118988	0.119839	0.119754
BCLAF1	0.348243	0.334988	0.325772	0.330758	0.326567	0.327881	0.32929	0.326708	0.32982	0.331389	0.351915	0.330218	0.331899	0.324717
BCLAF3	0.224279	0	0.43032	0.351199	0.248219	0.413551	0.447861	0.239044	0.129372	0	0.0675676	0.225115	0.397596	0.426988
BCO1	0	0	0	0	0	0	0	0.144019	0.224009	0.293183	0	0.226891	0.121573	0.0582011
BCO2	0	0	0	0	0.0080429	0.0379682	0	0	0.0539752	0	0	0	0	0.039836
BCOR	0.00755926	0.0101114	0.0227788	0.0217227	0.0213014	0.0255155	0.00828692	0.00817358	0.0215851	0.00974873	0.00982024	0.0181415	0.0251754	0.00862447
BCORL1	0	0	0	0	0	0.0856588	0	0	0.0536044	0	0	0.0112504	0.138809	0.0506504
BCR	0.117401	0.167972	0.122581	0.272356	0.234697	0.116147	0.121201	0.123482	0.111516	0.106481	0.117853	0.165891	0.120486	0.110419
BCS1L	0.311723	0.227556	0.261982	0.331987	0.385669	0.356471	0.352921	0.192829	0.327722	0.108137	0.264892	0.338649	0.297629	0.336409
BDH1	0.562345	0.331432	0.5486	0.55526	0.559185	0.117271	0.476312	0.136486	0.314347	0	0.119715	0.303374	0.124333	0.131161
BDH2	0.35155	0.0897666	0.239078	0	0	0.208424	0	0	0	0.293343	0.354822	0	0	0.265356
BDKRB1	0	0	0	0	0	0.520706	0	0.113671	0	0	0.539257	0	0.995575	0.505416
BDKRB2	0	0	0	0	0	0.216077	0.251476	0.190061	0.127378	0	0.418055	0.192818	0.101319	0.41617
BDNF	0	0	0	0	0	0.0211113	0	0	0	0	0	0	0	0.0209197
BDP1	0.261538	0.147422	0.324046	0.303331	0.288715	0.337771	0.341674	0.202982	0.348221	0.197652	0.204492	0.267723	0.271924	0.337471
BEAN1	0	0	0	0	0	0	0	0	0	0	0	0	0	0
BECN1	0.651985	0.588706	0.64919	0.516363	0.59054	0.624832	0.672404	0.598491	0.566444	0.568532	0.535826	0.531988	0.60709	0.545132
BECN2	0	0	0	0	0	0	0	0	0	0	0	0	0	0
BEGAIN	0.491074	0	0	0	0	0.0500715	0	0.115822	0	0	0	0	0	0.0691131
BEND2	0	0	0	0	0	0	0	0	0	0	0	0	0	0
BEND3	0.314381	0.0241296	0.228933	0.160177	0.128375	0	0	0.030825	0.0266041	0.0313505	0	0.0287486	0.133901	0
BEND4	0	0.0151886	0	0.0182793	0.0869946	0	0	0	0	0	0	0	0	0
BEND5	0.118158	0	0	0	0	0.0246269	0	0	0	0	0	0	0	0
BEND6	0	0.0219885	0	0.0328677	0.0446043	0.0804066	0.0390219	0	0.0503991	0	0.0735093	0.0572148	0.0558409	0.079892
BEND7	0	0	0	0	0	0.355128	0	0	0	0	0	0	0	0
BEST1	0	0	0	0.0969388	0.423498	0.286101	0.302622	0	0	0.194943	0.310181	0.311339	0	0.389197
BEST2	0	0	0	0	0	0	0	0.221704	0	0	0	0	0.241688	0
BEST3	0	0	0	0.0840739	0	0	0	0	0	0	0	0	0	0
BEST4	0	0.128842	0.117292	0.254753	0.131287	0	0.139381	0.149338	0.152	0.0884644	0	0.212249	0	0.0700844
BET1	0.0836	0.0505051	0.0734657	0.0649451	0.0789379	0.113473	0.0376463	0.0773854	0.0436173	0.075373	0.0863365	0.0850978	0.0730585	0.108113
BET1L	0.0767711	0.0775611	0.0749592	0.0708275	0.0950499	0.0569592	0.0850312	0.0780646	0.0646607	0.085826	0.0931601	0.0812028	0.0767711	0.0917908
BEX1	0	0	0	0	0	0.0723443	0	0	0	0	0	0	0	0
BEX2	0	0	0	0	0	0	0	0	0	0	0	0	0	0
BEX3	0.00110254	0	0	0	0	0.252103	0.245683	0.0394814	0.0874761	0	0.187053	0.111329	0.128278	0.196797
BEX4	0.0506329	0.127442	0	0.0887522	0.0967519	0.0716828	0.105302	0	0.251366	0	0.0250417	0	0.0799773	0.0958386
BEX5	0	0	0	0	0	0	0	0	0	0	0	0	0	0
BFAR	0.436172	0.38342	0.425909	0.425759	0.402372	0.425078	0.421836	0.447513	0.423439	0.387002	0.445137	0.428275	0.392279	0.430924
BFSP1	0	0.0898705	0.0898705	0.0662824	0.144514	0.0102612	0.261728	0.24321	0.155136	0.0590248	0.00371402	0.168406	0.316611	0.158451
BFSP2	0	0	0	0	0	0	0	0	0	0	0.115428	0	0	0
BGLAP	0	0	0	0	0	0	0	0	0	0	0	0	0	0
BGN	0	0	0	0	0	0	0	0	0	0	0	0	0	0.0326683
BHLHA15	0	0	0	0	0	0	0	0	0	0	0	0	0.0147059	0
BHLHA9	0.484402	0.442298	0.431615	0.569161	0.452457	0.508098	0.424774	0.440334	0.523634	0.493776	0.531455	0.425842	0.543995	0.483447
BHLHE22	0	0	0	0	0	0	0	0	0	0	0	0	0	0
BHLHE23	0.231545	0.556109	0.243512	0.433333	0.237288	0.804296	0.0623632	0	0	0.79397	0	0	0.140058	0
BHLHE40	0.0823627	0.0588997	0	0.0208021	0.0361074	0.0354507	0.0635572	0.100677	0.034768	0.0353389	0.0382102	0.0703368	0.0365291	0.0716745
BHLHE41	0	0	0	0	0	0	0	0	0	0	0	0.0547014	0.0381098	0
BHMT	0.156893	0	0	0	0	0	0	0	0	0.0760353	0	0	0	0
BHMT2	0	0	0	0	0	0	0	0	0	0.270137	0	0	0	0.153954
BICC1	0	0	0	0	0	0.175432	0	0.151627	0	0.144053	0.25966	0	0.16455	0.259319
BICD1	0.0160498	0	0.0865611	0	0.0176056	0	0	0.00440626	0.00409916	0.0184719	0.00939986	0.012678	0.0125849	0.0841745
BICD2	0.217697	0.201982	0.228331	0.233043	0.217804	0.214642	0.214819	0.212569	0.208384	0.214015	0.20534	0.22251	0.192857	0.200525
BICDL1	0	0.00742706	0.226886	0.121509	0.09375	0.0426272	0.156114	0.0424789	0.0961986	0.0294643	0	0.100246	0.0960342	0.0778485
BICDL2	0	0	0	0	0	0	0.414924	0	0.325053	0	0	0.265114	0.173008	0
BICRA	0.204692	0.251174	0.231262	0.216487	0.315881	0.310052	0.321993	0.221516	0.21203	0.187981	0.269828	0.310052	0.217996	0.301997
BICRAL	0.206699	0.290388	0.370034	0.173504	0.293824	0.418151	0.311222	0.172554	0.179032	0.258816	0.316937	0.189682	0.25431	0.348742
BID	0.25137	0.215689	0.258789	0.22848	0.216894	0.128471	0.116839	0.0784967	0.167704	0.186273	0.0634254	0.0994624	0.0448261	0.0123932
BIK	0	0.0951204	0	0.105222	0.0684485	0.0607357	0.353972	0.114949	0.322529	0.114777	0.0936426	0.0695762	0.295555	0.1256
BIN1	0	0.07125	0.130817	0.0519836	0.0726115	0.11371	0.0823699	0.131856	0.0772622	0.0541054	0.0843352	0.0922408	0.0848133	0.08287
BIN2	0.354843	0.334019	0.11482	0.407539	0.383513	0.369863	0	0.433945	0	0	0.445464	0.486127	0	0.432249
BIN3	0.163463	0.128646	0.141396	0.134567	0.148973	0.168243	0.132618	0.189111	0.147503	0.103201	0.133519	0.139672	0.148397	0.164878
BIRC2	0.044152	0	0.0660147	0	0.0231674	0.251884	0	0	0.0143662	0.107803	0.105801	0.0852738	0.221432	0.16147
BIRC3	0.412554	0.579686	0.0945347	0.543994	0	0.163508	0.108584	0.34437	0.150429	0.134879	0.368969	0.277793	0.412127	0.143409
BIRC5	0.488634	0.157155	0.20509	0.364115	0.382561	0.514689	0.399852	0.296951	0.506134	0.186308	0.312069	0.35734	0.490657	0.369548
BIRC6	0.272049	0.278394	0.393059	0.269147	0.282566	0.278769	0.293489	0.279435	0.275686	0.283915	0.237882	0.284257	0.281165	0.273537
BIRC7	0	0	0	0	0	0.404255	0	0.281749	0.319903	1	0.388199	0.442272	0.436645	0.411164
BIVM	0.170387	0.122694	0	0.244387	0	0.171896	0.0471092	0.127168	0.0221027	0.0828729	0.200416	0.0493353	0.114694	0.195324
BIVM-ERCC5	0.170387	0.122694	0	0.243509	0	0.171896	0.0471092	0.127168	0.0221027	0.0828729	0.200416	0.0493353	0.114694	0.194387
BLACAT1	0	0	0	0	0	0	0	0	0	0	0	0	0	0
BLCAP	0.149758	0.136983	0.186594	0.109013	0.128943	0.107742	0.111506	0.159713	0.163353	0.128242	0.0986333	0.142267	0.143747	0.158813
BLID	0	0	0	0	0	0.410359	0	0	0.412255	0	0.283626	0	0.40065	0.410359
BLK	0.315629	0.461354	0.411128	0	0.22679	0.345489	0	0	0	0	0.40081	0	0	0.22133
BLM	0.600063	0.58017	0.600737	0.577546	0.580882	0.58609	0.543444	0.565032	0.572239	0.433904	0.462066	0.527321	0.567277	0.444603
BLMH	0.0673049	0.0306773	0.0604324	0.0609244	0.0660969	0.0663426	0	0.0302554	0.0637013	0.0714728	0	0.0283088	0.0661723	0.12524
BLNK	0.302766	0.194355	0.236876	0.140843	0	0	0.0315338	0	0.411854	0	0	0	0	0
BLOC1S1	0.126355	0.0655564	0.0754717	0.0952966	0.175661	0.248908	0.111711	0.111425	0.129248	0.117595	0.0780042	0.144177	0.111656	0.183316
BLOC1S2	0.512053	0.542721	0.535105	0.532312	0.545116	0.536805	0.559728	0.491329	0.533135	0.516607	0.544757	0.159542	0.546174	0.509418
BLOC1S3	0.409322	0.380892	0.406819	0.344862	0.369665	0.351301	0.491993	0.301316	0.32855	0.37007	0.337032	0.442328	0.402625	0.388845
BLOC1S4	0.294411	0.140858	0.270411	0.314427	0.303153	0.326834	0.392269	0.274445	0.225851	0.296018	0.277605	0.328804	0.28773	0.323647
BLOC1S5	0.352574	0.397727	0.390169	0.271504	0.372326	0.208311	0.334649	0.393597	0.272204	0.465666	0.104079	0.222564	0.289593	0.24
BLOC1S5-TXNDC5	0.352574	0.397727	0.390169	0.271504	0.372326	0.208311	0.334649	0.393597	0.272204	0.465666	0.104079	0.222564	0.289593	0.24
BLOC1S6	0.308514	0.31115	0.302851	0.309658	0.299014	0.30156	0.357326	0.291608	0.312547	0.302829	0.286584	0.334376	0.303914	0.287215
BLTP1	0.198858	0.159849	0.398119	0.187602	0.183577	0.274629	0.253927	0.180023	0.183649	0.164137	0.22424	0.160787	0.206819	0.425148
BLTP2	0.137	0.088057	0.165231	0.139824	0.200089	0.168447	0.186316	0.0464174	0.147416	0.0493301	0.0382529	0.0351892	0.0781707	0.220884
BLTP3A	0.362205	0.196445	0.3713	0.394817	0.367003	0.373464	0.324109	0.377355	0.272964	0.369377	0.0910279	0.39448	0.387314	0.372994
BLTP3B	0.263365	0.261739	0.232296	0.258009	0.248705	0.273515	0.248773	0.265523	0.255676	0.243611	0.286937	0.24229	0.263254	0.261382
BLVRA	0.103638	0.302878	0.0118289	0.427156	0.103127	0.392021	0.375441	0.299143	0.284356	0.381936	0.315105	0.389298	0.365452	0.279596
BLVRB	0.0695469	0.163382	0.0262948	0.124531	0.0577933	0.127839	0.453924	0.332619	0.427288	0.0599745	0.153018	0.534872	0.38747	0.238058
BLZF1	0.247132	0.114056	0.227147	0.150381	0.27157	0.397593	0.290573	0.360249	0.302198	0.0748542	0.39983	0.382551	0.386382	0.39556
BMAL1	0.128426	0.121167	0	0.177908	0.0802104	0.117763	0.0432234	0.0408587	0.0522876	0	0.168649	0.0931237	0.0599446	0.160459
BMAL2	0	0.166621	0	0.134566	0	0.162582	0	0.179404	0.105989	0.120834	0.132464	0.177139	0.193435	0.145696
BMERB1	0	0	0	0	0	0.409457	0.341803	0.64919	0.36261	0	0.373203	0.409018	0	0.393928
BMF	0.0613027	0.0212947	0.0792079	0.0713145	0.0913956	0.0439189	0.0394964	0.0550613	0.0851466	0.052547	0.00626886	0.0590663	0.043744	0.0879533
BMI1	0	0	0	0	0	0	0	0	0	0	0	0	0	0
BMP1	0	0	0	0	0	0.149006	0	0.146811	0.14703	0	0.15029	0.154857	0.15462	0.151116
BMP10	0	0	0	0	0	0	0	0	0	0	0	0	0.0328467	0
BMP15	0	0	0	0	0	0	0	0	0	0	0	0	0	0
BMP2	0	0	0	0	0	0	0	0	0	0	0	0	0	0
BMP3	0	0	0	0	0	0	0	0	0	0	0	0.0298869	0.0138408	0
BMP4	0	0	0	0	0	0	0	0	0.0152717	0.0151673	0	0	0	0
BMP5	0	0	0	0	0	0	0	0.0122692	0	0	0	0	0	0
BMP6	0	0	0	0.128285	0.122842	0	0	0.133549	0	0	0	0.228967	0.14077	0.104308
BMP7	0	0	0	0	0	0.157107	0.164043	0	0.120865	0	0	0	0	0
BMP8A	0	0	0	0.197586	0.167186	0	0	0	0.0843547	0	0.0612245	0	0.0425354	0
BMP8B	0	0.197026	0	0.185543	0.262308	0.0856553	0.17677	0.181756	0.145925	0	0	0.193855	0.181881	0
BMPER	0	0	0	0	0	0.0333064	0	0	0	0	0	0	0	0.0544505
BMPR1A	0.167687	0.134525	0.0472674	0.0563423	0.122479	0.185084	0.176579	0.173304	0.166418	0.1615	0.143433	0.197762	0.176848	0.184566
BMPR1B	0	0	0	0	0	0	0.10824	0	0	0	0	0	0	0
BMPR2	0.143338	0.183737	0.0514349	0.074266	0.182135	0.259656	0.238296	0.184153	0.11612	0.182568	0.242721	0.178125	0.194331	0.293932
BMS1	0.249766	0.330582	0.250835	0.315575	0.316901	0.257932	0.236757	0.246245	0.268028	0.292877	0.231564	0.262174	0.279202	0.259367
BMT2	0.0288142	0.0189318	0.0237914	0.0400925	0.0183806	0.0270786	0.0280677	0	0	0	0.0452213	0.0474267	0.0163277	0.0261877
BMX	0	0	0	0	0	0	0	0	0	0	0	0.378694	0	0
BNC1	0	0	0	0	0	0	0	0.0932203	0	0	0	0.117991	0.117655	0.141191
BNC2	0	0	0	0	0	0.0237211	0	0	0	0	0	0	0.000438917	0
BNIP1	0.187291	0.0271261	0.210884	0.157951	0.20359	0.169184	0.162008	0.0810811	0.215708	0.0605208	0.20364	0.191467	0.193596	0.193501
BNIP2	0.303444	0.284538	0.290119	0.292802	0.296318	0.263061	0.28376	0.282748	0.282759	0.278154	0.291396	0.282351	0.278051	0.287302
BNIP3	0	0.22165	0	0	0.183538	0.197547	0.200491	0.186816	0.141252	0.208122	0.215313	0	0.270436	0.304811
BNIP3L	0.265739	0.244487	0.24888	0.105291	0.248526	0.24116	0.258703	0.174426	0.0535641	0.254049	0.229465	0.253839	0.237198	0.264188
BNIP5	0	0	0	0.0541126	1	0	0	0.0153374	0.00166945	0.00121803	0	0.277286	0.00805153	0.363905
BNIPL	0	0	0	0	0	0	0	0	0	0	0	0	0	0
BOC	0	0	0	0	0	0	0	0	0	0	0.0113584	0	0	0.0452369
BOD1	0.234197	0.204515	0.232408	0.223449	0.241071	0.221133	0.248202	0.216418	0.217838	0.242875	0.238757	0.245459	0.227543	0.235955
BOD1L1	0.33109	0.313815	0.327986	0.299466	0.315467	0.302965	0.38636	0.324769	0.345208	0.309987	0.298591	0.326404	0.328093	0.324876
BOD1L2	0	0	0	0	0	0	0	0	0	0	0	0.119887	0	0
BOK	0	0	0	0	0	0.0127747	0.110513	0.12097	0.190548	0.0824257	0.0724251	0.0938687	0.123006	0.099685
BOLA1	0	0.0742786	0	0.0514055	0.0775424	0.127069	0.154984	0.0716032	0.113763	0.0363261	0.0188845	0.110902	0.076299	0.129604
BOLA2	0	0	0	0	0	0	0	0	0	0	0	0.654187	0	0
BOLA2B	0	0	0	0	0	0	0	0	0	0	0	0	0	0
BOLA2-SMG1P6	0	0	0	0	0	0	0	0	0	0	0	0.654187	0	0
BOLA3	0.174527	0.120259	0.321721	0.160584	0.157721	0.281662	0.106447	0.124822	0.0866873	0.107505	0.138341	0.0620115	0.10953	0.202632
BOLL	0	0	0	0	0	0	0	0	0	0	0	0	0	0
BOP1	0.178889	0.172268	0.194909	0.22979	0.102841	0.202696	0.17442	0.178656	0.241698	0.170414	0.179433	0.193294	0.227855	0.234803
BORA	0.279945	0.292078	0.279929	0.299528	0.273637	0.309058	0.260521	0.278119	0.274327	0.284056	0.322024	0.264368	0.281687	0.298146
BORCS5	0.25086	0.283506	0.199242	0.329433	0.223163	0.162678	0.216459	0.127647	0.0270455	0.0606265	0.166543	0.342671	0.122853	0.314024
BORCS6	0.235909	0.187881	0.228531	0.207417	0.256711	0.238558	0.246816	0.183948	0.239989	0.195145	0.154059	0.122981	0.0901983	0.181046
BORCS7	0.613294	0.236077	0.686305	0.728187	0.649168	0.767526	0.654807	0.666667	0.702881	0.786199	0.580357	0.568019	0.721291	0.73666
BORCS7-ASMT	0.613294	0.236077	0.686305	0.728187	0.649168	0.767526	0.654807	0.666667	0.702881	0.786199	0.580357	0.568019	0.721291	0.73666
BORCS8	0.540316	0.478134	0.610855	0.558011	0.549623	0.521144	0.598478	0.510808	0.547173	0.470166	0.545385	0.547505	0.564791	0.645628
BORCS8-MEF2B	0.541481	0.478134	0.610855	0.558011	0.549623	0.521144	0.598478	0.510808	0.547173	0.470166	0.546857	0.547505	0.564791	0.645628
BPGM	0.252232	0.282301	0.280843	0.068206	0.090631	0.236034	0.0342967	0.0593186	0.17141	0.12003	0.251668	0.236855	0.0729087	0.259368
BPHL	0.369838	0.360956	0.415968	0.364475	0.411791	0.452202	0.348543	0.41569	0.408035	0.427369	0.279772	0.39558	0.368198	0.415493
BPI	0	0	0	0	0	0	0.476462	0	0	0	0	0.432225	0.330961	0
BPIFA1	0	0	0	0	0	0	0	0	0	0	0	0	0	0
BPIFA2	0	0	0.483333	0	0	0	0	0	0.375332	0	0	0.163462	0	0
BPIFA3	0	0	0	0	0	0	0	0	0	0	0	0	0	0
BPIFB1	0	0	0	0	0	0	0	0	0	0.084922	0	0.355015	0	0
BPIFB2	0	0	0	0	0	0	0	0	0	0.103009	0	0	0	0
BPIFB3	0	0	0	0	0	0	0	0	0	0	0	0	0	0
BPIFB4	0	0	0	0	0	0	0	0	0	0	0	0	0	0
BPIFB6	0	0	0	0	0	0	0	0	0	0	0	0	0	0
BPIFC	0	0	0	0	0	0.156977	0	0	0	0	0	0	0	0
BPNT1	0.439542	0.443427	0.46824	0.442864	0.452473	0.448388	0.459777	0.375617	0.252886	0.363636	0.207297	0.378173	0.444703	0.461868
BPNT2	0.220147	0.166566	0.224926	0.224302	0.223721	0.220857	0.217151	0.197828	0.221575	0.200181	0.213443	0.223334	0.209997	0.20871
BPTF	0.155982	0.23949	0.360364	0.178923	0.16246	0.157846	0.170181	0.187122	0.17435	0.165721	0.181489	0.162408	0.174779	0.159855
BPY2	0	0	0	0	0	0	0	0	0	0	0	0	0	0
BPY2B	0	0	0	0	0	0	0	0	0	0	0	0	0	0
BPY2C	0	0	0	0	0	0	0	0	0	0	0	0	0	0
BRAF	0.0711738	0.0596063	0.0694514	0.0726926	0.0699149	0.0700201	0.0516854	0.0555229	0.0714042	0.0703492	0.100283	0.0704083	0.141953	0.0690053
BRAP	0.495465	0.454423	0.466632	0.472665	0.41342	0.534237	0.474494	0.413967	0.478665	0.395785	0.416751	0.474792	0.484689	0.48805
BRAT1	0.4773	0.372357	0.33079	0.37916	0.246095	0.508812	0.49662	0.436638	0.474809	0.347992	0.268595	0.443854	0.464926	0.495586
BRCA1	0.358823	0.237821	0.314143	0.288302	0.285	0.421831	0.406799	0.30117	0.272957	0.40328	0.329968	0.387032	0.384855	0.354051
BRCA2	0.489095	0.459178	0.438497	0.0796689	0.332841	0.398336	0.461006	0.206001	0.238213	0.102174	0.183265	0.272571	0.281322	0.221041
BRCC3	0.278409	0.33889	0.293502	0.288619	0.336874	0.285316	0.314968	0.312579	0.261584	0.312485	0.275968	0.298524	0.288555	0.318972
BRD1	0.130869	0.0954545	0.130495	0.142038	0.139723	0.132945	0.136006	0.0899683	0.129501	0.115275	0.134212	0.139689	0.139092	0.136429
BRD2	0.127908	0.0934205	0.198127	0.0301668	0.166267	0.0644864	0.229477	0.117378	0.114346	0.0290926	0.110656	0.130132	0.0400517	0.231351
BRD3	0.204851	0.193241	0.147292	0.102763	0.106521	0.185097	0.18522	0.153251	0.167042	0.187362	0.169649	0.202082	0.201624	0.197625
BRD3OS	0	0	0.0142653	0	0	0.0207506	0	0	0.0707071	0.0368488	0	0.0224454	0	0.000865426
BRD4	0.274673	0.245668	0.274673	0.274673	0.274673	0.274673	0.274673	0.269192	0.274673	0.269854	0.261153	0.274673	0.274673	0.274673
BRD7	0.389472	0.416285	0.397472	0.418562	0.360115	0.399435	0.410746	0.383222	0.38907	0.42074	0.000436872	0.404864	0.364732	0.396727
BRD8	0.50782	0.227842	0.481226	0.486014	0.484719	0.532128	0.479375	0.497344	0.50492	0.386847	0.452869	0.511084	0.407472	0.533483
BRD9	0.15454	0.0936687	0.130607	0.130286	0.133268	0.0897215	0.0807473	0.0936405	0.129125	0.0927284	0.0887968	0.0983488	0.123378	0.14782
BRDT	0	0	0	0	0	0	0	0	0	0	0	0	0	0
BRF1	0.685939	0.625386	0.153459	0.571817	0.692282	0.687667	0.687578	0.630375	0.681996	0.596125	0.611445	0.694346	0.695807	0.68366
BRF2	0.349961	0.268934	0.281071	0.279322	0.333537	0.507655	0.307741	0.267045	0.352941	0.301903	0.228924	0.421448	0.301305	0.409884
BRI3	0.000350263	0	0	0.0437981	0.0526092	0.000337895	0.0234991	0.00319704	0.0105687	0.0284722	0.0203379	0.0330227	0.00523652	0.000351865
BRI3BP	0.540757	0.549568	0.566214	0.553753	0.531957	0.395475	0.53643	0.516577	0.531187	0.468566	0.329687	0.489351	0.519707	0.338358
BRICD5	0.0883492	0.123208	0.0876091	0.0682853	0.113973	0.106358	0.126242	0.108413	0.1043	0.100775	0.0554095	0.118719	0.0970381	0.117517
BRINP1	0	0	0	0	0	0	0	0	0	0	0	0	0	0
BRINP2	0	0	0	0	0	0.0314046	0	0	0	0	0	0	0	0
BRINP3	0	0	0	0	0	0	0	0	0	0	0	0	0	0
BRIP1	0.365838	0.342773	0.36125	0.267606	0.251211	0.368147	0.362151	0.330222	0.247392	0.261845	0.394836	0.33892	0.361783	0.353957
BRIX1	0.276202	0.27604	0.270866	0.270116	0.277137	0.276306	0.280317	0.274448	0.280333	0.249231	0.299633	0.28563	0.279018	0.273473
BRK1	0.514261	0.430409	0.508586	0.485926	0.531793	0.509714	0.506226	0.357805	0.49973	0.439296	0.488961	0.52286	0.505962	0.50876
BRME1	0.488865	0.35048	0.456687	0.351684	0.294489	0.307471	0.475875	0.333786	0.288348	0.266039	0.298367	0.504365	0.376004	0.23839
BRMS1	0.277286	0.235146	0.279221	0.268765	0.308563	0.248939	0.271082	0.267754	0.29925	0.296397	0.220179	0.259539	0.261308	0.273249
BRMS1L	0.30268	0.143249	0.426433	0.108894	0.272727	0.369825	0.367886	0.136513	0	0.298753	0.219198	0.143991	0.331001	0.286402
BROX	0.364005	0.196444	0.377311	0.354351	0.0703318	0.412518	0.30988	0.333382	0.37426	0.269752	0.383324	0.371283	0.37343	0.39686
BRPF1	0.261251	0.178555	0.240675	0.250082	0.171535	0.295682	0.274144	0.231737	0.330754	0.183998	0.177614	0.16784	0.261615	0.300164
BRPF3	0.186955	0	0.117092	0.176695	0.230801	0.188186	0.181833	0.182426	0.112835	0.143751	0.179358	0.168353	0.180333	0.189787
BRS3	0	0	0	0	0	0	0	0	0	0	0	0	0	0
BRSK1	0.174349	0.0859705	0.214779	0.292043	0.251928	0.0825036	0.154735	0.179465	0.0945663	0.268293	0.0362851	0.187688	0.163919	0.0794158
BRSK2	0	0	0	0	0	0	0	0	0	0	0	0	0	0
BRWD1	0.355136	0.096906	0.372331	0.337536	0.32805	0.383952	0.389256	0.241234	0.319924	0.306881	0.391427	0.414029	0.370036	0.379101
BRWD3	0.199941	0.125191	0.195327	0.0941125	0	0.135479	0	0.116283	0.170806	0.020734	0	0.106976	0.136972	0.132939
BSCL2	0.0130097	0	0.0370034	0.0605351	0.0172372	0.106994	0.172372	0.029884	0.0187046	0	0	0.139936	0.04	0.242118
BSDC1	0.469708	0.290024	0.329735	0.478222	0.290495	0.515005	0.40443	0.363591	0.330347	0.436328	0.435095	0.477852	0.517499	0.53304
BSG	0.299971	0.307159	0.306881	0.308041	0.310955	0.289291	0.306391	0.404431	0.344547	0.348244	0.282526	0.313009	0.30702	0.297972
BSN	0.112624	0	0.0930233	0.0296192	0.0952381	0.0629401	0.000746826	0	0	0.0767932	0	0.0892495	0.0954379	0.0440028
BSND	0	0	0	0.0206677	0.0965825	0	0	0	0	0	0	0	0	0
BSPH1	0	0	0	0	0	0	0	0	0	0	0	0	0	0
BSPRY	0	0.172814	0	0.507957	0.387574	0.184154	0.439331	0	0.324594	0.335052	0	0.499232	0.395205	0.234014
BST1	0.287623	0.318841	0	0	0	0.36939	0	0.188605	0	0.922849	0.379353	0	0.348387	0.291022
BST2	0.264028	0.417574	0.364245	0.338654	0.249688	0	0.0973154	0.383569	0.0619369	0.303357	0	0	0	0
BSX	0	0	0	0	0	0.0542883	0	0	0	0	0	0	0	0.0392532
BTAF1	0.37197	0.354037	0.378527	0.355114	0.374324	0.358912	0.363761	0.380252	0.374367	0.346888	0.316749	0.371065	0.350474	0.364308
BTBD1	0.3954	0.4038	0.383216	0.418247	0.381839	0.403461	0.414613	0.398908	0.382902	0.417351	0.421195	0.38041	0.4038	0.394533
BTBD10	0.149597	0.164362	0.156889	0.159797	0.158114	0.151252	0.142196	0.138978	0.107998	0.105179	0.132044	0.142089	0.150442	0.166353
BTBD16	0	0	0	0	0	0	0	0.163802	0	0	0	0.358407	0	0
BTBD17	0	0	0	0	0	0	0	0	0	0	0	0	0	0
BTBD18	0	0	0	0	0	0	0	0	0	0	0	0.706107	0	0
BTBD19	0.029933	0.0742465	0	0.10016	0.0265562	0.15817	0.0245399	0.09549	0.0910331	0.0243998	0.101994	0.108365	0	0.168781
BTBD2	0.239442	0	0.226724	0.132811	0.210258	0.292847	0.169249	0	0.129741	0	0.128768	0	0.135067	0.213849
BTBD3	0.196491	0.102212	0	0.202161	0	0.185398	0.188385	0.196382	0.193419	0.196021	0.177152	0.195265	0.190886	0.184883
BTBD6	0.378913	0.16114	0.410274	0.129222	0.342995	0.328469	0.442235	0.215656	0.384141	0	0.258494	0.236405	0.402679	0.450007
BTBD7	0.402246	0.405286	0.400521	0.445182	0.40505	0.409682	0.408275	0.408913	0.407702	0.411099	0.342063	0.408115	0.406624	0.422632
BTBD8	0.225772	0	0.19908	0.209838	0.207285	0.188667	0.226721	0.233374	0.226756	0.214325	0.211003	0.286909	0.204983	0.252437
BTBD9	0.211938	0.231575	0.291435	0.230924	0.223274	0.401933	0.211416	0.209665	0.228802	0.183739	0.378884	0.187517	0.242298	0.433516
BTC	0	0	0	0.000621118	0	0	0.0850059	0.0155642	0.0520386	0	0	0.0855589	0.0218914	0
BTD	0.381963	0.301582	0.386228	0.255299	0.269484	0.391579	0.395695	0.25728	0.285672	0.371367	0.202958	0.346291	0.270494	0.320941
BTF3	0.104736	0.098271	0.0976509	0.103705	0.124314	0.129475	0.149604	0.088806	0.117917	0.103589	0.149428	0.11879	0.126561	0.117665
BTF3L4	0.272654	0.136718	0.263169	0.228402	0.25734	0.285411	0.270046	0.249167	0.261105	0.237788	0.19151	0.269101	0.26738	0.282472
BTG1	0	0.0809425	0	0	0	0	0	0	0	0	0	0	0	0
BTG2	0.0570866	0.0787031	0.13334	0.119647	0.132487	0.0609693	0.0999193	0.0811373	0.0576497	0.0625	0.0814922	0.146617	0.108635	0.0984848
BTG3	0.203654	0.205919	0.212004	0.210026	0.197795	0.20151	0.0792	0.206623	0.201651	0.199622	0.210437	0.210488	0.175458	0.197048
BTG4	0	0	0	0	0	0	0	0	0	0	0	0	0	0
BTK	0.0756757	0.203029	0.250877	0.060473	0.0567233	0.0854701	0.0787402	0.0803674	0.0804598	0.0895141	0.100865	0.0747863	0.0974409	0.0800915
BTLA	0	0.330511	0	0	0	0	0	0	0	0	0	0	0	0
BTN1A1	0	0.280689	0.425609	0	0	0.0787037	0	0	0	0.290976	0.0228873	0	0	0.213942
BTN2A1	0.244004	0.233043	0.206993	0.192201	0.230607	0.253287	0.250697	0.188376	0.22707	0.135833	0.297218	0.195999	0.214768	0.274627
BTN2A2	0.148663	0.231339	0	0.280321	0.249088	0.205849	0.0275624	0	0.00298507	0	0.161087	0.0142643	0	0.0246599
BTN3A1	0.39403	0.428328	0.397208	0.360738	0.355646	0.393623	0.277955	0.427032	0.231103	0.303467	0.347541	0.381929	0.443498	0.409457
BTN3A2	0.308523	0.254005	0.29895	0.523624	0.520521	0.209403	0	0.29786	0.122185	0.424877	0.207684	0.166226	0.151638	0.218399
BTN3A3	0.354805	0.267699	0.235013	0.131175	0.0788079	0.256836	0	0.254582	0.0587814	0.198214	0.155469	0.182179	0.281521	0.317254
BTNL2	0	0	0	0	0	0	0	0	0	0	0	0	0	0
BTNL3	0	0	0	0.377155	0	0	0	0	0	0	0	0	0	0
BTNL8	0	0	0	0	0	0	0	0	0	0	0	0	0	0
BTNL9	0	0	0	0	0	0	0	0	0	0	0	0	0	0
BTRC	0.206743	0	0	0	0.125148	0.266797	0.21015	0.14699	0.133105	0.0728411	0.254251	0.0940972	0.185015	0.261728
BUB1	0.328232	0.34749	0.351943	0.362194	0.374297	0.34504	0.348886	0.2996	0.363175	0.316931	0.382267	0.332054	0.331633	0.335047
BUB1B	0.505747	0.510466	0.515049	0.505241	0.505833	0.530483	0.517352	0.534902	0.516429	0.547097	0.572676	0.503389	0.505489	0.510422
BUB1B-PAK6	0	0	0.488055	0	0	0	0	0	0	0	0	0	0	0
BUB3	0.121927	0.0767786	0.110411	0.118891	0.118021	0.0954531	0.118203	0.125944	0.118656	0.103881	0.0995995	0.111917	0.118477	0.101239
BUD13	0.548259	0.537033	0.509016	0.396943	0.558853	0.583668	0.518083	0.569789	0.548141	0.533826	0.519416	0.558762	0.553863	0.614054
BUD23	0.385709	0.419624	0.428114	0.393213	0.389927	0.405353	0.407921	0.360967	0.404089	0.255467	0.319072	0.397793	0.385142	0.380674
BUD31	0.411127	0.368387	0.346519	0.411985	0.466607	0.419593	0.41762	0.331453	0.382223	0.345144	0.342476	0.430605	0.352706	0.434857
BVES	0	0	0	0	0	0.031941	0	0	0	0	0.1404	0	0	0
BYSL	0.505644	0.511643	0.529486	0.504874	0.539773	0.533551	0.543993	0.510498	0.526879	0.487577	0.514552	0.568295	0.525128	0.548228
BZW1	0.150907	0.140104	0.118365	0.109966	0.103666	0.180392	0.189305	0.184519	0.153655	0.12506	0.204882	0.179375	0.180874	0.187403
BZW2	0.21696	0	0.221078	0.0951957	0.0944673	0.216448	0.217479	0.19656	0.221078	0.213867	0.151409	0.213746	0.174843	0.221078
C10orf105	0.0884354	0	0	0	0	0	0	0	0	0	0.31084	0	0	0.0794224
C10orf120	0	0	0	0	0	0	0	0	0	0	0	0	0	0
C10orf143	0.204466	0.19934	0.207958	0.219519	0.28239	0.297291	0.31518	0.238258	0.30174	0.255523	0.166767	0.13189	0.230145	0.293921
C10orf53	0	0	0	0	0.401722	0.385633	0	0	0	0	0	0	0	0.301124
C10orf62	0	0	0	0	0	0.422192	0	0	0.339321	0.210208	0	0	0	0
C10orf67	1	0	0	0	0	0.35443	0	0.516721	0	0.27686	0.098849	0.315653	0.214368	0.150588
C10orf71	0	0	0	0	0	0	0	0	0	0	0	0	0	0
C10orf82	0	0	0	0	0	0	0.155022	0	0	0.141101	0	0	0	0.0111888
C10orf88	0.232833	0.306706	0.288446	0	0.142492	0.375227	0.245908	0.190973	0.207475	0.276725	0.223887	0.237736	0.221668	0.347055
C10orf90	0	0	0	0	0	0	0	0.329011	0	0	0	0.155689	0.423776	0
C10orf95	0.232005	0.169962	0.470728	0.242571	0.343212	0.136577	0.401963	0.354545	0.401937	0.20192	0.154071	0.296151	0.352568	0.410375
C11orf1	0.390508	0.380611	0.433214	0.434365	0.518202	0.417864	0.425598	0.51405	0.453204	0.393925	0.240256	0.596709	0.379723	0.415766
C11orf16	0	0	0	0	0	0.50203	0	0.545655	0.405229	0	0.632582	0.553913	0	0.576061
C11orf21	0	0	0	0	0	0	0	0	0	0	0	0	0	0
C11orf24	0.201421	0.310423	0.320276	0.295791	0.340851	0.24809	0.225644	0.386251	0.415371	0.21283	0.242956	0.159446	0.219571	0.288997
C11orf42	0	0	0	0.373478	0	0	0	0	0	0	0	0	0	0.0395095
C11orf52	0	0	0	0	0	0.222898	0.470145	0	0.280651	0.368615	0	0.294775	0.394616	0.359297
C11orf54	0.299003	0.227395	0.269478	0.280727	0.275479	0.211125	0.249739	0.256534	0.243435	0.326367	0.3239	0.283968	0.235794	0.246491
C11orf58	0.373222	0.35327	0.369135	0.375062	0.381273	0.372552	0.374149	0.364146	0.372917	0.357409	0.301489	0.37414	0.373405	0.37496
C11orf65	0.305666	0.236578	0.258385	0.321792	0.300385	0.288136	0.304145	0.396444	0.354187	0.283766	0.271129	0.409193	0.39635	0.352198
C11orf68	0.105186	0.104984	0.14159	0.105117	0.117497	0.290119	0.0912872	0.223193	0.24907	0.143499	0.324202	0.243935	0.292255	0.367843
C11orf71	0.246363	0.109291	0.230959	0.25063	0.283703	0.303305	0.271174	0.268191	0.26166	0.235973	0.30467	0.310022	0.302122	0.315414
C11orf80	0.306545	0.310858	0.291602	0.383976	0.438552	0.350647	0.372203	0.268584	0.24833	0.253854	0.392781	0.491086	0.370501	0.263211
C11orf86	0	0	0	0	0.532513	0.615027	0.308673	0.505532	0.538952	0.609005	0.643336	0.592933	0.56543	0.588595
C11orf87	0	0	0	0	0	0	0	0	0	0	0	0	0	0
C11orf91	0.00753187	0	0	0.224158	0	0.280081	0	0.281463	0.106343	0.0453461	0.157945	0.258758	0.267843	0.263829
C11orf94	0	0	0	0	0	0	0	0	0	0	0	0	0	0
C11orf96	0.155696	0	0	0.0250213	0	0.102511	0	0.882206	0.209046	0	0.00697674	0	0.0316011	0.26413
C11orf97	0	0	0.0441459	0.204027	0	0.159664	0	0	0	0.184491	0.0705706	0.192049	0.1875	0.135253
C11orf98	0.288824	0.279591	0.292844	0.236313	0.293717	0.334595	0.404398	0.275288	0.36742	0.264361	0.311898	0.347177	0.285985	0.321225
C12orf29	0.125023	0.0677221	0.122362	0.122384	0.0679835	0.12811	0.130164	0.133153	0.129286	0.041774	0.0914149	0.122851	0.126212	0.123745
C12orf4	0.398655	0.480114	0.391765	0.388089	0.421599	0.355506	0.376663	0.454596	0.384837	0.495193	0.501423	0.500592	0.483613	0.419503
C12orf40	0	0.283574	0	0.458707	0	0.710345	0	0	0	0	0	0	0	0
C12orf42	0.139789	0	0	0	0	0	0	0	0	0	0	0	0	0
C12orf43	0.54877	0.50694	0.577229	0.534884	0.597878	0.623361	0.592061	0.601492	0.576447	0.539747	0.558968	0.580988	0.587377	0.582189
C12orf50	0	0	0	0	0	0	0	0	0	0	0	0	0	0
C12orf54	0	0	0	0	0	0	0	0	0	0	0	0	0	0
C12orf56	0.968354	0	0	0	0	0	0	0.972875	0	0	0	0.497012	0.873093	0.300832
C12orf57	0.17934	0.31127	0.233412	0.247419	0.194407	0.270893	0.378219	0.222442	0.278157	0.195038	0.199899	0.339568	0.18711	0.232465
C12orf60	0.116232	0.0997115	0.116305	0.122914	0.0682389	0.115492	0.109187	0.0767442	0.117443	0.119672	0.02859	0.102778	0.120583	0.122813
C12orf71	0	0	0	0	0	0.0817121	0	0	0	0	0	0.119266	0.149425	0.133962
C12orf73	0.627366	0.465743	0.654951	0.646302	0.527894	0.688857	0.615434	0.603909	0.620084	0.525238	0.607578	0.529657	0.590836	0.642629
C12orf75	0.196062	0.34495	0.139334	0.12489	0.165389	0.35051	0.0394589	0.0210024	0.102732	0.0737749	0.235164	0	0.14018	0.268238
C12orf76	0.428442	0	0	0	0.627743	0	0	0	0	0.271973	0	0	0	0.0586114
C13orf42	0	0	0	0	0	0	0	0	0	0	0	0	0	0
C13orf46	0	0	0	0	0	0	0	0.100798	0	0	0.390625	0.0334302	0	0.215812
C14orf119	0.186831	0.146009	0.168749	0.184044	0.155879	0.207755	0.213251	0.180815	0.191685	0.176734	0.224301	0.212211	0.20307	0.237176
C14orf132	0	0	0	0.114721	0.069088	0.238935	0.151233	0	0.136745	0	0.256805	0	0	0.259623
C14orf180	0	0	0	0	0	0	0	0	0	0	0	0	0	0
C14orf28	0.0567343	0.0697279	0.0450245	0.0360825	0.053316	0.106745	0.0471059	0.0487322	0.052385	0.0538642	0.181601	0.0490822	0.0505133	0.190476
C14orf39	0	0	0	0	0	0	0	0	0	0	0	0	0	0
C14orf93	0.0664438	0.0324631	0.0117296	0	0.017094	0.0205155	0.0920685	0.034447	0.126116	0.0230613	0	0.00410771	0.0121821	0.00361477
C15orf39	0.101591	0.127794	0.117241	0.0962787	0.0912207	0.0590944	0.0912152	0.110752	0.102395	0.151121	0.0577644	0.0979745	0.0746568	0.0532503
C15orf40	0.368449	0.439866	0.413793	0.333851	0.349842	0.429111	0.476653	0.310275	0.276862	0.407333	0.412131	0.304882	0.269157	0.370231
C15orf48	0	0	0	0.149677	0.126354	1	0.127396	0.619231	0.188931	0.226582	0	0.191961	0.163507	0.113662
C15orf61	0.0862917	0.0659798	0.0535451	0.0860177	0.167524	0.106973	0.1464	0.0635827	0.11164	0.0205314	0.00243803	0.14633	0.10724	0.104429
C15orf62	0	0.140227	0.131608	0.741425	0	0	0	0.141822	0	0.523355	0.133787	0.0560907	0.0527226	0.590034
C16orf46	0.179703	0.048496	0.433333	0.0534255	0.232302	0.22342	0.240114	0.216035	0.177487	0.159373	0.0164057	0.211951	0.14004	0.117647
C16orf54	0.289988	0.274278	0.0757021	0.269885	0.286441	0	0	0	0	0	0	0	0	0
C16orf74	0	0.234608	0.277234	0	0.406548	0.355107	0.375564	0.231797	0.450036	0	0.295437	0.420652	0.389197	0.0210177
C16orf78	0	0	0	0	0	0	0	0	0	0	0	0	0	0
C16orf82	0	0	0	0	0	0	0	0	0	0	0	0	0	0
C16orf86	0.123432	0.132841	0.253145	0.117144	0.17215	0.136853	0.168042	0.217463	0.128672	0.140362	0.16129	0.199315	0.151994	0.190226
C16orf87	0.193686	0.221197	0.391556	0.240476	0.214333	0.20841	0.195882	0.207746	0.20894	0.263887	0.168257	0.212894	0.165795	0.189954
C16orf89	1	0	0	0	0	0	0	0	0	0.1778	0	0	0	0
C16orf90	1	0	0	0	1	0	0	0	1	0.141153	0	0	0	1
C16orf91	0.489717	0.415454	0.428732	0.394588	0.455897	0.487303	0.574689	0.420702	0.481258	0.282245	0.472676	0.515814	0.448233	0.518
C16orf92	0.329511	0	0.0390428	0	0	0.219751	0.269167	0.149492	0.478597	0	0	0.36357	0.329511	0.0212054
C16orf95	0.340958	0.304221	0.323271	0.294225	0.405203	0.348946	0.401917	0.345432	0.375159	0.375597	0.408944	0.37862	0.360905	0.416584
C16orf96	0	0	0	0	0	0	0	0	0	0	0	0	0	0
C17orf100	0.453083	0.312736	0.44478	0.43078	0.291747	0.41216	0.3343	0.450746	0.432476	0.379201	0.220478	0.365287	0.46246	0.427829
C17orf107	0	0	0	0	0	0	0	0	0	0	0	0	0	0
C17orf113	0	0	0	0.0264706	0.168704	0.0912795	0.105743	0.164034	0.15114	0.146776	0	0.111111	0.0699926	0.082483
C17orf114	0.247231	0.469077	0.296119	0.405919	0.414476	0.406732	0.253661	0.220096	0.269119	0.326012	0.168048	0.224933	0.271645	0.172769
C17orf49	0.164322	0.149966	0.183136	0.160571	0.189616	0.167592	0.158413	0.179732	0.189036	0.190902	0.168792	0.192715	0.189936	0.135389
C17orf50	0	0	0	0	0	0	0	0	0	0	0	0	0	0
C17orf58	0	0	0.0694083	0	0.151724	0.0712468	0.100785	0.0256085	0.0915033	0.0684186	0.00189394	0.0736138	0.100111	0.0592451
C17orf67	0.355835	0.36317	0.19	0.348038	0.310384	0.383667	0.349171	0.340675	0.237637	0.197767	0.379218	0.383098	0.331362	0.371639
C17orf75	0.28232	0.0745445	0.230542	0.0129947	0.221607	0.226577	0.274194	0.167573	0.218359	0.263378	0	0.144817	0.227877	0.234719
C17orf78	0	0	0	0	0.144766	0	0	0.699275	0	0	0	0	0	0
C17orf80	0.301657	0.219512	0.223729	0.233787	0.213098	0.252983	0.268555	0.220114	0.249891	0.238616	0.279086	0.251945	0.267372	0.273334
C17orf97	0.179885	0.27344	0.187608	0.136449	0.261915	0.132831	0.0742721	0.185449	0.170213	0.153644	0.168923	0.206325	0.151644	0.209091
C17orf98	0	0	0	0.784397	0.874539	0	0.573333	0	0.739645	0.325266	0	0.903023	0	0.4
C17orf99	0	0.28202	0.215078	0.157948	0	0	0.179307	0	0.152818	0.369809	0	0.201479	0.179665	0
C18orf21	0.524159	0.628284	0.490639	0.444215	0.489945	0.527347	0.532115	0.605032	0.542209	0.673946	0.64432	0.619278	0.584257	0.47874
C18orf25	0.400678	0.376756	0.365366	0.369569	0.376898	0.376622	0.357672	0.363763	0.374905	0.359131	0.42239	0.374165	0.361667	0.364177
C18orf32	0.306865	0.254341	0.268354	0.26412	0.294672	0.327284	0.287469	0.265056	0.289164	0.23262	0.270862	0.298511	0.135141	0.309635
C18orf54	0.0652287	0.0771429	0.0521593	0.0909857	0.0887793	0.0734341	0.092476	0.100699	0.0937907	0.0746888	0.0918758	0.0904144	0.0845711	0.0762087
C18orf63	0	0	0	0	0	0	0	0	0	0.0970655	0	0.0957031	0	0
C19orf12	0.345004	0.382904	0.342147	0.341959	0.393337	0.36761	0.389616	0.350023	0.3242	0.334485	0.336908	0.290512	0.288335	0.389307
C19orf18	0	0	0	0	0	0	0	0	0	0	0	0	0	0
C19orf25	0.461871	0.446361	0.489977	0.474969	0.526993	0.455324	0.402891	0.527865	0.512816	0.425382	0.431224	0.504404	0.475421	0.519795
C19orf33	0	0	0	0	0	0.805291	0.549604	0.494673	0.599671	0	0	0.606624	0.516006	0.906849
C19orf38	0.133742	0.15896	0.576159	0.058794	0.161077	0.191819	0.101119	0.134558	0.136309	0.119219	0.141681	0.157742	0.0603093	0.139134
C19orf44	0.66134	0.54704	0.56278	0.309926	0.391509	0.65181	0.440048	0.620528	0.544193	0.796343	0.642373	0.728248	0.776974	0.617289
C19orf47	0.553896	0.510375	0.525331	0.551823	0.497508	0.675978	0.609697	0.502385	0.556735	0.518185	0.61666	0.544836	0.463131	0.73039
C19orf53	0.572052	0.419197	0.558115	0.58197	0.555353	0.657603	0.615131	0.570899	0.598323	0.521581	0.518528	0.626351	0.611467	0.591562
C19orf54	0.537876	0.519655	0.537956	0.482983	0.520258	0.569542	0.536555	0.50687	0.497962	0.469712	0.547772	0.501221	0.522246	0.553349
C19orf67	0.126893	0.16367	0.130467	0.195846	0.165943	0.141783	0.128786	0.135768	0.150385	0.167209	0.142703	0.199302	0.15733	0.185448
C19orf73	0	0	0.0180474	0	0	0.013991	0.0208062	0	0	0.0125282	0.11635	0	0	0.00567376
C19orf81	0	0	0	0	0	0	0	0	0	0	0	0	0	0
C19orf84	0.383397	0.296868	0.391111	0	0.33908	0.179589	0.266153	0.34861	0.351761	0.0870076	0.109023	0.330334	0.282051	0.177955
C19orf85	0.355247	0.390713	0.46094	0.249302	0.376679	0.44382	0.465529	0.32595	0.351746	0.429244	0.40247	0.318881	0.450422	0.408294
C1D	0.481774	0.430112	0.468403	0.483888	0.506227	0.465487	0.546566	0.524183	0.474621	0.528571	0.411388	0.537302	0.471011	0.477509
C1GALT1	0.338607	0.143959	0.340031	0.347501	0.347004	0.343251	0.296215	0.206964	0.302588	0.375606	0.184698	0.318993	0.351613	0.385079
C1GALT1C1	0.319848	0.335346	0.308881	0.262202	0.347754	0.324502	0.347441	0.337072	0.452607	0.242864	0.159597	0.302345	0.251816	0.264144
C1GALT1C1L	0	0	0	0	0	0	0	0	0	0	0	0	0	0
C1orf100	0	0.662614	0	0.671474	0	0.53125	0	0.612428	0.183867	0	0.593126	0.348946	0.532961	0.377858
C1orf105	0	0	0	0	0	0	0	0	0	0	0	0.224458	0	0
C1orf109	0.346942	0.344424	0.332334	0.375592	0.35857	0.401111	0.341684	0.305915	0.416117	0.28827	0.344174	0.363407	0.374073	0.388156
C1orf112	0.26775	0.18752	0.268127	0.272904	0.152731	0.280846	0.205031	0.203144	0.293576	0.154139	0.318289	0.176407	0.180566	0.289638
C1orf115	0	0.253568	1	0.183976	0.193448	0.171271	0.177396	0	0.120799	0.380362	0.21393	0.206418	0.121987	0.219275
C1orf116	0	0	0	0	0	0	0	0.220667	0.088539	0	0	0.144802	0.24492	0.406375
C1orf122	0.25762	0.141935	0.151317	0.254724	0.181607	0.148014	0.161994	0.201055	0.192894	0.21356	0.12873	0.203914	0.165177	0.145555
C1orf127	0	0.565932	0	0	0	0	0	0	0	0.4703	0	0	0.0010142	0.257102
C1orf131	0.41481	0.335458	0.453908	0.361331	0.384813	0.42656	0.304232	0.378831	0.458252	0.463725	0.415726	0.351908	0.409473	0.419902
C1orf141	0	0	0	0	0	0	0	0	0	0	0	0.417931	0.41847	0
C1orf146	0	0	0	0	0	0	0	0	0	0	0	0	0	0
C1orf159	0.382081	0.124254	0.248193	0.0754858	0.112752	0.115903	0.378344	0.244503	0.378297	0.116539	0.324956	0.417929	0.428032	0.183292
C1orf162	0.352162	0	0.594379	0	0	0	0	0	0	0	0	0	0	0
C1orf167	0	0	0	0	0.894417	0	0	0	0	0	0	0	0	0
C1orf174	0.420052	0.503182	0.458194	0.539124	0.572036	0.560069	0.558275	0.558759	0.567102	0.47244	0.471329	0.573996	0.565164	0.571255
C1orf185	0	1	0	0.699181	0.737179	0	0	0	0	0	0	0	0	0
C1orf198	0.0693976	0.0946746	0.0851567	0.0917782	0.0653061	0.0467637	0.0631664	0.0590648	0.0270169	0.100768	0.114547	0.0376372	0.0569047	0.0636048
C1orf21	0	0	0	0.0628349	0.0806996	0.0657604	0.0748864	0	0.0362319	0	0	0	0	0.0658163
C1orf210	0	0	0	0	0	0	0.149642	0	0.156765	0.233985	0	0.146279	0.125824	0
C1orf216	0.162846	0.198356	0.198013	0.127847	0.275144	0.196457	0.172076	0.199343	0.150194	0	0.146378	0.241248	0.151066	0.189395
C1orf226	0	0	0	0	0	0	0.242978	0.14197	0.267257	0	0	0	0.311111	0
C1orf232	0	0	0	0	0	0	0	0	0	0	0	0	0	0
C1orf35	0.211678	0.212201	0.191701	0.189044	0.146203	0.161136	0.175943	0.234405	0.139178	0.106527	0.163428	0.12968	0.115581	0.241701
C1orf43	0.358282	0.299072	0.34114	0.361458	0.35353	0.340892	0.367363	0.320771	0.361876	0.296916	0.358046	0.348898	0.353464	0.360527
C1orf50	0.382068	0.385655	0.441549	0.424982	0.456801	0.475152	0.430325	0.329869	0.221475	0.428295	0.506568	0.249434	0.443705	0.475152
C1orf52	0.263214	0.125937	0.208485	0.262759	0.00202122	0.353011	0.282165	0.204476	0.271567	0.120016	0.066	0.290767	0.339752	0.376659
C1orf53	0	0	0	0	0	0	0	0	0	0	0	0.0363196	0	0
C1orf54	0.0689327	0.0541045	0.0539773	0.126054	0.096294	0.0603295	0.0612199	0.0382276	0.0347032	0.0322045	0.036196	0.0263444	0.0208423	0.0210961
C1orf56	0.16	0.145181	0.132487	0.102453	0.048587	0.331441	0.231124	0.269773	0	0.0857801	0.18411	0.131962	0.118696	0.0954663
C1orf68	0	0	0	0	0	0	0	0	0	0	0	0	0	0
C1orf74	0.0363636	0.0348259	0.0574324	0.041543	0.0439331	0.102706	0.0449679	0.0447284	0.07405	0	0	0.0283592	0.10287	0.0296505
C1orf87	0	0	0	0	0	0.426058	0	0	0.0769231	0	0	0	0	0.693572
C1orf94	0	0	0	0	0	0	0	0	0	0	0	0	0	0
C1QA	0	0	0	0	0	0	0	0	0	0	0	0	0	0
C1QBP	0.307155	0.378957	0.33844	0.342142	0.41939	0.377934	0.350275	0.381196	0.358493	0.341172	0.306195	0.371927	0.355086	0.390602
C1QC	0	0	0	0	0	0	0.056701	0	0	0	0	0.868512	0	0
C1QL1	0	0	0.152123	0	0	0.0738935	0	0.328221	0	0.137037	0.00630011	0	0	0.0876877
C1QL2	0	0	0	0	0	0	0	0	0	0	0	0	0	0
C1QL3	0	0	0	0	0	0	0	0	0	0	0	0	0	0
C1QL4	0	0	0	0	0	0	0	0	0	0	0	0	0	0
C1QTNF1	0.0105342	0	0	0.0367706	0	0.0269192	0	0.126165	0.0953327	0.111733	0.00439297	0.152775	0.114072	0.0111477
C1QTNF12	0.162943	0.175915	0	0	0	0	0	0	0.291371	0	0.0417827	0	0	0
C1QTNF2	0	0.358416	0	0.366216	0	0.315851	0.276813	0.441368	0.26647	0	0.287381	0.327523	0.32494	0.24977
C1QTNF3	0	0	0	0	0	0	0	0	0	0	0	0	0.405823	0.602625
C1QTNF3-AMACR	0	0	0	0	0	0	0	0	0	0	0	0	0	0
C1QTNF4	0	0	0	0	0	0.0888031	0	0	0	0.108906	0	0	0	0.12188
C1QTNF5	0	0	0	0	0	0.0153049	0	0	0	0.0300481	0.0253375	0	0.0158365	0.0228378
C1QTNF6	0.271805	0	0	0	0	0.536866	0.599366	0.516862	0.601349	0	0.222222	0.659382	0.716774	0.558434
C1QTNF7	0	0	0	0	0	0.124736	0	0	0	0	0.0980392	0	0	0
C1QTNF9	0	0	0	0	0	0	0	0	0	0	0	0	0	0
C1QTNF9B	0	0	0	0	0	0	0	0	0	0	0.491849	0	0.46539	0.609299
C1R	0	0	0	0	0	0	0	0	0	0	0.0557756	0	0	0.121056
C1RL	0.0156176	0.0318425	0.576765	0.0384615	0.14691	0.0392465	0	0.35934	0.329306	0.393368	0.313034	0.445639	0.192996	0.550517
C1S	0	0	0.78695	0	0	0	0.545455	0	0.930622	0	0	0	0	0
C2	0	0	0	0	0.091195	0	0.651064	0.62396	0	0.424524	0	0	0	0
C20orf141	0	0	0	0	0	0.0147929	0	0	0	0	0.321097	0	0	0
C20orf144	0.125443	0.055686	0.244199	0.041418	0.0868687	0.0176704	0.0917194	0.0770944	0.155861	0.0390824	0.127629	0.052976	0	0.174948
C20orf173	0	0	0	0	0	0	0	0	0	0	0	0	0	0
C20orf202	0	0	0	0	0	0	0	0	0	0	0	0	0	0.514831
C20orf203	0.560544	0.458853	0	0.646774	0.636196	0	0	0	0	0.229785	0	0	0	0
C20orf204	0.0217149	0.0770669	0.0561893	0	0	0	0.0582057	0.0862403	0.0137165	0.0831661	0	0	0.0218385	0
C20orf27	0.177289	0.0867503	0.182972	0.10216	0.0740145	0.183623	0.221289	0.0999144	0.214425	0.124903	0.108168	0.109251	0.213624	0.108641
C20orf85	0	0	0	0.0972222	0	0	0	0	0	0	0	0	0	0
C20orf96	0.581123	0.507791	0.498131	0.526106	0.564653	0.480116	0.472676	0.396496	0.436975	0.506661	0.592705	0.489699	0.617891	0.58666
C21orf140	0	0	0	0	0	0	0	0	0	0	0	0	0	0
C21orf58	0.41724	0.34287	0.37977	0.381598	0.368788	0.412529	0.429224	0.363816	0.295034	0.318222	0.415158	0.353321	0.415171	0.414574
C21orf62	0	0	0	0	0	0	0	0	0	0	0	0	0	0.282542
C21orf91	0.191214	0.27409	0.261114	0.244545	0.404561	0.115274	0.155904	0.0992885	0.120577	0.0852919	0.0969089	0.115042	0.186402	0.0588942
C22orf15	0.171348	0.102509	0.335865	0.154727	0.16878	0.111554	0.260759	0.106265	0.177116	0.086132	0	0.225962	0.257984	0.147616
C22orf23	0.547136	0.524577	0.589396	0.580294	0.617341	0.597746	0.533043	0.506909	0.571344	0.535706	0.504738	0.614986	0.58938	0.640845
C22orf31	0	0	0	0	0	0	0	0	0	0	0	0	0	0
C22orf42	0	0	0	0	0	0	0	0	0	0	0	0	0	0
C2CD2	0	0.0881785	0	0	0	0.186525	0.163464	0.0843551	0.134031	0.156776	0.110222	0.172082	0.17595	0.149266
C2CD2L	0.137347	0.082243	0.0943141	0.128422	0.128298	0.11757	0.120488	0.135188	0.114978	0.0750853	0.0440464	0.1371	0.11681	0.13817
C2CD3	0.154926	0.195016	0.239221	0.0934496	0.0217126	0.261907	0.188428	0.158433	0.179054	0.153785	0.153119	0.205465	0.203214	0.206088
C2CD4A	0	0.0970954	0.242445	0.0990248	0.0929919	0.181112	0.166562	0.365556	0.0844553	0.103927	0	0.335204	0.187865	0.0789256
C2CD4B	0.0838985	0	0	0	0	0	0	0	0	0	0	0	0	0
C2CD4C	0.0482759	0	0	0	0.157699	0.0968109	0.0680473	0	0.0993086	0	0	0	0.251479	0
C2CD4D	0.227475	0	0	0	0	0	0.25673	0.264546	0	0	0	0.147637	0.220268	0
C2CD5	0.471649	0.3062	0.533266	0.511039	0.1518	0.416109	0.426541	0.0691628	0.149676	0.0832932	0.223099	0.214286	0.285581	0.533855
C2CD6	0	0	0	0	0	0	0	0	0	0	0	0	0	0.18481
C2orf15	0	0	0	0	0	0	0.299966	0.0297515	0.0572738	0.142045	0	0.129317	0.211189	0
C2orf42	0.534221	0.410428	0.479707	0.315229	0.360884	0.552738	0.5625	0.307616	0.295059	0.574355	0.251646	0.420984	0.56137	0.638328
C2orf49	0.358688	0.386481	0.380017	0.364146	0.343762	0.373589	0.354545	0.38587	0.37403	0.356468	0.410719	0.368695	0.358749	0.358292
C2orf50	0.233956	0.179402	0.184444	0.133362	0.123777	0.045977	0.223619	0.137318	0.141856	0.328406	0	0.159616	0.342396	0.137174
C2orf68	0.397395	0.309187	0.382267	0.372428	0.28839	0.415753	0.38301	0.368883	0.513843	0.355578	0.232374	0.36861	0.348908	0.333184
C2orf69	0.486792	0.485192	0.510504	0.477574	0.505065	0.480788	0.476078	0.487709	0.492155	0.482526	0.510456	0.504157	0.503698	0.474564
C2orf72	0	0	0	0	0	0.0535977	0.135688	0	0.0667276	0.314583	0.0580286	0	0.107195	0.0735484
C2orf73	0.152514	0	0.249685	0.320728	0.197895	0.286146	0.189427	0.289867	0.296346	0.203902	0.0283437	0.256342	0.135985	0.367731
C2orf74	0	0	0	0.0591093	0	0.873518	0	0	0	0	0	0	0	0
C2orf76	0.186305	0.258097	0.178262	0.23512	0.291222	0.226672	0.244791	0.166146	0.186889	0.204707	0.230018	0.251841	0.224728	0.238942
C2orf78	0.213687	0	0.263571	0.1793	0.188176	0.107765	0.0709571	0.235054	0.220147	0.240792	0	0.214236	0.229822	0.186416
C2orf80	0	0	0	0	0	0	0	0	0	0	0	0	0.61807	0
C2orf81	0.228032	0.319808	0.409739	0.160558	0.235451	0.246712	0.285565	0.195506	0.251639	0.0742521	0	0.18242	0.201784	0.120664
C2orf88	0	0	0	0	0	0	0	0	0	0	0	0	0	0
C2orf92	0.69395	0.389483	0.646091	0.647059	0.660079	0.535971	0.705815	0.673004	0.693222	0.689223	0.361702	0.631954	0.626628	0.541741
C3	0	0.696176	1	0	0	0	0	0.417952	0	0.448746	0	0.416596	0	0.37931
C3AR1	0	0	0.0152236	0.00256246	0	0	0	0	0	0	0	0	0	0
C3orf14	0	0	0	0	0.132384	0.0519713	0.142654	0	0	0	0.0658094	0.0957194	0.0581655	0.066881
C3orf18	0.237864	0.322933	0.322034	0.303918	0.340973	0.280011	0.285523	0.275892	0.29298	0.303076	0.250911	0.301887	0.307712	0.289599
C3orf20	0	0	0	0.448009	0	0	0	0	0	0.536585	0	0	0	0
C3orf22	0	0	0	0	0	0	0	0	0	0	0	0	0	0
C3orf33	0.338279	0.0231579	0.416751	0.179223	0.23124	0.509771	0.346616	0.235088	0.346962	0.487086	0.0254042	0.113893	0.326115	0.53252
C3orf38	0.504715	0.468075	0.45608	0.411282	0.49963	0.442918	0.457767	0.457186	0.473012	0.425515	0.490917	0.513176	0.499747	0.455114
C3orf49	0	0	0	0	0	0	0.543554	0	0	0	0	0	0.429461	0
C3orf52	0	0	0.102079	0.203012	0.142964	0.208805	0.123582	0.179762	0.219326	0.0117146	0.153637	0.152299	0.237573	0.211497
C3orf56	0	0	0	0	0	0	0	0	0	0	0	0	0	0
C3orf62	0	0	0	0	0	0	0	0	0	0	0	0	0	0.115803
C3orf70	0	0	0	0.419294	0	0	0	0	0	0	0	0	0	0
C3orf80	0	0	0	0	0	0	0	0	0	0	0	0	0	0
C3orf84	0	0	0	0	0	0	0	0	0	0	0	0	0	0
C3orf85	0	0	0	0	0.405325	0	0	0	0	0	0	0	0.0387597	0
C4A	0	0	0	0	0	0.987616	0	0	0	0	0.893004	0	0	0.493136
C4B	0	0	0	0	0	0	0	0	0	0	0	0	0	0
C4BPA	0	0	0	0	0	0	0	0.478469	0	0	0	0	0	0
C4BPB	0.196856	0	0	0	0	0	0	0.30587	0	0.15507	0	0.187008	0	0
C4orf17	0	0	0	0	0	0	0	0	0	0	0	0	0	0
C4orf19	0	0	0	0	0	0	0.142186	0	0	0	0	0	0.122606	0
C4orf3	0.353951	0.310345	0.334789	0.463336	0.360081	0.447919	0.428344	0.351677	0.311787	0.359276	0.386238	0.416345	0.448832	0.449667
C4orf33	0.410378	0.344055	0.349263	0.355563	0.343	0.400876	0.382365	0.360863	0.30832	0.0646219	0.194332	0.31728	0.367843	0.380834
C4orf36	0	0.0517774	0	0	0.12413	0.0633588	0.304611	0.340264	0.00977995	0.0876133	0.0299685	0.240959	0.341292	0.0307882
C4orf45	0	0	0	0	0	0	0	0	0	0	0	0	0	0
C4orf46	0.256372	0.193058	0.355222	0.223577	0.279829	0.268016	0.175879	0.115852	0.247349	0.16539	0.276221	0.15407	0.194296	0.34921
C4orf47	0.514706	0.438514	0.405297	0.534723	0.511562	0.482975	0.397266	0.411102	0.517061	0.405557	0.563101	0.345902	0.421975	0.517615
C4orf48	0	0	0	0	0	0	0	0	0	0	0	0	0	0
C4orf50	0	0.218048	0	0.132198	0.301337	0.0729819	0.0897704	0	0	0	0	0	0.125	0
C4orf51	0	0	0	0	0	0.361304	0	0	0	0	0	0.174779	0	0.237441
C4orf54	0	0	0	0	0	0	0	0	0	0	0	0.120737	0	0
C5	0	0	0	0	0	0	0	0	0	0.400075	0.902778	0	0	0
C5AR1	0	0	0	0	0	0	0.2525	0.643957	0.183607	0.442421	0	0.694781	0.18038	0.473934
C5AR2	0	0	0	0.742092	0.703297	0	0.398848	0.4228	0	0.0891266	0	0	0	0.237937
C5orf15	0.410316	0.246119	0.382098	0.373073	0.42155	0.389684	0.397869	0.246942	0.372586	0.38184	0.394275	0.386987	0.419483	0.397749
C5orf22	0.377502	0.339079	0.462133	0.37354	0.407508	0.466219	0.45687	0.43375	0.340478	0.397513	0.397974	0.347282	0.397663	0.431168
C5orf24	0.511999	0.358785	0.465601	0.384402	0.418258	0.516329	0.461512	0.398857	0.496969	0.298745	0.537387	0.462927	0.400866	0.481948
C5orf34	0.479379	0.438951	0.486531	0.357143	0.344307	0.484705	0.462441	0.455453	0.37653	0.449416	0.262536	0.468622	0.451431	0.473707
C5orf46	0	0	0	0	0	0.422095	0	0	0	0	0	0	0.448828	0
C5orf47	0	0	0	0	0	0	0	0	0	0	0	0	0	0
C5orf49	0	0	0	0	0	0.0610987	0.137049	0	0	0.147249	0	0	0.112752	0.133159
C5orf52	0	0.137017	0	0.147294	0	0.196299	0.399285	0	0	0	0.131732	0	0.342727	0.201705
C5orf58	0	0	0.590426	0	0	0	0	0	0	0	0	0	0	0
C5orf63	0	0.129514	0.107955	0.138023	0.130257	0.0659253	0.150192	0	0.171553	0.129072	0	0.140636	0.121234	0.111111
C6	0	0	0	0	0	0	0	0	0	0	0	0	0	0
C6orf118	0	0	0	0	0	0	0	0	0	0	0	0	0.0658683	0.0927093
C6orf120	0.144683	0.0476686	0.2097	0	0.0171627	0.142269	0.180194	0.161347	0.177755	0.124645	0.247996	0.233753	0.143015	0.2347
C6orf132	0	0	0	0	0	0.408203	0.298431	0.494835	0.313607	0.0597652	0.227596	0.350356	0.331802	0.289514
C6orf136	0.208044	0.181498	0.189605	0.233429	0.264204	0.257638	0.312698	0.210217	0.246449	0.175064	0.176174	0.268311	0.253026	0.29878
C6orf141	0	0	0	0	0	0	0.315284	0.55266	0.22029	0	0	0.184503	0.211634	0
C6orf15	0	0	0	0	0	0.0552931	0.0559627	0.075174	0.103761	0	0.106775	0.0549264	0.0436305	0.165375
C6orf163	0	0	0.341112	0	0	0	0	0	0	0	0	0	0	0
C6orf226	0.188671	0.300382	0.575831	0.137606	0.272794	0.28916	0.135064	0.0915068	0.310072	0.546071	0.134662	0.266086	0.158967	0.248651
C6orf47	0.123956	0.055191	0.0510949	0.0949096	0.144803	0.12786	0.107635	0.122957	0.103433	0.113687	0.0738668	0.053773	0.0451952	0.143859
C6orf52	0	0	0	0	0	0	0.448855	0	0	0	0	0	0	1
C6orf58	0	0	0	0	0	0	0	0	0	0	0	0	0	0
C6orf62	0.150566	0.134938	0.1382	0.128363	0.133991	0.140683	0.144403	0.129353	0.127834	0.131454	0.158948	0.145738	0.128729	0.15124
C6orf89	0.653369	0.230448	0.629708	0.450467	0.259132	0.625603	0.606554	0.262	0.548094	0.362362	0.568367	0.436961	0.418464	0.621885
C7	0	0	0	0	0	0.10991	0	0	0	0	0	0	0.545539	0
C7orf25	0.167738	0	0.293759	0.311911	0.253488	0.253345	0	0	0.045653	0.0150778	0.0634065	0.0813849	0.0084	0.196655
C7orf31	0	0.00407451	0.0525176	0.341578	0.0843313	0	0	0	0	0.00521135	0	0	0.0344143	0
C7orf33	0	0	0	0	0	0	0	0	0	0	0	0	0	0
[truncated: 17,677 more rows]

## Sheet: Table S5
Table S5: Fraction of HR (histone repressive site) being TE-derived in gene-neighboring regions of all protein-codong genes
	BL_DND-41	BL_GM12878	BL_Karpas-422	BL_MM.1S	BL_NCIH929	BRA_SK-N-SH	BRE_MCF-7	CE_HeLa-S3	CO_HCT116	LI_HepG2	LU_IMR-90	LU_PC-9	PR_PC-3	SK_GM23248
A1BG	0	0	0	0	0	0	0	0	0	0	0	0	0.128077	0
A1CF	0	0	0	0	0	0.611582	0	0.2339	0	0	0.469461	0	0.245106	0.0844221
A2M	0.342202	0	0	0	0	0	0	0	0.465326	0	0	0.576364	0.328176	0
A2ML1	0	1	0	0	0	0	0	0	0	0	0	0	0	1
A3GALT2	0	0	0	0	0	0	0	0	0	0.0541516	0	0	0	0
A4GALT	0	0	0	0	0	0	0	0	0	0	0	0	0	0
A4GNT	0.170082	0	0	0	0	0	0	0	0	0	0.300774	0	0	0
AAAS	0	0	0	0	0	0	0	0	0	0	0	0	0	0
AACS	1	1	0	0	0	0	0	0	0	0	0	0	0	0
AADAC	1	0	0	0	0	1	1	0	0	1	1	1	0	0
AADACL2	0	0	0	0	0	0	0	0	0	0	0	0	0	0
AADACL3	1	0	0	0	0	0	0	0	0	0	0	0	0.613563	0
AADACL4	0.930103	0.895307	0.995833	0	0.860215	0	0.908589	0	0.924092	0.925161	0.476416	0.885489	0.840736	0.837719
AADAT	0	0.50677	0	0	0	0	0	0	0	0	0	0	0	0
AAGAB	0	0	0	0	0	0	0	0	0	0	0	0	0	0
AAK1	0	1	1	0.714286	0	0	0	0	0	0	0	0	0	0
AAMDC	0	0	0	0	0	0	0	0	0	0	0	0	0	0
AAMP	0	0	0	0	0	0	0	0	0	0	0	0	0	0
AANAT	0.331288	0	0	0	0.160326	0	0	0	0	0	0	0	0	0
AAR2	0.113027	0	0	0	0	0	0	0	0	0	0	0	0	0
AARD	0	0	0	0	0	0.44875	0	0	0.474981	0	0.418646	0.46764	0.38773	0.32968
AARS1	0	0	0	0	0	0	0	0	0	0	0	0	0	0
AARS2	0	0	0	0.0722496	0	0	0	0.60687	0.945525	0	0.352414	0.725581	0.928696	0.925573
AARSD1	0	0	0	0	0	0	0	0	0	0	0	0	0	0
AASDH	0	0	0	0	0	0	0	0	0	0	0	0	0	0
AASDHPPT	0	0	0	0	0	0	0	0	0	0	0	0	0	0
AASS	0	0	0	0	0	0.269663	0.235465	0	0	0	0	0	0.011786	0
AATF	0	0	0	0.0368446	0	0.034915	0	0	0	0	0.0412371	0	0.0497449	0.027611
AATK	0	0	0	0.181124	0.041958	0.127111	0	0	0	0	0.0836859	0.118125	0	0.289181
ABAT	0	0	1	0	0	0	0	0.306202	0	0	0	0	0	0
ABCA1	0.0579044	0.245972	0	0	0	0	0	0	0	0	0	0	0	0
ABCA10	0	0	0	0	0	0	0	0	0	0	0	0	0	0
ABCA12	0	0.393548	0	0	0	0	0.254386	0	0	0	0	0	0	0
ABCA13	0	0	0	0	0	0.170795	1	0.201349	0	0	0	1	0	0
ABCA2	0	0	0	0.0382406	0	0	0	0	0	0	0	0	0	0
ABCA3	0	0	0	0.219495	0	0	0	0	0	0.322064	0.123471	0.165263	0	0
ABCA4	0	0	0	0.204762	0	0	0	0	0	0	0.523364	0	0	0
ABCA5	0.202133	0	0	0	0	0	0	0	0	0	0	0	0	0
ABCA6	0	0	0	0	0	0	0.11442	0	0	0	0	0	0.0630814	0
ABCA7	0	0	0	0	0	0	0	0	0	0	0	0	0	0
ABCA8	0	0	0	0	0	0	0.585487	0	0	0	0	0	0.384003	0
ABCA9	0.282609	0.440129	0	0	0	0	0.410118	0	0	0.439752	0	0	0.296413	0
ABCB1	0	0	0	0	0	0.160561	0	0	0	0	0.234627	0	0.204571	0.281762
ABCB10	0	0	0	0	0	0	0	0	0	0	0	0	0	0
ABCB11	0	0	0	0	0	0	0	0	0	0	0	0.761364	0	0
ABCB4	0	0	0	0	0	0	0	0	0	0	0.180014	0	0.48344	0.609108
ABCB5	0	0	0	0	0	0	0	0	0	0	0	0	0	1
ABCB6	0	0	0	0	0	0	0	0	0	0	0	0	0	0
ABCB7	0	0	0	0	0	0.641745	0	0	0	0	0	0	0	0
ABCB8	0.291291	0	0	0	0	0	0	0	0	0.0410133	0	0	0	0
ABCB9	0	0	0	0	0	0	0	0	0	0	0	0	0	0
ABCC1	0	0	0	0	0	0	0	0	0	0	0	0	0	0
ABCC10	0	0	0	0	0.74514	0	0	0	0	0	0	0	0	0
ABCC11	0	0	0	0	0	0	0	0	0	0	0	0	0	0
ABCC12	0.396386	0	0	0	0	0	0	0.081448	0	0	0	0	0	0
ABCC2	0	0	0	0	0	0	0	0	0	0	0	0	0	0
ABCC3	0.091683	0	0	0.183862	0.106033	0	0	0	0	0	0.147773	0	0	0
ABCC4	0	0	0	0.0462428	0	0	0	0	0	0	0	0	0	0
ABCC5	0.671756	0	0	0	0	0	0	0	0	0	1	0	0	0
ABCC6	0	0	0	0	0	0	0	0	0	0	0	0	0	0
ABCC8	0	0	0	0.165421	0.176702	0.149651	0	0	0	0.295327	0.133369	0.254186	0.184407	0.259531
ABCC9	0	0	0	0	0	0	0	0.221122	0	0.324924	0	0	0	0
ABCD1	0	0	0	0	0	0	0	0	0	0	0	0	0	0
ABCD2	0	0	0	0	0	0	0	0	0	0	0	0	0	0
ABCD3	0	0	0	0	0	0	0	0	0	0	0	0	0	0
ABCD4	0	0	0	0	0	0	0	0	0	0	0	0	0	0
ABCE1	0.954198	0.938838	0	0	0	0	0	0	0.988827	0.838004	0.979381	0	0	0
ABCF1	0	0	0	0	0	0	0	0	0	0	0	0	0	0
ABCF2	0	0	0	0	0	0	0	0	0	0	0	0	0	0
ABCF2-H2BK1	0	0	0	0	0	0	0	0	0	0	0	0	0	0
ABCF3	0	0	0	0	0	0	0	0	0	0	0	0	0	0
ABCG1	0.573572	1	0	0.146823	0.272581	0	0	0	0	0	0.356981	0	0	0.023488
ABCG2	0	0	0	0	0	0	0	0	0	0	0	0	0	0
ABCG4	0.220534	0.136364	0	0.251005	0.071576	0	0	0	0	0.11561	0.216233	0.230969	0	0.32557
ABCG5	0.209124	0	0	0	0.233684	0.30272	0	0.590106	0	0	0.248825	0.273126	0	0.0845005
ABCG8	0.209124	0	0	0	0.233684	0.30272	0	0.590106	0	0	0.247662	0.273126	0	0.0845005
ABHD1	0.89375	0	0	1	0	0	0	0	0	0	0.515393	0.540947	0	0.917526
ABHD10	0	0	0	0	0.14359	0	0	0	0	0	0	0	0	0
ABHD11	0	0	0	0	0	0	0	0	0	0	0	0	0	0
ABHD12	0	0	0	0	0	0	0	0	0	0	0	0	0	0
ABHD12B	0	0	0	0	0	0	0	0	0	0	0.0984252	0	0	0.0399221
ABHD13	0	0	0	0	0	0	0	0	0	0	0	0	0	0
ABHD14A	0	0	0	0	0	0	0	0	0	0	0	0	0	0
ABHD14A-ACY1	0	0	0	0	0	0	0	0	0	0	0	0	0	0
ABHD14B	0	0	0	0	0	0	0	0	0	0	0	0	0	0
ABHD15	0	0	0	0	0	0	0	0	0	0	0	0	0	0
ABHD16A	0	0	0	0	0	0	0	0	0	0	0	0	0	0
ABHD16B	0	0	0	0	0.0599251	0	0	0	0	0	0	0	0.19426	0.564663
ABHD17A	0	0	0	0	0	0	0	0	0	0	0	0	0	0
ABHD17B	0	0	0	0	0	0	0	0	0	0	0	0	0	0
ABHD17C	0.336485	0	0	0	0	0	0	0	0	0	0	0	0	0
ABHD18	0	0	0	0	0	0	0	0	0	0	0	0	0	0
ABHD2	0	0	0	0	0	0	0	0	0	0	0	0	0	0
ABHD3	0	0	0	0	0	0	0	0	0	0	0	0	0	0
ABHD4	0.363099	0	0	0	0	1	0	0	0.41908	0	0	0	0	0
ABHD5	0	0	0	0	0	0	0	0	0	0	0	0	0	0
ABHD6	0.253974	0	0	0	0	0	0	0	0	0	0.997561	0	0	0
ABHD8	0	0	0	0	0	0	0	0	0	0.561983	0.442105	0	0	0
ABI1	0	0	0	0	0	0	0	0	0	0	0.967985	0	0	0
ABI2	0	0	0	0	0	0	0	0	0	0	0	0	0	0
ABI3	0	0	0	0.269614	0	0	0	0	0.0470852	0.0615213	0	0.740157	0.070396	0.240759
ABI3BP	0	0	0	0	0	0	0	0	0	0	0	0	0	0
ABITRAM	0	0	0	0	0	0	0	0	0	0	0	0	0	0
ABL1	0	0	0	0	0	0	0	0	0	0	0	0	0	0
ABL2	0	0	0	0	0	0	0	0	0	0	0	0	0	0
ABLIM1	0	0	0	0	0	0	0	0	0	0	0	0	0	0
ABLIM2	0	0	0	0.284719	0	0.0952722	0	0	0	0.212034	0.242266	0	0	0.2
ABLIM3	0	0	0	0	0	0	0	0	0	0	0	1	0	0
ABO	0	0.303571	0	0.61276	0.112195	0.496539	1	0.58505	0	0	0.405218	0.640363	0.153333	0.665424
ABR	0	0	0	0.273532	0	0	0	0	0	0.0405569	0	0	0	0
ABRA	1	0	0	0	0	0.478299	0.0346821	0	1	0	0	1	0	0
ABRACL	0	0	0	0	0	0	0	0	0	0	0	0	0	0
ABRAXAS1	0	0	0	0	0	0	0	0	0	0	0	0	0	0
ABRAXAS2	0	0	0	0.907057	0	0	0	0	0	0	0	0	0	0
ABT1	0	0	0	0	0	0	0	0	0	0	0	0	0	0
ABTB1	0	0	0	0	0	0	0	0	0	0	0	0	0	0
ABTB2	0	0	0	0.142724	0	0	0	0	0	0	0.250335	0	0	0
ABTB3	0.253418	0	0	0.0430453	0	0.134503	0.897764	0.489583	0.60207	0	0.310622	0	0.340984	0.418556
ACAA1	0	0	0	0	0	0	0	0	0	0	0	0	0	0
ACAA2	1	1	0.230769	0	0	0.79538	0	0	0	1	0	0	0	0
ACACA	0	0	0	0	0	0	0	0	0	0	0	0	0	0
ACACB	0	0	0	0	0	0	0	0	0	0	0	0	0	0
ACAD10	0	0	0	0	0	0	0	0	0	0	0	0	0	0
ACAD11	0	0	0	0	0	0	0	0	0	0	0	0	0	0
ACAD8	0	0	0	0	0	0	0	0	0	0	0	0	0	0
ACAD9	0	0	0	0	0	0	0	0	0	0	0	0	0	0
ACADL	0	0	0	0	0	0.368609	0.5	0	0	0	0.395055	0	0.447898	0.422884
ACADM	0	0	0	0	0	0	0	0	0	0	0	0	0	0
ACADS	0	0	0	0	0	0	0	0	0	0	0	0	0	0
ACADSB	0	0	0	0	0	0	0	0	0	0	0	0	0	0
ACADVL	0	0	0	0	0	0	0	0	0	0	0	0	0	0
ACAN	0	0.0828772	0	0.146135	0.104677	0.167851	0	0.381384	0.293878	0.499065	0.251753	0.381827	0.393492	0.235475
ACAP1	0	0	0	0	0	0.656538	0	0	0	0	0.118068	0	0	1
ACAP2	0	0	0	0	0	0	0	0	0	0	0	0	0	0
ACAP3	0	0	0	0	0	0	0	0	0	0	0	0	0	0
ACAT1	0	0	0	0	0	0	0	0	0	0	0	0	0	0
ACAT2	0	0	0	0	0	0	0	0	0	0	0	0	0	0
ACBD3	0	0	0	0	0	0	0	0	0	0	0	0	0	0
ACBD4	0	0	0	0.091024	0	0	0	0	0	0	0	0	0	0
ACBD5	0	0	0	0	0	0	0	0	0	0	0	0	0	0
ACBD6	0	0	0	0	0	0	0	0	0	0	0	0	0	0
ACBD7	0	0	0	0.213026	0	0	0	0	0	0	0	0	0	0
ACCS	0.652582	0	0	0	0	0	0	0	0	0	0.986532	0	0	0
ACCSL	0.578947	0	0	0	0	0	0	0	0	0	0.111732	0.26105	0	0
ACE	0.200677	0.266361	0	0.218486	0.149801	0	0	0	0	0.0254823	0.209571	0.128276	0	0
ACE2	0	0	0	0	0	0	0	0	0	0	0.245475	0.194719	0	0
ACER1	0	0	0	0.760378	0	0.667932	0	0	0	0	1	0	0	0
ACER2	0	0	0	0	0	0	0	0.530702	0	0	0.5625	0	0	0
ACER3	0	0	0	0	0	0	0	0	0	0	0	0	0	0
ACHE	0	0	0	0.0755034	0	0.3283	0	0	0	0	0.134726	0	0	0.237116
ACIN1	0	0	0	0	0	0	0	0	0	0	0	0	0	0
ACKR1	0.0021097	0	0	0	0	0	0	0.0100488	0.0178104	0	0	0.0119509	0.00773079	0
ACKR2	0.720348	0	0	0	0	0	0.0809249	0	0	0	1	0	0	0
ACKR3	0	0	0	0	0	0.109464	0	0	0.037563	0	0.0856535	0.209485	0	0.157295
ACKR4	0	0	0	0	0	0	0	0	0	0	0	0	0	0
ACLY	0	0	0	0	0	0	0	0	0	0	0	0	0	0
ACMSD	0.905028	0	0.94898	0	0	0	0	0	0	0.924406	0.160221	0.916008	0.903737	0
ACO1	0.289831	0	0	0	0	0	0	0	0	0	0	0	0	0
ACO2	0	0	0	0	0	0	0	0	0	0	0	0	0	0
ACOD1	0	0	0	0	0	0	0	0	0	0	0.790761	0	0	0
ACOT1	0	0	0	0	0	0	0	0	0	0	0	0	0	0
ACOT11	0	0	0	0	0	0	0	0	0	0	0	0	0	0
ACOT12	0	0	0	0	0	0	0	0	0	0.81982	0.495495	0	0	0
ACOT13	1	1	1	0	0	0	0.970533	0	0	1	0	1	1	0
ACOT2	0	0	0	0	0	0	0	0	0	0	0	0	0	0
ACOT4	0	0	0	0	0	0	0	0	0	0	0.247175	0	0	0
ACOT6	0.19559	0.541485	0	0	0.0288066	0	1	0	0	0	0.282609	0	0	0
ACOT7	0	0	0	0	0	0	0	0	0	0	0	0	0	0
ACOT8	0	0	0	0	0	0	0	0	0	0	0	0	0	0
ACOT9	0	0	0	0	0	0.715789	0	0	0	0	0	0	0	0
ACOX1	0	0	0	0	0	0	0	0	0	0	0	0	0	0
ACOX2	0.997727	0	0	0	0	0	0	0	0	0	0	0	0	0
ACOX3	0	1	0	0	0	0	0	0	0	0	0	0.996825	0	0
ACOXL	0	0	0	0	0.0156937	0.429578	0.598649	0.925234	0	0.280289	0.343107	0	0	0.522911
ACP1	0	0	0	0	0	0	0	0	0	0	0	0.0967742	0	0
ACP2	0	0	0	0	0	0	0	0	0	0	0	0	0	0
ACP3	0.554667	0	0	0	0	0	0	0	0	0	0	0.789668	0	0
ACP4	0	0	0	0.360897	0	0	0	0	0	0	0	0.637742	0	0
ACP5	0	0	0	0	0	0	0	0	0	0	0	0	0	0
ACP6	0	0	0	0	0	0	0	0	0	0	0	0.659605	0	0
ACP7	0.769953	0.134969	0	0.660357	0.437628	0	0	0.700965	0	0.171521	0.532536	0	0	0
ACR	0	0	0	0	0	0	0	0	0	0	0.137366	0.259649	0	0
ACRBP	0	0	0	0	0	0	0.0910904	0	0.134051	0	0.105234	0.19709	0	0
ACRV1	0	0	0	0	0	0	0	0	0	0	0	0	0	0
ACSBG1	0	0	0	0.498402	0.383051	0.853132	0	0	0	0	0.409726	0	0	0.585178
ACSBG2	0	0	0	0.432511	0	0	0	0	0	0	0	0	0	0
ACSF2	0	0	0	0	0	0	0	0	0	0	0	0	0	0
ACSF3	0	0.330769	0	0	0	0.16356	0	0	0.376394	0	0.217949	0.310699	0	0.276575
ACSL1	0.267832	0	0	0.265287	0.142149	0	0	0	0	0	0.251037	0	0	0
ACSL3	0	0	0	0	0	0	0	0	0	0	0	0	0	0
ACSL4	0	0	0	0	0	0	0.188417	0	0	0	0	0	0	0
ACSL5	0	0	0	0	0	0	0	0	0	0	0	0	0	0
ACSL6	0.119593	0.00286697	0	0.25342	0.0451109	0	0	0	0.240166	0	0.0865327	0.208019	0	0.294524
ACSM1	0	0	0	0	0	0	0	0.670991	0.652833	0	0	0.582329	0.516622	0
ACSM2A	0	0	0	0	0	0	0	0	0	0	0	0	0	0
ACSM2B	0	0	0	0	0	0	0	0	0	1	0	1	0	0
ACSM3	0	1	0	0	0	0	0	0.861667	0	0.962687	0	0.973845	0	0
ACSM4	0.517287	0	0	0	0	0.385135	0	0.37396	0	0	0	0	0.300064	0.33837
ACSM5	0	0	0	0	0	0	0	0.0552486	1	0	0.271347	0.511273	0	0
ACSM6	0	0	0	0	0	0	0	0.197802	0	0	0	0	0	0
ACSS1	0	0	0	0	0	0.531572	0	0.25018	0.665791	0	0.506509	0	0.471461	0.922111
ACSS2	0	0	0	0	0	0	0	0	0	0	0	0	0	0
ACSS3	0	0	0	0	0	0.235133	0	0	0.4	0	0	0	0.543764	0
ACTA1	0	0.049545	0	0.0946746	0	0	0	0	0	0	0.0338745	0	0.0536142	0.170392
ACTA2	0	0	0	0.218797	0	0	0	0	0	0	0	0	0	0
ACTB	0	0	0	0	0	0	0	0	0	0	0	0	0	0
ACTBL2	0	0	0	0	0	0	0	0	0	0	0	0	0	0
ACTC1	0.231198	0	0	0	0	0	0	0	0.0705882	0	0	0.0517464	0.0659102	0
ACTG1	0	0	0	0	0	0	0	0	0	0	0	0	0	0
ACTG2	0.570978	0	0	0	0.463768	0	0	0	0	0	0	0	0	0.493785
ACTL6A	0	0	0	0	0	0	0	0	0	0	0	0	0	0
ACTL6B	0	0	0	0.540425	0	0.249702	0	0	0	0	0.275991	0	0	0.133375
ACTL7A	0	0	0	0	0	0	0	0	0	0	0	0	0	0
ACTL7B	0	0	0	0	0	0	0	0	0	0	0.61837	0	0	0
ACTL8	0.760109	0.715125	0.721606	0.659907	0.761194	0	0.741193	0.937273	0.702066	0.766408	0.74033	0.593511	0.816092	0
ACTL9	0	0	0	0.415205	0	0.669555	0	0	0.267091	0	0.14019	0.655721	0.732038	0
ACTN1	0.352359	0.290411	0	0	0	0	0	0	0	0	0	0	0	0
ACTN2	0	0	0	0	0	0	0	0.400513	0.350398	0	0	0.503734	0.349699	0.0684868
ACTN3	0	0	0	0.466816	0	0	0	0	0	0.333333	0.325971	0.365103	0	0
ACTN4	0	0	0	0	0	0	0	0	0	0	0	0	0	0
ACTR10	0	0	0	0	0	0	0	0	0	0	1	0	0.983051	0
ACTR1A	0	0	0	0	0	0	0	0	0	0	0	0	0	0
ACTR1B	0	0	0	0	0	0	0	0	0	0	0	0	0	0
ACTR2	0	0	0	0	0	0	0	0	0	0	0	0.616279	0	0
ACTR3	0	0	0	0	0	0	0	0	0	0	0	0	0	0
ACTR3B	0	0	0	0	0.675824	0	0	0	0	0	1	0	0	0
ACTR3C	0	0	0	0	0	0	0	1	0	0	1	0.755358	0	0
ACTR5	0	0	0	0	0	0	0	0.946548	0	0	1	0.820298	0.979417	0
ACTR6	0	0	0	0	0	0	0	0	0	0	0	0	0	0
ACTR8	0.554664	0	0	0	0	0	0	0	0	0	0	0	0	0
ACTRT1	0	0	0.658418	0	0	0	0	0	0	0.97019	0	1	0	0
ACTRT2	0	0	0	0.138889	0	0	0	0.10611	1	0	0.155609	0.133542	0.139581	0
ACTRT3	0	0	0	0	0	0	0	0	0	0	0	0	0	0
ACVR1	0	0	0	0	0	0	0	0	0	0	0	0	0	0
ACVR1B	0.526044	0.264151	0	0.39563	0	0.500588	0	0.527897	0.150685	0	0.323932	0.505783	0	0
ACVR1C	0	0	0	0	0	0.186211	0	0	0	0	0.08	0	0.0067659	0
ACVR2A	0	0	0	0.139744	0	0	0	0	0	0	0	0	0	0
ACVR2B	0	0	0	0	0	0	0	0	0	0	0	0	0	0
ACVRL1	0	0.215171	0	0.178947	0.12444	0	0	0	0	0	0	0.39574	0	0
ACY1	0	0	0	0	0	0	0	0	0	0	0	0	0	0
ACY3	1	0.665025	1	0	0	0	0.333461	0	0	0	0.307295	0	0	0.684932
ACYP1	0	0	0.940487	0	0	1	0	0	0	0	0	0	0	0
ACYP2	0.823789	0.974233	0.954839	0	0.940476	0.925806	0	1	0	0	0	0.970793	0.974042	0
ADA	0	0	0	0	0	0	0	0	0.561404	0.584493	0.786955	0	0	0
ADA2	0	0	0	0	0	0.282791	0	0.273212	0	0	0	0.341576	0.514579	0
ADAD1	0.118993	0	0	0	0	0	0	0	0	0	0	0	0	0
ADAD2	0	0	0	0	0	0	0	0	0	0	0.337593	0	0	0
ADAL	0	0	0	0	0	0	0	0	0	0	0	0	0	0
ADAM10	0	0	0	0	0	0	0	0	0	0	0	0	0	0
ADAM11	0.0352141	0	0	0.0936999	0	0	0	0	0	0.00728863	0.10924	0.0643761	0	0
ADAM12	0	0	0	0	0	0	0	0.982989	0.214604	0	0	0	0	0
ADAM15	0.0966426	0	0	0	0	0	0	0	0	0	0	0	0	0
ADAM17	0	0	0	0	0	0	0	0	0	0	0	0	0	0
ADAM18	0	0	0	0	0	0	0	0	0	0	0	0.739837	0.816425	0
ADAM19	0.388778	0	0	0.212831	0	0	0	0	0	1	0	0	0	0
ADAM2	0	0	0	0	0	0	0	0.203422	0	0	0	0	0.340104	0
ADAM20	0	0	0	0	0	1	1	0	0	1	1	0.899767	0	0
ADAM21	0	0	0	0	0	0	0.854993	0	0	0	0	0	0.266345	0
ADAM22	0	0	0	0	0	0	0	0	0	0	0	0	0	0.201993
ADAM23	0	0	0	0.288732	0	0	0	0	0	0	0.105753	0	0.0934329	0
ADAM28	0	0	0	0	0	0	0	0.12031	0.142253	0	0	0	0.116526	0.276994
ADAM29	0	0	0	0	0	0	0	0	0	0.751538	0	0	0	0
ADAM30	0	0	0	0	0	0	0	0.26422	0.509978	0	0	0	0	0
ADAM32	0	0	0	0	0	0	0	0	0	0	0	0	0	0
ADAM33	0.357513	0.34957	0	0.20745	0	0	0	0	0	0.0636704	0	0.42759	0	0
ADAM7	0.705051	0	0	0	0	0	0	0	0.757269	0	0	0	0.891864	0.607104
ADAM8	0	0	0	0	0	0	0	0	0	0	0	0	0	0
ADAM9	0	0	0	0	0	0	0	0	0	0	0	0	0	0
ADAMDEC1	0	0	0	0	0	0	0	0.0534351	0	0	0	0	0.27724	0.578991
ADAMTS1	0	0	0	0	0	0	0	0	0	0	0	0	0	0
ADAMTS10	0	0	0	0.312864	0	0	0	0	0	0	0	0.337812	0	0
ADAMTS12	0	0	0	0	0.485356	0	0	0.409157	0.245604	0	0	1	0	0
ADAMTS13	0	0	0	0.298269	0	0	0	0.368289	0	0	0	0.178899	0	0
ADAMTS14	0.14838	0.13555	0	0.0670262	0	0	0	0.0997442	0	0.426316	0.130378	0.254494	0	0
ADAMTS15	0	0.0416667	0	0	0	0	0	0	0	0	0	0	0	0
ADAMTS16	0	0	0	0	0.196357	0.116819	0.198242	0	0	0	0.0143472	0	0.0912548	0
ADAMTS17	0	0	0	0	0.12585	0	0	0.12943	0	0.797571	0.260238	0	0	0.520624
ADAMTS18	0	0.285714	0	0	0	0.126908	0	0	0.0641553	0.122581	0.162449	0.116725	0.132571	0.08105
ADAMTS19	0	0	0	0	0	0.0345068	0	0	0	0	0	0	0.0662177	0.02475
ADAMTS2	0.0790235	0	0	0.435195	0	0	0	0.274336	0	0.146756	0	0.215235	0.138892	0
ADAMTS20	0.375	0	0.828413	0	0	0.119741	0	0	0.443216	0	0.155849	0.35545	0.153485	0.168377
ADAMTS3	0	0	0	0	0	0	0	0	0	0	0	0	0	0
ADAMTS4	0	0	0	0	0	0	0	0	0	0	0	0	0	0
ADAMTS5	0	0	0.178636	0	0	0	0	0	0	0.0600893	0	0	0	0
ADAMTS6	0	0	0	0	0	0	0	0	0	0	0	0	0	0
ADAMTS7	0.344762	0.179386	0	0.122704	0	0	0.115172	0	0	0.289362	0	0.0938594	0	0
ADAMTS8	0.0573722	0.0784827	0	0.0725199	0.0403791	0.120971	0	0.289683	0.0927212	0	0.074904	0.13418	0.0800516	0.0602175
ADAMTS9	0	0	0	0.268817	0.0504796	0	0.176617	0	0.0988235	0	0	0	0.0305998	0
ADAMTSL1	0.347197	0	1	0	0	0	0	0	0	0	1	0	0	0
ADAMTSL2	0.136101	0.286267	0	0.136866	0.0832206	0	0	0.0773344	0	0.249239	0.121994	0.136838	0.0474474	0.123353
ADAMTSL3	0	0.243697	0	0	0	0.275931	0	0.287049	0.602098	0	0.202386	0	0	0.350891
ADAMTSL4	0	0	0	0.0896445	0	0	0	0	0	0	0	0	0	0
ADAMTSL5	0	0	0	0.384113	0	0	0	0	0	0	0.718182	0	0	0
ADAP1	0	0	0	0.232412	0	0.0443841	0	0	0	0	0	0	0	0.497283
ADAP2	0	0	0	0.338514	0.147403	0.531242	0	0	0	0	0.166267	0.368307	0	0.483055
ADAR	0	0	0	0	0	0	0	0	0	0	0	0	0	0
ADARB1	0	0	0	0.194262	0	0	0	0	0	0	0	0	0	0
ADARB2	0.0540498	0	0	0	0	0	0.0694731	0	0	0	0.0752641	0.0817786	0.0581325	0
ADAT1	0	0	0	0	0	0	0	0	0	0	0	0	0	0
ADAT2	0	0	0	0	0	0	0	0	0	0	0	0	0	0
ADAT3	0	0	0	0	0	0	0	0	0	0	0	0	0	0
ADCK1	0	0	0	0	0	0	0	0	0	0	0	0	0	0
ADCK2	0	0	0	0	0	0	0	0	0	0	0	0	0	0
ADCK5	0	0	0	0	0	0	0	0	0	0	0	0	0	0
ADCY1	0	0	0	0	0.222414	0.0826237	0	0.241588	0.196954	0.0424431	0.119946	0.19566	0.103365	0.105054
ADCY10	0.677056	0.588335	0	0	0.789617	0	0	0	0	0.895544	0.997743	1	0.918552	0
ADCY2	0	0	0	0	0	0.039502	0	0	0	0	0	0	0.0735708	0.0797872
ADCY3	0	0	0	0	0	0	0	0	0	0.072856	0	0	0	0
ADCY4	0.129816	0	0	0	0.123715	0.0425365	0	0	0	0.117021	0.0413528	0	0	0
ADCY5	0.0220264	0	0	0.233656	0.0695746	0.170668	0	0	0	0	0.140167	0	0.170558	0.139025
ADCY6	0.121667	0	0	0	0	0	0	0	0	0	0	0	0	0
ADCY7	0	0	0	0	0	0	0	0	0	0	0	0	0	0
ADCY8	0	0	0	0	0	0.0881241	0	0	0	0	0.040887	0.28717	0.157074	0.0670013
ADCY9	0	0	0	0.119305	0	0	0	0	0	0	0	0	0	0
ADCYAP1	0	0	0	0	0	0.012987	0	0	0	0	0	0	0.0175712	0
ADCYAP1R1	0.283636	0	0	0.175422	0.0848405	0.132396	0	0.223102	0	0.327815	0.116828	0.191725	0.136379	0.144071
ADD1	1	0	0	0	0	0	0	0	0	0	0	0	0	0
ADD2	0.542461	0	0	0	0	0.176494	0	0	0	0	0.31091	0.360661	0.414704	0.437135
ADD3	0	0	0	0	0	0	0	0	0	0	0	0	0	0
ADGB	0	0	0	0	0	0	0	0	0	0	0.272727	0	0.333129	0
ADGRA1	0	0	0	0.0383305	0.00995575	0	0	0	0	0.0371901	0.0185759	0.0185414	0.0127316	0
ADGRA2	0	0	0	0.173178	0.0947741	0	0	0	0	0.226002	0	0	0	0
ADGRA3	0	0	0	0	0	0	0	0	0	0	0	0	0	0
ADGRB1	0	0	0	0.0409249	0	0	0	0.0391837	0	0	0	0.132266	0	0
ADGRB2	0	0.169231	0	0	0	0	0	0	0	0	0	0	0	0
ADGRB3	0	0	0	0	0	0	0	0	0	0	0	0	0.0211443	0
ADGRD1	0.46281	0	0	0.25496	0	0	0	0.187826	0.194427	0	0.182517	0.3405	0.291387	0.106154
ADGRE1	0.628099	0	0	0.621986	0	0.784255	0	0.461011	0.426714	1	0.746073	0.591796	0.607322	0
ADGRE2	0	0	0	0.384222	0	0.565185	0	0	0	0	0	0	0	0
ADGRE3	0.326159	0.616946	0.945283	0.59018	0	0.563662	0.358852	0.461632	0.71295	0	0	0.587503	0.527023	0
ADGRE5	0	0	0	0.375146	0	0	0	0	0	0.514793	0	0	0	0
ADGRF1	0	0	0	0	0	0.673712	0	0	0	0	0	0	0	0.0927247
ADGRF3	0	0	0	0	0	0.293471	0	0	0	0	0.161497	0	0	0
ADGRF4	0	0	0	0	0	0	0	0	0	0	0	0	0	0
ADGRF5	0	0	1	0	0	0	0	0	0	0	0	0.855556	0	0
ADGRG1	0	0	0	0	0	0	0	0	0	0	0	0	0	0
ADGRG2	0	0	0	0	0	0.427266	0	0.446254	0	0	0.375051	0.914204	0.429985	0.489286
ADGRG3	0.501166	0.230263	0	0.815476	0	0.505263	0	0	0	0	0.514151	0	0	0.594124
ADGRG4	0	0	0	0	0	0	0	0	0	0	0	0	0	0
ADGRG5	0.42052	0	0	0	0	0	0	0	0	0.206087	0.524125	0.650771	0	0
ADGRG6	0	0	0	0	0	0	0	0	0	0	0	1	0	0
ADGRG7	0	0	0	0	0	0.00853081	0.251059	0	0	0	0.222552	0	0	0.276242
ADGRL1	0.139423	0	0	0.247719	0	0	0	0	0	0	0.0815519	0	0.136535	0.137571
ADGRL2	0	0.504	0	0	0	0	0	0	0	0.304334	0	0.144177	0	0.00379075
ADGRL3	0	0	0.229834	0	0	0	0	0	0.183158	0	0	0	0	0
ADGRL4	0	0	0.0129032	0	0	0	0	0	0	0.14334	0	0	0	0
ADGRV1	0	0	0	0	0	0.173456	0	0.452899	0	1	0.136768	0.293463	0	0.225051
ADH1A	0	0	0	0	0	0	0	0	0	1	1	0	0	0
ADH1B	0	0	0	0	0	0	0	0	0	0.84083	0	0	0	0
ADH1C	0	0	0	0	0	0	0	0	0	0	1	0.500644	0	0
ADH4	0	0	0	0	0	0	0	0	0	0	0	0	0	0
ADH5	0	0	0	0	0	0	0	0	0	0	0	0	0	0
ADH6	0	0	0	0	0	0	0	0	0	0	0	0	0	0
ADH7	0	0	0	0	0	0	0	0	0	0	0	0	0	0
ADHFE1	0	0	0	0	0	0	0	0	0	0	0	0	0	0
ADI1	0	0	0	0	0	0	0	0	0	0	0	0	0	0
ADIG	0	0	0	0	0	0	0	0	0.377104	0	0.209991	0	0	0
ADIPOQ	0.128504	0	0	0	0	0	0	0.359555	0.391708	0	0.281424	0.29558	0.457576	0.343987
ADIPOR1	0	0	0	0	0	0	0	0	0	0	0	0	0	0
ADIPOR2	0	0	0	0	0	0	0	0	0	0	0	0	0	0
ADIRF	0	0	0	0	0	0	0	0	0	0	0	0	0	0
ADK	0	0	0	0	0	0	0	0	0	0	0	0	0	0
ADM	0.0716585	0.0970929	0	0	0.0620827	0	0	0	0	0	0	0	0	0
ADM2	0	0	0	0.207774	0	0.047619	0	0	0	0	0.253991	0	0	0
ADM5	0	0	0	0	0	0	0	0	0	0	0	0	0	0
ADNP	0	0	0	0	0	0	0	0	0	0	0	0	0	0
ADNP2	0	0	0	0	0	0	0	0	0	0	0	0	0	0
ADO	0	0	0	0	0	0	0	0	0	0	0	0	0	0
ADORA1	0.287193	1	1	0	1	1	0	0.230849	0.967645	0.96463	0.263158	1	0.369143	0.577197
ADORA2A	0	0	0	0	0	0	0	0	0	0	0.063941	0	0	0
ADORA2B	0	0	0	0	0	0	0	0	0	0	0	0	0	0
ADORA3	0	0	0	0	0	0	0	0	0	0	0.0269906	0	0	0.343122
ADPGK	0	0	0	0	0	0	0	0	0	0	0	0.684593	0.852697	0
ADPRH	0	0	0	0	0.165414	0	0	0	0	0	0	0	0	0
ADPRHL1	0	0	0	0	0	0	0	0	0	0	0	0	0	0
ADPRM	0	0	0	0	0	0	0	0	0	0	0	0	0	0
ADPRS	0	0	0	0	0	0	0	0	0	0	0	0	0	0
ADRA1A	0.514056	0	0	0	0	0	0	0.00734694	0.0766453	0	0.0474846	0	0	0.0955789
ADRA1B	0.674747	0.0576923	0	0	0.000753012	0	0.564578	0	0.447095	0	0	0	0	0
ADRA1D	0	0.11157	0	0	0	0	0	0	0	0.159222	0.0188119	0	0	0
ADRA2A	0	0	0	0	0	0.0897223	0	0	0.0738275	0	0.0295468	0	0.044122	0
ADRA2B	0	1	0	0.310708	0.116346	0	0	1	1	0.0364675	0.22189	0.2971	0.618197	0.310044
ADRA2C	0	0	0	0.209862	0.0120876	0	0	0	0	0	0.0810395	0.345714	0.0189162	0.147536
ADRB1	0	0	0	0	0	0.0220888	0	0	0	0	0.0277443	0	0	0.0558424
ADRB2	0	0	0	0	0	0	0.416517	0	0	0	0	0	0	0.385636
ADRB3	0	0.17093	0	0	0.0912312	0.0434783	0	0	0	0	0.0775808	0	0	0.0759269
ADRM1	0	0	0	0	0	0	0	0	0	0	0	0	0	0
ADSL	0	0	0	0	0	0	0	0	0	0	0	0	0	0
ADSS1	0	0	0	0	0	0	0	0	0	0	0	0	0	0
ADSS2	0	0	0	0	0	0	0	0	0	0	0	0	0	0
ADTRP	0	0.893878	0	0	0	0	0	0	0	0	0	0	0	0
AEBP1	0	0.168686	0	0.0436999	0	0	0	0	0	0.110048	0	0	0	0
AEBP2	0	0	0	0	0	0	0	0	0	0	0	0	0	0
AEN	0	0	0	0	0	0	0	0	0	0	0	0	0	0
AFAP1	0.593047	0	0	0.538205	0	0	0	0	0	0	0	0	0	0
AFAP1L1	0.578652	0.2926	0.696721	0	0.419277	0	0.520221	1	0	0.411633	0.778243	0	0	0
AFAP1L2	0.613924	0	0	0	0	0.0345934	0	0	0.0819389	0.135135	0.220239	0	0	0.20803
AFDN	0	0	0	0	0	0	0	0	0	0	0	0.449324	0	0
AFF1	0	0	0	0	0	0	0	0	0	0	0	0	0	0
AFF2	0	0	0	0	0	0	0	0	0	0	0	0	0	0
AFF3	0	1	0	0	0	0	0	0.103205	0.174302	0	0.793651	0.112921	0.119931	0.123077
AFF4	0	0	0	0	0	0	0	0	0	0	0	0	0	0
AFG1L	0	0	0	0	0	0	0	0	0	0	0	0	0	0
AFG3L2	0	0	0	0	0	0	0	0	0	0	1	0	0	0
AFM	0	0	0	0	0	0	0	0	0	0	0.962264	0	0.126829	0
AFMID	0	0	0	0	0	0	0	0	0	0	0	0	0	0
AFP	0	0	0	0	0	0	0	0.546697	0	0	0.155763	0	0.384328	0.363235
AFTPH	0	0	0	0	0	0.427491	0	0	0	0	0.275194	0	0	0
AGA	0	0	0	0	0	0	0	0	0	0	0	0	0	0
AGAP1	0.223618	0.199531	0	0	0	0	0	0	0	0	0	0	0	0
AGAP2	0	0	0	0	0	0	0	0	0	0	0	0	0	0
AGAP3	0.0995851	0	0	0	0	0	0	0	0	0	0	0	0	0
AGAP4	0	0	0	0	0	0	0	0	0	0	0	0	0	0
AGAP5	0	0	0	0	0	0	0	0	0	0	0	0	0	0
AGAP6	0	0	0	0	0	0	0	0	0	0	0	0	0	0
AGAP9	0	0	0	0	0	0	0	0	0	0	0	0	0	0
AGBL1	0	0	0	0	0	0	0	0.165587	0.368675	0	0.234577	0.296694	0.132667	0
AGBL2	0	0	0	0	0	0	0	0	0	0	0	0	0	0
AGBL3	0	0	0	0	0	0	0	0	0	0	0	0	0	0
AGBL4	0	0	0	0	0	0	0	0	0	0	0.253998	0	0	0
AGBL5	0	0	0	0	0	0	0	0	0	0	0	0	0	0
AGER	0	0	0	0	0	0	0	0	0	0	0	0	0	0
AGFG1	0	0	0	0	0	0	0	0	0	0	0	0	0	0
AGFG2	0	0	0	0	0	0	0	0	0	0	0	0	0	0
AGGF1	0.680851	0.609821	0.708083	0	1	0.826207	0.634301	1	0	0.675093	0	0.955245	0.665529	0.963824
AGK	0	0	0	0	0	0	0	0	0	0	0	0	0	0
AGL	0	0	0	0	0	0	0	0	0	0	0	0	0	0
AGMAT	0	0	0	0	0	0	0	0	0	0	0	0	0	0
AGMO	0	0	0	0	0	1	0	0	0	0.431234	0	0	0	0.397089
AGO1	0	0	0	0	0	0	0	0	0	0	0	0	0	0
AGO2	0	0	0	0	0	0	0	0	0	0	0	0	0	0
AGO3	0	0	0	0	0	0	0	0	0	0	0	0	0	0
AGO4	0	0	0	0	0	0	0	0	0	0	0	0	0	0
AGPAT1	0	0	0	0	0	0	0	0	0	0	0	0	0	0
AGPAT2	0	0	0	0.146681	0	0	0	0	0	0.0967923	0	0	0	0
AGPAT3	0	0	0	0	0	0	0	0	0	0.538682	0	0	0	0
AGPAT4	0	0	0	0	0	0	0	0	0	0	0	0	0	0
AGPAT5	0.875242	0.720253	0	0	0	0	0	0	0	0	0	0	0	0
AGPS	0	0	0	0	0	0	0	0	0	0	0	0	0	0
AGR2	0	0	0	0	0	0.00849515	0	0	0	0	0	0	0	0
AGR3	0	0	0	0	0	0.266027	0	0	0	0	0	0.00373832	0	0
AGRN	0	0	0	0	0	0	0	0	0	0	0	0	0	0
AGRP	0	0	0	0	0	0	0	0	0	0	0	0	0	0
AGT	0	0.162722	0	0	0	0	0	0	0	0	0	0	0	0.942424
AGTPBP1	0.992674	0	0	0	0	0	0	0	0.682178	0	0.795655	0.626978	0	0.596045
AGTR1	0	0	0	0	0	0	0.240993	0	0	0	0.0396991	0	0.183086	0
AGTR2	0	0	0	0	0	0	0	0	0	0	0	0	0	0
AGTRAP	0.245283	0	0	0	0.587712	0	0	0	0	0	0	0	0	0
AGXT	0.579033	0.55496	0	0.288009	0	1	0	0	0.912371	0	0.322806	0	0.927701	0.325858
AGXT2	0	0	0	0	0	0	0	0.327293	0.294437	0	0	0.385941	0.351894	0
AHCTF1	0	0.555789	0	0	0	0	0	0	0.395415	0	0	0	0	0
AHCY	0	0	0	0	0	0	0	1	0	0	0	0	0	0
AHCYL1	0	0	0	0	0	0	0	0	0	0	0	0	0	0
AHCYL2	0	0	0	0	0	0	0	0	0	0	0	0	0	0
AHDC1	0	0	0	0	0	0	0	0	0	0	0	0	0	0
AHI1	0	0	0	0	0	0	0	0	0	0	0	0	0	0
AHNAK	0.0723006	0	0	0.0902881	0.0367299	0	0	0	0	0	0	0	0	0
AHNAK2	0	0	0	0	0	0	0	0	0	0	0	0	0	0
AHR	0	0	0	0	0	0.346976	0	0	0	0	0	0.870857	0	0
AHRR	0	1	0	0.337162	0.0784495	0.314943	0	0	0	0	0	0	0	0
AHSA1	0	0	0	0	0	0	0	0	0	0	0	0	0	0
AHSG	0.125728	0	0	0.133739	0	0.241349	0	0	0	0	0.0303239	0	0	0.265968
AHSP	0.047486	0	0	0.324818	0	0.230927	0	0	0	0	0.114195	0.29659	0.210288	0.222002
AICDA	0	0	0	0	0	0	0	0	0	0	0	0	0.833333	0
AIDA	0	0	0	0	0	0	0	0	0	0	0	0	0	0
AIF1	0	0	0	0	0	0	0	0	0	0	0.100551	0	0	0
AIF1L	0	0.427395	0	0.202142	0.261632	0.416045	0	0.329184	0	0	0.183531	0	0	0.381912
AIFM1	0	0	0	0	0	0	0	0	0	0	0	0	0	0
AIFM2	0	0	0	0	0	0	0	0	0	0	1	0	0	0
AIFM3	0.0760743	0	0	0.0336391	0.0290135	0	0	0	0	0	0.0798145	0	0	0
AIG1	0	0	0	0	0	0	0	0	0	0.375894	0	0.582447	0	0
AIM2	0.525354	0	0	1	0	0	0	0	0.53867	0	1	0.773463	0.61889	0
AIMP1	0	0	0	0	0	0	0	0	0	0	0	0	0	0
AIMP2	0	0	0	0	0	0	0	0	0	0	0	0	0	0
AIP	0	0	0	0.995183	0.423174	0	0	0	0	0	0	0	0	0
AIPL1	0.567487	0	0.666667	0.624397	0	0.591146	0	0	0.230769	0.526992	0.64848	0.65058	0.484429	0.816288
AIRE	0	0	0	0.20354	0	0	0	0	0	0.02133	0.112194	0.121786	0	0
AJAP1	0	0	0	0.0372192	0	0	0	0	0	0	0	0	0	0
AJM1	0	0	0	0	0	0	0	0	0	0	0	0	0	0
AJUBA	0	0	0	0	0	0	0	0	0	0	0	0	0	0
AK1	0	0	0	0	0	0	0	0	0	0	0	0	0	0
AK2	0	0	0	0	0	0	0	0	0	0	0	0	0	0
AK3	0	0	0	0	0	0	0	0	0	0	0	0	0	0
AK4	0	0	0	0	0.0587646	0	0	0.312611	0	0	0.300728	0	0	0
AK5	0	0	0	0	0	0	0	0	0	0	0	0	0	0
AK6	0	0	0	0	0	0	0	0	0	0	0	0	0	0
AK7	0	0	0	0	0	0	0	0	0	0	0	0	0	0
AK8	0	0	0	0.304115	0.207735	0	0	0	0	0	0	0	0	0
AK9	0	0	0	0	0	0	0	0	0.821376	0	0	0	0	0
AKAIN1	0	0	0	0	0	0.0629584	0	0	0	0	0	0.170093	0	0
AKAP1	0	0	0	0	0	0	0	0	0	0	0	0	0	0
AKAP10	0	0	0	0	0	0	0	0	0	0	0	0	0	0
AKAP11	0	0	0	0	0	0	0	0	0	0	0	0	0	0
AKAP12	0	0	0	0	0	0	0	0	0	0	0	0	0	0
AKAP13	0	0	0	0	0	0	0	0	0	0	0	0	0	0
AKAP14	0	0	0	0	0	0.78285	0	0	0	0	0	0	0	0
AKAP17A	0	0	0	0	0	0	0	0	0	0	0	0	0	0
AKAP3	0	0	0	0	0	0	0	0.841102	0	0	0	0.138577	0	0
AKAP4	0	0	0	0	0	0	0	0	0	0	0	0	0	0
AKAP5	0	0	0	0	0	0	0	0	0	0	0	0	0	0
AKAP6	0	0	0	0	0	0	0	0	0	0	0	0	0	0
AKAP7	0	0	0	0	0	0.843177	0	0	0	0	0	0	0	0
AKAP8	0	0	0	0	0	0	0	0	0	0	0	0	0	0
AKAP8L	0	0	0	0	0	0	0	0	0	0	0.120658	0	0	0
AKAP9	0	0	0	0	0	0	0	0	0	0	0	0.140845	0	0
AKIP1	0	0	0	0	0	0	0	0	0	0	0	0	0	0
AKIRIN1	0.773643	0	0	0	0	0	0	0	0	0	0	0	0	0
AKIRIN2	0	0	0	0	0	0	0	0	0	0	0	0	0	0
AKNA	0	0	0	0	0	0	0	0	0	0	0	0	0	0
AKNAD1	0	0	0	0	0	0	0	0	0	0	0	0	0	0
AKR1A1	0	0	0	0	0.600711	0	0	0	0	0	0	0	0	0
AKR1B1	1	0	1	0	0	0	1	0	0	1	1	1	0	0
AKR1B10	0.291931	0	0	0	0	0.552965	0	0	0.139785	0	0.110129	0	0	0
AKR1B15	0	0.209302	0	0	0	0.324228	0.538262	0	0	0	0.0773946	0.626011	0	0
AKR1C1	0	0	0	0	0	0	0	0	0	0	0	1	0	0
AKR1C2	0.626246	0	0	0	0	0	0	0	0	0	0	0	0	0
AKR1C3	0	0	0	0	0	0	0	0	0	1	0	0.45339	0	0
AKR1C4	0	0	0	0	0	0	0	0	0	0	0	0	0	0
AKR1C8	1	0	0	0	0	0	1	0	0	0	0	0	0	0
AKR1D1	0	0.57971	0	0	0	0	0.72509	0	0	0.752049	0	0.538719	0	0
AKR1E2	0.195813	0.886792	0	0	0	0	0	0	0	0.695122	0	0	0	0
AKR7A2	0	0	0	0	0	0	0	0	0	0	0	0	0	0
AKR7A3	1	0.859903	1	0	0	1	1	0	0	0	0	0	0	0
AKT1	0	0	0	0	0	0	0	0	0	0	0	0	0	0
AKT1S1	0	0	0	0	0	0	0	0	0	0	0	0	0	0
AKT2	0	0	0	0	0	0	0	0	0	0	0	0	0	0
AKT3	0	0	0	0	0	0	0.29994	0.142336	0.177111	0	0	0	0	0
AKTIP	0	0	0	0	0	0	0	0	0	0	0	0	0	0
ALAD	0	0	0	0	0	0	0	0	0	0	0	0	0	0
ALAS1	0	0	0	0	0	0	0	0	0	0	0	0	0	0
ALAS2	0	0	0	0	0	0	0	0	0	0	0.00870827	0	0	0
ALB	0	0	0.655063	0	0	0.0333333	0	0	0	0	0	0	0.0203304	0
ALCAM	0	0	0	0	0	0	0	0	0	0	0	0	0	0
ALDH16A1	0	0	0	0	0	0	0	0	0	0	0	0	0	0
ALDH18A1	1	1	0	0	0	0	0	1	0	1	1	0	0	0
ALDH1A1	0.386179	0	0	0	0	0.244531	0.165693	0	0.350863	0	0	0	0.163537	0.166667
ALDH1A2	0	0.0724638	0	0	0	0.0608017	0	0	0	0	0.152148	0	0	0.0541073
ALDH1A3	0	0	0	0	0	0	0	0	0	0	0.0626835	0	0	0
ALDH1B1	0	0	0.505967	0	0	0	0	0	0	0	0	0	0	0
ALDH1L1	0	0.282051	0	0	0	0.436293	0	0	0	1	0.430976	0	1	0.598464
ALDH1L2	0	0	0	0	0	0	0	0	0	0	0	0	0	0
ALDH2	0	0	0	0	0	0	0	0	0	0	0	0	0	0
ALDH3A1	0	0	0	0.192978	0	0	0	0	0	0	0.129849	0	0	0
ALDH3A2	0.84959	0	0	0	0	0	0	0	0	0	0.507129	0	0	0
ALDH3B1	0.216327	0	0	0	0	0	0	0.326389	0	0	0	0	0	0
ALDH3B2	0.639733	0.321549	0.278226	0	0	0.0366569	0	0.270372	0	0	0.266279	0	0	0.74727
ALDH4A1	0	0	0	0	0	0	0	0	0	0	0	0	0	0
ALDH5A1	0	0	0	0	0	0	0	0	0	0	0.223207	0	0	0
ALDH6A1	0	0	0	0	0	0	0	0	0	0	0	0	0	0
ALDH7A1	0.521401	0.282528	0	0	0	0	0	0	0	0	0	0	0	0
ALDH8A1	0	0	0	0	0	0	0	0	0	0	0	0	0	0
ALDH9A1	0	0	0	0	0	0	0	0	0	0	0	0	0	0
ALDOA	0	0	0	0	0	0	0	0	0	0	0	0	0	0
ALDOB	0.623003	0	0	0	0	0	0.27881	0.216714	0.459016	0	0	0.16986	0.154762	0.234742
ALDOC	0	0	0	0	0	0	0	0	0	0	0	0	0	0
ALG1	0	0	0	0.529412	0	0	0	0	0	0	0	0	0	0
ALG10	0	0	0	0	0	0	0	0	0	0	0	0	0	0
ALG10B	0	0	0	0	0	0	0	0	0	0	0	0	0	0
ALG11	0.541008	0	0	0.619565	0	0	0	0	0	0	0.544218	0.917582	0	0.536439
ALG12	0	0	0	0	0	0	0	0	0	0	0	0	0	0
ALG13	0	0	0	0	0	0	0	0	0	0	0	0	0	0
ALG14	1	0	0	0	0	0	0	0	0	0	0	0	0	0
ALG1L2	0	0	0	0	0	0	0	0	0	0	0	0	0	0
ALG2	0	0	0	0	0	0	0	0	0	0	0	0	0	0
ALG3	0	0	0	0	0	0	0	0	0	0	0	0	0	0
ALG5	0	0	0	0	0	0	0	0	0	0	0	0	0	0
ALG6	0	0	0	0	0	0	0	0	0	0	1	0	0	0
ALG8	0	0	0	0	0	0	0	0	0	0	0	0	0	0
ALG9	0	0	0	0	0	0	0	0	0	0	0	0	0	0
ALK	0	0	0	0.0237649	0	0.000528541	0	0.160316	0.162653	0	0.0269791	0.344119	0	0.0184287
ALKAL1	0.137667	0	0	0	0	0.0686519	0	0	0	0	0	0	0	0.0362592
ALKAL2	0	0	0	0	0	0	0	0	0	0	0	0	0	0
ALKBH1	0	0	0	0	0	0	0	0	0	0	0	0	0	0
ALKBH2	0	0	0	0	0	0	0	0	0	0	0	0	0	0
ALKBH3	0	0	0	0.766338	0	1	0	0.240407	0	0	0	0.991041	0	0
ALKBH4	0	0	0	0	0	0	0	0	0	0	0	0	0	0
ALKBH5	0	0	0	0	0	0	0	0	0	0	0	0	0	0
ALKBH6	0	0	0	0	0	0	0	0	0	0	0	0	0	0
ALKBH7	0	0	0	0	0	0	0	0	0	0	0	0	0	0
ALKBH8	0	0	0	0	0	0	0	0	0	0	0	0	0	0
ALLC	0	0.8125	0	0	0	0	0	0	0	0	0.974212	0.512232	0	0.539768
ALMS1	0	0	0	0	0	0	0	0	0.302013	0	0	0.535192	0.513299	0.83547
ALOX12	0	0	0	0	0	0	0	0	0	0	0	0	0	0
ALOX12B	0.308261	0	0	0.396213	0	0.533533	0	0	0	0.157652	0.342903	0	0	0.55017
ALOX15	0.537763	0.103072	0	0.352778	0.0823529	0.492924	0	0	0	0.380952	0.477201	0.0285714	0.178818	0.450841
ALOX15B	0.132616	0	0	0.576014	0	0.500849	0	0	0	0	0.557018	0	0	0.36521
ALOX5	0	0	0	0.931873	0	0.316934	0.648829	0	0.771867	0.168675	0.229948	0	0.548742	0.411184
ALOX5AP	0	0	0	0	0	0	0.239755	0	0.227685	0.5	0.109091	0	0	0
ALOXE3	0.0973085	0	0	0.219374	0	0.218739	0	0	0	0	0.0724882	0	0	0
ALPG	0	0	0	0	0	0.195661	0	0	0	0	0.407462	0	0	0.783036
ALPI	0.557241	0	0	0	0	0.127542	0	0	0	0.272727	0.242152	0.367559	0.878307	0.36845
ALPK1	0	0	0	0	0	0	0	0	0	0	0	0	0	0
ALPK2	0.209434	0.0444444	0	0	0	0	0	0	0	0	0	0	0	0
ALPK3	0	0	0	0	0	0	0	0	0	0	0.190647	0	0	0
ALPL	0	0	0	0.395597	0	0	0	0	0	0.150862	0.367939	0	0.201365	0.339249
ALPP	0	0	0	0	0	0.272727	0	0	0	0.494665	0.470804	0	0	0.267996
ALS2	0	0	0	0.875	0	0	0	0	0	0	0	0	0	0
ALS2CL	0	0	0	0.105815	0.0591054	0	0	0	0	0	0.538983	0	0	0
ALX1	0	0.217923	0.0892857	0	0	0.0310415	0	0	0	0	0.022766	0	0	0.0255499
ALX3	0	0	0	0	0	0	0	0	0	0	0.0814707	0	0	0.026936
ALX4	0	0	0	0.149993	0.053718	0.126897	0	0	0.14358	0	0.128386	0.104714	0.153262	0.14258
ALYREF	0	0	0	0	0	0	0	0	0	0	0	0	0	0
AMBN	0	0	0	0	0	0.0636943	0	0	0	0	0	0	0.0157303	0
AMBP	0	0	0	0	0	0.254237	0	0	0.855359	0	0.410308	0.422273	0	0.340643
AMBRA1	0	0	0	0	0	0	0	0	0	0	0	0	0	0
AMD1	0	0	0	0.451658	0	0	0	0	0	0	0	0	0	0
AMDHD1	0	0	0	0	0	0	0	0	0.351852	0	0.271014	0	0	0
AMDHD2	0	0	0	0	0	0	0	0	0	0	0	0	0	0
AMELX	0	0	0	0	0	0	0.347368	0	0	0	0	0.338377	0	0
AMELY	0	0	0	0	0	0	0	0	0	0	0	0	0	0
AMER1	0	0	0	0	0	0	0	0	0	0	0	0	0	0
AMER2	0	0	0	0	0	0	0	0.158055	0.0375825	0	0.0529552	0.103621	0.0584577	0
AMER3	0	0	0	0	0	0	0	0	0	0.650641	0	0.400875	0.31195	0.222734
AMFR	0	0	0	0	0	0	0	0	0	0	0	0	0	0
AMH	0	0	0	0	0	0	0	0	0	0	0	0	0	0
AMHR2	0	0	0	0	0	0	0	0	0	0	0	0	0	0
AMIGO1	0.43102	0	0	0	0	0	0	0	0.709585	0	0.404255	0	0	0
AMIGO2	0.0345722	0	0	0	0	0	0	0	0	0	0	0.428044	0	0
AMIGO3	0	0	0	0	0	0	0	0	0	0	0	0	0	0
AMMECR1	0	0	0	0	0	0	0	0	0	0	0.308869	0	0	0
AMMECR1L	0	0	0	0	0	0	0	0	0	0	0	0	0	0
AMN	0	0.105338	0	0	0	0	0	0	0	0	0.202713	0	0	0.198442
AMN1	0	0	0	0	0	0	0	0	0	0	0	0.675	0	0
AMOT	0	0	0	0	0	0	0	0	0	0	0	0	0	0
AMOTL1	0	0	0	0	0	0	0	0	0	0	0	0	0	0
AMOTL2	0.0839856	0.294606	0	0.119946	0.15204	0	0	0	0	0	0	0	0	0
AMPD1	0.435096	0	0	0	0	0	0	0	0	0	0	0	0	0
AMPD2	0	0	0	0	0	0	0	0	0	0	0	0	0	0
AMPD3	0	0	0	0.0697782	0	0	0	0	0	0	0	0	0	0
AMPH	0	0	0	0	0	0.142161	0	0	0	0	0	0.178546	0.0686623	0
AMT	0	0	0	0	0	0	0	0	0	0	0	0	0	0
AMTN	0	0	0	0	0	0	0	0	0	0	0	0	0.0123457	0
AMY1A	0	0	0	0	0	0	0	0	0	0	0	0	0	0
AMY1B	0	0	0	0	0	0	0	0	0	0	0	0	0	0
AMY1C	0	0	0	0	0	0	0	0	0	0	0	0	0	0
AMY2A	0	0	0	0	0	0	0	0	0	0	0	0	0	0
AMY2B	0	0	0	0	0	0	0	0	0	0	0	0	0	0
AMZ1	0	0	0	0.3491	0	0.210854	0.72935	0	0	0	0.627863	0.401309	0	0
AMZ2	0	0	0	0	0	0	0	0	0	0	0	0	0	0
ANAPC1	0	0	0	0	0	0	0	0	0	0	0	0	0	0
ANAPC10	0.954198	0.938838	0	0	0	0	0	0	0.988827	0.838004	0.979381	0	0	0
ANAPC11	0	0	0	0	0	0	0	0	0	0	0	0	0	0
ANAPC13	0	0	0	0	0	0	0	0	0	0	0	0	0	0
ANAPC15	0	0	0	0	0	0	0	0	0	0	0	0	0	0
ANAPC16	0	0	0	0	0	0	0	0	0	0	0	0	0	0
ANAPC2	0	0	0	0	0	0	0	0	0	0	0	0	0	0
ANAPC4	0	0	0	0	0	0	0	0	0	0	0	0	0	0
ANAPC5	0	0	0	0	0	0	0	0	0	0	0	0	0	0
ANAPC7	0	0	0	0	1	0	0	0	0	0	0	0	0	0
ANG	0	0	0	0	0	0	0	0	0	0	0	0	0	0
ANGEL1	0	0	0	0	0	1	0	1	0	0	1	0.843014	1	1
ANGEL2	0	0	0	0	0	0	0	0	0	0	1	0	0	0
ANGPT1	0	0	0	0	0	0	0	0	0.108817	0	0	0	0	0
ANGPT2	0	0	0	0	0	0	0	0	0	0	0	0	0	0
ANGPT4	0.42627	0.166667	0	0.438186	0	0.298456	0	0.225508	0	0.666667	0.221545	0.142602	0.325672	0.493168
ANGPTL1	0	0	0	0	0	0	0	0	0	0	0	0	0	0
ANGPTL2	0.525	0	0	0	0	0	0	0	0	0	0	0	0	0
ANGPTL3	0	0	0	0	0	0	0	0	0	0	0	0	0	0
ANGPTL4	0	0.0828125	0	0.168615	0	0	0	0	0	0	0	0	0	0
ANGPTL5	0	0	0	0	0	0	0	0	0	0	0	0	0	0
ANGPTL6	0	0	0	0.769531	0	0	0	0	0	0	0	0	0	0
ANGPTL7	0	0	0	0	0	0	0	0	0	0	0	0	0	0
ANGPTL8	0	0	0	0.24671	0	0	0	0	0	0	0	0	0	0
ANHX	0.0927076	0	0.177686	0	0.13516	0	0.220022	0	0.161572	0.238731	0.135777	0	0	0
ANK1	0.595801	0	0	0	0.0626036	0	0	0	0	0	0	0	0	0
ANK2	0	0	0	0	0	0	0	0	0	0	0	0	0	0
ANK3	0	0	0	0	0	0	0	0	0	0	0	0	0.607679	0
ANKAR	0	1	0	0	0	1	0	0	0	1	0	1	0	1
ANKDD1A	0	0	0	0	0	0	0	0	0	0	0	0	0	0
ANKDD1B	0	0	0	0	0	0	0	0	0	0	0	0	0	0
ANKEF1	0	0	0	0	0	0	0	0	0	0	0	0	0.0391215	0.573152
ANKFN1	0	0	0	0	0	0	0	0	0.113495	0	0	0	0	0
ANKFY1	0.496599	0.627866	0.502208	0	0	0.624828	0.705167	0.629981	0.74359	0	0.508197	0.69802	0	0
ANKH	0.854406	0	0	0	0	0	0.109026	0	0	0	0	0	0.178536	0
ANKHD1	0	0	0	0	0	0	0	0	0	0	0	0	0	0
ANKHD1-EIF4EBP3	0	0	0	0	0	0	0	0	0	0	0	0	0	0
ANKIB1	0	0	0	0	0	0	0	0	0	0	0	0	0	0
ANKK1	0	0	0	0	0	0	0	0	0.116788	0	0.235381	0.534586	0.335897	0.4633
ANKLE1	0	0	0	0.00231481	0	0	0	0	0	0	0	0	0	0
ANKLE2	0	0	0	0	0	0	0	0	0	0	0	0	0	0
ANKMY1	0	0	0	0	0	0	0	0	0	0	0	0	0	0
ANKMY2	0	0	0	0	0	0	0	0	0	0	0	0	0	0
ANKRA2	0	0	0	0	0	0	0	0	0	0	0	0	0	0
ANKRD1	0	0	0	0	0	0	0	0	0	0	0	0	0	0
ANKRD10	0	0	0	0	0	0	0	0	0	0	0	0	0	0
ANKRD12	0	0	0	0	0	0	0	0	0	0	0	0	0	0
ANKRD13A	0	0	0	0	0	0	0	0	0	0	0	0	0	0
ANKRD13B	0	0	0	0	0	0	0	0	0	0	0	0	0	0
ANKRD13C	0	0	0	0	0	0	0	0	0	0	0	0	0	0
ANKRD13D	0	0	1	0	0	0	0	0	0	0	0	0	0	0
ANKRD16	0	0	0	0	0	0	0	0	0	0	0	0	0	0
ANKRD17	0	0	0	0	0	0	0	0	0	0	0	0	0	0
ANKRD18A	0	0	0	0	0	0	0	0	0	0	0	0	0	0
ANKRD18B	0	0	0	0	0	0	0	0	0	0	0	0	0	0.150708
ANKRD2	0	0	0	0	0	0	0	0	0	0	0	0	0	0
ANKRD20A1	0	0	0	0	0	0	0	0	0	0	0	0	0	0
ANKRD22	0	0	0	0	0	0	0	0	0	0	0	0.830887	0	0
ANKRD23	0	0	0	0	0	0	0	0	0	0	0	0	0	0
ANKRD24	0	0	0.427875	0.47461	0	0.43889	0.222074	0	0	0	0.416047	0	0.0259542	0.321586
ANKRD26	0	0	0	0	0	0	0	0	0	0	0	0	0	0
ANKRD27	0	0	0	0	0	0	0	0	0	0	0.136609	0	0	0
ANKRD28	0.199713	0	0	0	0	0	0	0	0	0	0	0.573482	0	0
ANKRD29	0.317624	0.772727	0	0.485861	0	0	0.593235	0	0	0	0.550608	0	0	0
ANKRD30A	0.12275	0	0	0	0	0	0	0	0	0	0.296557	0	0.467811	0
ANKRD30B	0.482377	0	0	0	0	0	0	0	0	0	0.367953	0	0	0
ANKRD30BL	0	0	0	0	0	0	0	0	0	0	0	0	0	0
ANKRD31	0	0	0	0	0	0	0	1	0	0	0	0	0	0
ANKRD33	0.517241	0	0	0	0	0	0	0	0	0	0	0.771272	0.72549	0
ANKRD33B	0	0	0	0	0	0	0	0	0	0.225532	0	0	0	0
ANKRD34A	0	0.896552	0.829317	0.051951	0.166144	0	0.790323	0	0	0	0.948571	0	0	0
ANKRD34B	0	0	0	0	0	0.249657	0	0	0	0.127794	0.259233	0	0.746316	0.368898
ANKRD34C	0	0	0	0	0	0.10787	0.155303	0	0.438347	0.908397	0.242281	0.308368	0.32295	0.346962
ANKRD35	0.148028	0	0	0	0	0	0	0	0	0	0.174061	0	0	0
ANKRD36	0	0	0	0	0	0	0	1	0	0	0.195804	0.552551	0	0
ANKRD36B	0	0	0	0	0	0	0	0	0	0	0	1	0	0
ANKRD36C	0	0	0	0	0	0	0	0.942568	0	0	0	0.678843	0	0.548101
ANKRD37	0	0	0	0	0	0	0	0	0	0	0	0	0	0
ANKRD39	0	0	0	0	0	0	0	0	0	0	0	0	0	0
ANKRD40	0	0	0	0	0	0	0	0	0	0	0	0	0	0
ANKRD40CL	0.374317	0	0	0	0.728033	0	0	0	0	0.698276	0.280282	0	0	0
ANKRD42	0	0	0	0	0	0	0	0	0	0	0	0	0	0
ANKRD44	0	0	0	0	0	0	0	0	0	0	0	0	0	0
ANKRD45	0	0	0	0	0	0	0	0	0	0	0.309961	0	0	0.240541
ANKRD46	0	0	0	0	0	0	0	0	0	0	0.04	0	0	0
ANKRD49	0	0	0	0	0	0	0	0	0	0	0	0	0	0
ANKRD50	0	0	0	0	0	0	0	0	0	0	0	0	0	0
ANKRD52	0	0	0	0	0	0	0	0	0	0	0	0	0	0
ANKRD53	0	0	0	0.341246	0	0	0	0	0	0	0	0	0	0
ANKRD54	0.307965	0.320175	0	0	0	0.557312	0	0	0	0	0	0	0	0
ANKRD55	0.631468	0	0	0	0	1	0	0	0	0	1	0	0.149144	0.093578
ANKRD6	0.513342	0	0	0	0	0	0	0.380541	0	0.244444	0.305085	0	0	0.490191
ANKRD60	0.0363379	0	0	0.136996	0	0	0	0.180435	0	0.439655	0.00241449	0	0	0
ANKRD61	0	0	0	0	0	0	0	0	0	0	0	0	0	0
ANKRD62	0.194012	0	0	0	0	0	0	0	0	0	0	0	0	0
ANKRD63	0	0	0	0	0	0	0	0	0	0.141003	0.0297516	0	0	0
ANKRD65	0	0	0	0.588779	0	0	0	0	0	0	0	0	0	0
ANKRD66	0.542857	0	0	0	0	0	0.862275	0	0	0	0	0.675749	0	0
ANKRD7	0	0	0	0	0	0	0	0	0	0	0	0	0.702081	0
ANKRD9	0	0	0	0	0	0	0	0	0	0	0	0	0	0
ANKS1A	0	0	0	0	0	0	0	0	0	0	0	0	0	0
ANKS1B	0	0	0	0	0	0	0	0	0.207126	0	0	0.185905	0.282644	0.0537072
ANKS3	0	0	0	0	0	0	0	0	0	0	0	0	0	0
ANKS4B	0	0	0	0	0	0	0	0.504885	0.194291	0	0.458128	0.56697	0.471338	0.146283
ANKS6	0.428753	0.991031	1	0.611111	0	0	0	0.99177	0	0.936047	0	0	0	1
ANKUB1	0.561049	0	0	0	0	0	0.252856	0	0	0	0	0	0	0
ANKZF1	0	0	0	0	0	0	0	0	0	0	0	0	0	0
ANLN	0	0	0.949763	0	0	0	0	0	0	0	0	0	0	0
ANO1	0.493177	0.188769	0	0.210073	0.119464	0.165835	0	0.0718114	0	0.269906	0	0	0	0.169863
ANO10	0	0	0	0	0	0	0	0	0	0	0	0	0	0
ANO3	0	0	0	0	0	0	0	0.204438	0.107516	0	0.211295	0	0.156667	0
ANO4	0	0	0	0	0	0	0	0	0	0	0	0.0174952	0.0340007	0
ANO5	0	0	0	0	0	0	0	0	0	0	0	0	0	0.405667
ANO6	0	0	0	0	0	0	0	0	0	0	0	0	0	0
ANO7	0	0	0	0	0	0	0	0	0	0.0918114	0.593682	0.299177	0	0
ANO8	0	0	0	0	0	0	0	0	0	0	0	0	0	0
ANO9	0	0	0	0.283984	0	0.250281	0	0	0	0	0.188009	0	0	0.601732
ANOS1	0	0	0	0	0	0.160256	1	0.385342	0	0	0.0915426	0	0	0
ANP32A	0	0	0	0	0	0	0	0	0	0	0	0	0	0
ANP32B	0	0	0	0	0	0	0	0	0	0	0	0	0	0
ANP32D	1	0	1	0	0	0	0.993237	1	1	1	0.38539	0.715542	0.63216	0
ANP32E	0	0	0	0	0	0	0	0	0	0	0	0	0	0
ANPEP	0	0.132383	0	0	0	0	0	0	0	0	1	0	0	0
ANTKMT	0	0	0	0.0359968	0.0352941	0	0	0	0	0	0	0	0	0
ANTXR1	0	0.579323	0	0	0.118399	0	0	0	0	0	0	0	0	0
ANTXR2	0	0	0	0	0	0	0	0	0	0	0	0	0	0
ANTXRL	0	0	0	0.025557	0	0	0	0	0	0.32948	0	0	0	0
ANXA1	0	0	0	0	0	0	0	0	0	0	0	0.107482	0	0
ANXA10	0.493369	0	0	0.758537	1	1	0.692926	0	0.735915	0.806261	0.422961	0.079646	0.814922	0.813253
ANXA11	0.875	0	0	0	0	0	0	0	0	0	0	0	0	0
ANXA13	0.321237	0	0	0	0	0.328824	0	0.302809	0	0	0.303774	0	0	0
ANXA2	0.11229	0	0	0	0	0	0	0	0	0	0	0	0	0
ANXA2R	0	0	0	0	0	0	0	0	0	0	0	0	0	0
ANXA3	0	0	0	0	0	0	0	0	0	0	0	0	0	0
ANXA4	0	0	0	0	0	0	0	0	0	0	0	0	0	0
ANXA5	0.47338	0	0	0	0	0	0	0	0	0	0	0.241573	0	0
ANXA6	0	0	0	0	0.393333	0	0	0	0	0	0	0.993421	0	0
ANXA7	0	0	0	0	0	0	0	0	0	0	0	0	0	0
ANXA8	0	0	0	0	0	0	0	0	0	0	0	0	0	0
ANXA8L1	0	0	0	0	0	0	0	0	0	0	0	0	0	0
ANXA9	0	0	0	0	0	0	0	0	0	0	0	0	0	0
AOAH	0	0	0	0	0	0	0	0	0.086233	0	0	0.623722	0.330912	0
AOC1	0.613952	0	0	0	0	0	0	0.366314	0	0	0	0.563633	0.582677	0
AOC2	0	0	0	0	0	0	0	0	0	0	0	0	0	0
AOC3	0	0	0	0	0	0	0	0	0	0	0.126661	0	0	0.332258
AOPEP	0	0	0.221328	0	0	0	0	0	0	0.249527	0	0	0	0
AOX1	0	0	0	0	0	0	0	0	0	0	0	0	0	0
AP1AR	0	0	0	0	0	0	0	0	0	0	0	0	0	0
AP1B1	0	0	0	0	0	0	0	0	0	0	0	0	0	0
AP1G1	0	0	0	0	0	0	0	0	0	0	0	0	0	0
AP1G2	0	0	0	0	0	0	0	0	0	0	0	0	0	0
AP1M1	0	0	0	0	0	0	0	0	0	0	0	0	0	0
AP1M2	0	0	0	0	0	0.477605	0	0	0	0.531532	0.51942	0	0.356565	0.199544
AP1S1	0	0	0	0.728232	0	0	0	0	0	0	0.746114	0	0	0
AP1S2	0	0	0	0	0	0	0	0	0	0	0.477435	0	0	0
AP1S3	0	0	0	0	0	0	0	0	0	0	0	0	0	0
AP2A1	0	0	0	0	0	0	0	0	0	0	0	0	0	0
AP2A2	0	0	0	0	0	0	0	0	0	0	0	0	0	0
AP2B1	0	0	0	0	0	0	0	0	0	0	0	0	0	0
AP2M1	0	0	0	0	0	0	0	0	0	0	0	0	0	0
AP2S1	0	0	0	0	0	0	0	0	0	0	0	0	0	0
AP3B1	0	0	0	0	0	0	0	0	0	0	0	0	0	0
AP3B2	0	0	0	0	0	0	0	0.168972	0	0	0	0.523163	0	0
AP3D1	0	0	0	0	0	0	0	0	0	0	0	0	0	0
AP3M1	0	0	0	0	0	0	0	0	0	0	0	0	0	0
AP3M2	0	0	1	0	0	0	0	0	0	0	0	0	0	0
AP3S1	0	0	0	0	0	0	0	0	0	0	0	0	0	0
AP3S2	0	0	0	0	0	0	0	0	0	0	0	0	0	0
AP4B1	0	0	0	0	0	0	0	0	0	0	0	0	0	0
AP4E1	0	0	0	0	0	0	0	0	0	0	0	0	0	0
AP4M1	0	0	0	0	0	0	0	0	0	0	0	0	0	0
AP4S1	0	0	0	0	0	0	0	0	0	0	0	0	0	0
AP5B1	0	0	0	0.284714	0	0.231111	0	0	0	0.287097	0.378667	0	0	0.264336
AP5M1	0	0	0	0	0	0	0	0	0	0	0	0	0	0
AP5S1	0	0	0	0	0	0	0	0	0	0.573913	0	0	0	0
AP5Z1	0	0	0	0	0	0	0	0	0	0	0	0	0	0
APAF1	0	0	0	0	0	0	0	0	0	0	0	0	0	0
APBA1	0	0	0	0	0	0	0	0	0	0	0	0	0.170694	0
APBA2	0	0	0	0	0	0	0	0	0	0	0	0.398543	0	0
APBA3	0	0	0	0	0	0	0	0	0	0	0	0	0	0
APBB1	0.429053	0.477866	0	0.745088	0	0	0	0.534366	0.84808	0	0.37037	0.714687	0	0
APBB1IP	0	0	0	0	0	0	0	0	0	0	0.577803	0.139547	0.146536	0
APBB2	0	0	0	0	0	0	0	0	0	0	0	0	0	0
APBB3	0	0	0	0	0	0	0	0	0	0	0	0	0	0
APC	0	0	0	0	0	0	0	0	0	0	0	0	0	0
APC2	0.379562	0.338192	0.669355	0.19931	0.163098	0	0	0	0	0.167401	0.133343	0	0.211344	0.16386
APCDD1	0.0785505	0.00963855	0	0	0.0241975	0.0437891	0	0.0239163	0.109482	0	0.0389159	0	0.0748516	0.00891071
APCDD1L	0	0	0	0.235147	0.450495	0	0	0.227281	0	0.22575	0.146969	0	0	0
APCS	0.175439	0	0	0	0	0.780374	0	0	0	0.176471	0.486842	0	0	0
APEH	0	0	0	0	0	0	0	0	0	0	0	0	0	0
APELA	0	0	0	0	0	0	0	0	0	0	0.538767	0	0	0
APEX1	0	0	0	0	0	0	0	0	0	0	0	0	0	0
APEX2	0	0	0	0	0	0	0	0	0	0	0.837989	0	0	0
APH1A	0	0	0	0	0	0	0	0	0	0	0	0	0	0
APH1B	0	0	0	0.233035	0	0	0	0	0	0	0	0	0	0
API5	0	0	0	0	0	0	0	0	0	0	0	0.591284	0	0
APIP	0	0	0	0	0	0	0	0	0	0	0	0	0	0
APLF	0	0	0	0	0	0	0.29717	0	0	0	0	0	0	0
APLN	0	0	0	0	0.0377975	0.0501236	0	0	0	0	0.0137485	0.0280618	0	0
APLNR	0.485169	0	0	0	0	0.400545	0	0.101246	0.0867332	0	0.167087	0.234737	0.14861	0.157641
APLP1	0	0	0	0.185711	0	0	0	0	0	0	0.417004	0.285976	0	0
APLP2	0	0	0	0	0	0	0	0	0	0	0.296654	0	0	0.331352
APMAP	0	0	0	0	0	0	0	0	1	0	0.161686	0	0	0
APOA1	0	0	0	0	0	0	0	0	0	0	0	0	0	0
APOA2	0	0	0	0	0	0	0	0	0	0	0	0	0	0
APOA4	0	0	0	0	0.147104	0	0	0	0	0	0.214048	0	0	0
APOA5	0	0	0	0	0	0	0	0	0	0	0	0	0	0
APOB	0	0	0	0	0	0	0.379958	0.0857558	0.134764	0	0	0.313823	0.419885	0.350361
APOBEC1	0.452725	0	0	0	0	0.580592	0	0.442775	0	0	0	0	0.214646	0
APOBEC2	0	0	0	0	0	0	0	0	0	0	0.388626	0	0	0
APOBEC3A	0.0766456	0	0	0	0	0	0	0	0	0.861789	0.0677373	0	0	0.208392
APOBEC3B	0	0.372581	0	0	0	0	0	0	0	0	0	0.499326	0.786611	0
APOBEC3C	0	0	0	0	0	0	0	0	0	0	0	0	0	0
APOBEC3D	0	0	0	0	0	0	0	0	0	0	0	0	0	0
APOBEC3F	0	0	0	0	0	0	0	0	0	0	0	0	0	0
APOBEC3G	0	0	0	0	0	0	0	0	0	0	0	0	0	0
APOBEC3H	0	0	0	0	0	0	0	0	0	0	0.270776	0	0	0.498778
APOBEC4	0	0	0	0	0	0	0	0	0	0	0	0	0	0
APOBR	0	0	0	0	0	0	0	0	0	0	0.0674242	0	0	0
APOC1	0.549909	0	0	0.535903	0	0	0	0	0	0	0	0	0	0
APOC2	0	0	0	0	0	0	0	0	0	0	0.188854	0	0	0
APOC3	0	0	0	0	0	0	0	0	0	0	0.389696	0	0	0
APOC4	0	0	0	0	0	0	0	0	0	0	0.188854	0	0	0
APOC4-APOC2	0	0	0	0	0	0	0	0	0	0	0.188854	0	0	0
APOD	0.325676	0	0	0.647797	1	0	0	0	0	0	0.25831	0.846564	0	0
APOE	0	0	0	0.275962	0	0	0	0	0	0	0	0	0	0.216885
APOF	0	0	0	0	0	0	0	0	0	0	0	0	0	0
APOH	0	0	0	0	0	0	0	0	0	0	0	0	0	0.256351
APOL1	1	0	0	0	0	0	0	0	0	0	0	0	0	0
APOL2	0	0	0	0	0	0	0	0	0	0	0	1	0	0
APOL3	0	0	0	0	0	0	0	0	0	0	0.162862	0	0	0
APOL4	0	1	0	0	0	0	0	0	0	0	0.696312	0.683117	0	0
APOL5	0	0	0	0	0	0	0	1	0	0	0.531187	0	0	0
APOL6	0.626932	0.63587	0	0	0	0	0	0	0	0.820809	0.874172	0	0	0
APOLD1	0	0	0	0	0	0	0	0	0	0	0	0	0	0
APOM	0	0	0	0	0	0	0	0	0	0	0	0	0	0
APOO	0	0	0	0	0	0	0	0	0	0	0	0	0	0
APOOL	0	0	0	0	0	0	0	0	0	0	0	0	1	0
APP	0	0	0	0	0	0	0	0	0	0	0	0	0	0
APPBP2	0	0	0	0	0	0	1	0	0	0	0	0	0	0
APPL1	0	0	0	0	0	0	0	0	0	0	0	0	0	0
APPL2	0	0	0	0	0	0	0	0	0	0	0	0.780939	0	0
APRT	0	0	0.034375	0	0	0	0	0	0	0	0	0	0	0
APTX	0	0	0	0	0	0	0	0	0	0	0	0	0	0
AQP1	0	0	0	0	0	0	0	0	0	0	0	0	0	0
AQP10	1	0	0	0	1	1	1	0.487652	1	0.541892	0.355161	0.626765	0.611765	1
AQP11	0	0	0	0	0	0	0	0	0	0	0	0.984581	0	0
AQP12B	1	0	0	0.580323	0	0	0	1	0	0.536421	0.676313	0.560928	0.999338	0.999295
AQP2	0	0.107595	0	0.269804	0	0	0	0	0	0.120666	0.238095	0	0	0.22469
AQP3	0	0	0	0	0	0	0	0	0	0.0160692	0	0	0	0
AQP4	0	0	0	0	0	0	0	0	0.1248	0	0	0	0.0947446	0
AQP5	0.677064	0	0	0.141273	0.0108613	0	0	0	0	0	0.125185	0	0	0.042984
AQP6	0.487464	0.320955	0	0.404284	0.178466	0	0	0	0.329939	0	0.381022	0.230092	0	0.65847
AQP7	0	0	0	0	0	0	0	0	0	0.592334	0	0	0	0
AQP7B	0	0	0	0	0	1	0	0	0	0	0	0	0	0
AQP8	0	0	0	0	0	0.134615	0	0	0	0	0.426345	0	0	0.863976
AQP9	0.231162	0	0	0	0	0.581466	0	0.0963123	0	0	0	0	0	0
AQR	0	0	0	0	0	0	0	0	0	0	0	0	0	0
AR	0	0	0	0	0	0	0	0	0	0	0	0	0.00354673	0
ARAF	0	0	0	0	0	0	0	0	0	0	0	0	0	0
ARAP1	0	0	0	0	0	0	0	0	0	0	0	0	0	0
ARAP2	0	0.676647	0	0	0	0.127955	0	0	0	0	0	0	0	0.201652
ARAP3	0	0	0	0.142187	0	0	0	0	0	0	0	0	0	0
ARC	0	0	0	0.0595199	0	0	0	0.229358	0	0	0.22199	0.06776	0	0
ARCN1	0	0	0	0	0	0	0	0	0	0	0	0	0	0
AREG	0	0	0	0	0	0.0464789	0	0	0	0	0	0	0	0
AREL1	0	0	0	0	0	0	0	0	0	0	0	0	0	0
ARF1	0	0	0	0	0	0	0	0	0	0	0	0	0	0
ARF3	0	0	0	0	0	0	0	0	0	0	0	0	0	0
ARF4	0	0	0	0	0	0	0	0	0	0	0	0	0	0
ARF5	0	0	0	0	0	0	0	0	0	0	0	0	0	0
ARF6	0	0	0	0	0	0	0	0	0	0	0	0	0	0
ARFGAP1	0	0	0	0.309438	0	0	0	0	0	0	0	0	0	0
ARFGAP2	0	0	0	0	0	0	0	0	0	0	0	0	0	0
ARFGAP3	0	0	0	0	0	0	0	0	0	0	0.0348837	0	0	0
ARFGEF1	0	0	0	0	0	0	0	0	0	0	0	0	0	0
ARFGEF2	0	0	0	0	0	0	0	0	0	0	0	0	0	0
ARFGEF3	0.494907	0	0	0.344358	0	0.287087	0	0.430032	0.0605727	0	0.211213	0	0.549519	0.387829
ARFIP1	0	0	0	0	0	0	0	0	0	0	0.699681	0	0	0
ARFIP2	0	0	0	0	0	0	0	0	0	0	0	0	0	0
ARFRP1	0	1	0	0	0.538702	0.998503	0	1	0	0	0	0	0	0
ARG1	0	0	0	0	0	0	0	0	0	0	0	0	0	0
ARG2	0	0	0	0	0	0	0	0	0	0	0	0	0	0
ARGFX	0	0	0	0	0	0	0	0	0	0	0	0	0	0
ARGLU1	0	0	0	0	0	0	0	0	0	0	0	0	0	0
ARHGAP1	0	0	0	0	0	0	0	0	0	0	0	0	0	0
ARHGAP10	0.191514	0	0	0	0	0	0	0	0	0	0	0	0	0
ARHGAP11A	0	0	0	0	0	0	0	0	0	0	0	0	0	0
ARHGAP11B	0	0	0	0	0	0	0	0	0	0	0	0	0	0
ARHGAP12	0	0	0	0	0	0	0	0	0	0	0	0	0	0
ARHGAP15	0	0	0	0	0	0	0.207168	0	0.5625	0	0	0	0.441119	0
ARHGAP17	0	0	0	0.367014	0.214286	0	0	0	0	0	0	0	0	0
ARHGAP18	0	0	0	0	0	0	0	0	0	0	0	0	0	0
ARHGAP19	0	0	0	0	0	0	0	0	0	0	0	0	0	0
ARHGAP19-SLIT1	0	0	0	0	0	0	0	0	0	0	0	0	0	0
ARHGAP20	0	0	0.204255	0	0	0	0	0	0.728965	0	0	0	0.395175	0
ARHGAP21	0	0	0	0	0	0	0	0	0	0	0	0	0	0
ARHGAP22	0.8125	0	0	0	0	0	0	0.758815	0	0	0	0	0	0
ARHGAP23	0	0	0	0	0	0	0	0	0	0.023369	0	0	0	0
ARHGAP24	0	0	0	0	0	0	0	0	0	0	0	0	0	0
ARHGAP25	0	0	0	0	0	0	0	0.584149	0	0.991354	0	0	0	0.338384
ARHGAP26	0	0	0	0	0	0	0.00440723	0	0	0	0.266745	0	0	0
ARHGAP28	0	0	0	0	0	0	0	0	0.248462	0	0	0	0	0.0557103
ARHGAP29	0.161213	0	0	0.0634278	0.214953	0	0	0	0	0	0	0	0	0
ARHGAP30	0	0	0	0	0	0	0	0	0	0	0	0	0	0
ARHGAP31	0.110832	0	0	0	0	0	0	0	0	0	0	0	0	0
ARHGAP32	0	0	0	0	0	0	0	0	0	0	0	0	0	0
ARHGAP33	0	0	0	0	0	0	0	0	0	0	0	0	0	0
ARHGAP35	0	0	0	0	0.385965	0	0	0	0	0	0	0	0	0
ARHGAP36	0	0	0	0	0	0	0	0	0.565097	0	0	0.418981	0	0
ARHGAP39	0.0245211	0.0265268	0.044293	0.72031	0	0	0	0.0240522	0	0	0	0.224935	0	0
ARHGAP4	0	0	0	0	0	0.409938	0	0	0	0	0	0	0	0
ARHGAP40	0.376309	0.379953	0	0.300172	0.414274	0	0	0.243368	0	0	0.271212	0	0	0.355043
ARHGAP42	0	0	0.377821	0	0	0.136236	0	0	0	0	0	0	0	0
ARHGAP44	0	0	0	0	0	0.214648	0.0655106	0.378136	0.281633	0	0.276351	0.212274	0.200576	0.170915
ARHGAP45	0	0	0	0	0	0.352531	0	0	0	0	0.251377	0	0	0.322276
ARHGAP5	0	0	0	0	0	0	0	0	0	0	0	0	0	0
ARHGAP6	0	0	0	0	0	0	0	0	0	0	0.0904491	0	0.0500649	0
ARHGAP8	0	0	0	0.670085	0	0	0	0	0	1	0.39916	0	0	0.712785
ARHGAP9	0	0	0	0	0	0	0	0.537285	0.571048	0	0.159448	0.467224	0	0.0569483
ARHGDIA	0	0	0	0	0	0	0	0	0	0	0	0	0	0
ARHGDIB	0	0	0	0	0	0	0	0	0	0	0	0	0	0
ARHGDIG	0	0	0	0.18838	0	0	0	0	0	0	0.112038	0	0	0
ARHGEF1	0	0	0	0	0	0	0	0	0	0	0.353041	0	0	0
ARHGEF10	0	0	0	0.425436	0	0	0	0	0	0	0	0	0	0
ARHGEF10L	0	0	0	0.485767	0	0	0	0	0	0	0	0	0	0
ARHGEF11	0.240876	0	0	0	0	0	0	0	0	0	0	0	0	1
ARHGEF12	0.247159	0	0	0	0	0	0	0	0	0	0	0	0	0
ARHGEF15	0.304933	0	0	0.173555	0	0.384352	0	0.318064	0	0.157895	0.177167	0.202614	0.21939	0.223662
ARHGEF16	0.146341	0	0	0.313628	0.0661479	0	0	0.56	0	0	0.184438	0.826648	0.81015	0.269703
ARHGEF17	0	0	0	0	0	0	0	0	0	0	0	0	0	0
ARHGEF18	1	1	0	0	0	0.631203	0	0	0.979048	0.982026	0.529093	0	0.215054	0
ARHGEF19	0	0	0	0	0	0	0	0	0	0.307865	0	0	0	0
ARHGEF2	0	0	0	0	0	0	0	0	0	0	0	0	0	0
ARHGEF25	0.0145349	0	0	0	0	0	0	0	0	0	0	0.0478469	0	0
ARHGEF26	0	0	0	0	0	0	0	0	0	0	0	0	0	0.411948
ARHGEF28	0	0	0	0	0	0	0	0	0	0	0	0	0	0
ARHGEF3	0	0	0	0	0	0	0	0	0	0	0	0	0	0
ARHGEF33	0	0	0	0	0	0	0	0	0	0	0	0	0	0
ARHGEF35	0	0	0	0	0	0	0	0	0	0	0	0	0	0
ARHGEF37	0.519774	0.50625	0	0	0.281467	0	0	0	0	0	0	0.797872	0	0
ARHGEF38	0	0	0	0	0	0	0	0	0	0	0	0	0	0
ARHGEF39	0	0	0	0	0	0	0	0	0	0	0	0	0	0
ARHGEF4	0	0	0	0	0	0	0	0	0	0	0	0	0	0.206066
ARHGEF40	0.0645052	0	0	0	0	0	0	0	0	0	0	0	0.181905	0
ARHGEF5	0	0	0	0	0	0	0	0	0	0	0	0	0	0
ARHGEF6	0	0	0	0	0	0	0.124628	0	0	0	0	0	0	0
ARHGEF7	0.665792	0	0	0.107674	0	0.230769	0	0.452821	0.598473	0.314413	0.322034	0.322081	0.306891	0.570112
ARHGEF9	0	0	0	0	0	0	0	0	0	0	0	0	0	0
ARID1A	0	0	0	0	0	0	0	0	0	0	0	0	0	0
ARID1B	0	0	0	0	0	0	0	0	0	0	0	0	0	0
ARID2	0	0	0	0	0	0	0	0	0	0	0	0	0	0
ARID3A	0	0	0	0.870968	0.896755	0.893455	0	0	0	0	0.913183	0	0	0
ARID3B	0	0	0	0	0	0	0	0	0	0	0	0	0	0
ARID3C	0.00931174	0	0	0.179397	0.181414	0.241935	0	0.200258	0	0.0925926	0.141854	0.145498	0.128151	0.152829
ARID4A	0	0	0	0	0	0	0	0	0	0	0	0	0	0
ARID4B	0	0	0	0	0	0	0	0	0	0	0	0	0	0
ARID5A	0	0	0	0	0	0	0	0	0	0.5	0	0	0	0
ARID5B	0	0	0	0	0	0	0	0	0	0	0	0	0	0
ARIH1	0	0	0	0	0	0	0	0	0	0	0	0	0	0
ARIH2	0	0	0	0	0	0	0	0	0	0	0	0	0	0
ARL1	0	0	0	0	0	0	0	0	0	0	0	0	0	0
ARL10	0	0	0	0.382743	0.125571	0	0	0	0	0.549296	0	0	0	0
ARL11	0	0	0	0	0	0	0	0	0	0	0	0	0	0
ARL13A	0	0	0	0	0	0	0	0	0	0	0	0	0	0
ARL13B	0	0	0	0	0	0	0	0	0	0	0	0	0	0
ARL14	0	0	0	0	0	0	0	0	0	0	0	0	0	0
ARL14EP	0.860465	0	0	0	0	0	0	0	0.852659	0	0.963446	0	0	0
ARL14EPL	1	0	0	0	0	0	0	0	0	0	0	1	0	0
ARL15	0	0	0	0	0	0	0	0	0	0	0	0	0	0
ARL16	0	0	0	0	0	0	0	0	0	0	0	0	0	0
ARL17A	0	0	0	0	0	0	0	0	0	0	0	0	0	0
ARL17B	0	0	0	0	0	0	0	0	0	0	0	0	0	0
ARL2	0	0	0	0	0	0	0	0	0	0	0	0	0	0
ARL2BP	0	0	0	0	0	0	0	0	0	0	0	0	0	0
ARL2-SNX15	0	0	0	0	0	0	0	0	0	0	0	0	0	0
ARL3	0	0	0	0	0	0	0	0	0	0	0	0	0	0
ARL4A	0	0	0	0	0	0	0	0	0	0	0	0	0	0
ARL4C	0	0	0	0	0	0	0	0.532808	0	0	0	0	0	0
ARL4D	0	0	0	0.203283	0	0	0	0	0	0	0	0	0	0
ARL5A	0	0	0	0	0	0	0	0	0	0	0	0	0	0
ARL5B	0	0	0	0	0	0	0	0	0	0	0	0	0	0
ARL5C	0	0	0	0	0	0	0	0	0	0.325527	0.0942904	0.289003	0	0
ARL6	0	0	0	0	0	0	0	0	0	0	0	0.0836364	0	0
ARL6IP1	0	0	0	0	0	0	0	0	0	0	0	0	0	0
ARL6IP4	0	0	0	0	0	0	0	0	0	0	0	0	0	0
ARL6IP5	0	0	0	0	0	0	0	0	0	0	0	0	0	0
ARL6IP6	0	0	0	0	0	0	0	0	0	0	0	0	0	0
ARL8A	0	0	0	0	0	0	0	0	0	0	0	0	0	0
ARL8B	0	0	0	0	0	0	0	0	0	0	0	0	0	0
ARL9	0	0	0	0	0	0	0	0	0	0	0	0	0	0
ARMC1	0	0	0	0.324349	0	0	0.505691	0	0	0	0.558642	0.759717	0	0
ARMC10	0	0	0	0	0	0	0	0	0	0	0	0	0	0
ARMC12	0.489899	0	0	0	0	0	0	0	0	0	0	0	0	0
ARMC2	0	0	0	0	0	0	0	0	0	0	0	0	0	0
ARMC3	0	0	0	0	0	0	0	0.734007	0	0	0.0664112	0	0	0.136336
ARMC5	0	0	0	0	0	0	0	0	0	0	0	0	0	0
ARMC6	0	1	0	0	0	0	0	0	0	0	0	0	0	0
ARMC7	0	0	0	0	0	0	0	0	0	0	0	0	0	0
ARMC8	0	0	0	0.557087	0	0	0	0	0	0	1	0	0	0
ARMC9	0	0	0	0.955172	0	0	0	0	0	0.765528	0	0.728978	0	0
ARMCX1	0	0	0	0	0	0	0	0	0	0	0	0	0.247845	0
ARMCX2	0	0	0	0	0	0.114719	0	0	0	0	0.0429553	0.320774	0.0820771	0
ARMCX3	0	0	0	0	0	0	0	0	0	0	0	0	0	0
ARMCX4	0	0	0	0	0	0	0	0	0	0	0	0	0.0465919	0
ARMCX5	0	0	0	0	0	0	0	0	0	0	0	0	0	0
ARMCX5-GPRASP2	0	0	0	0	0	0.244147	0	0	0	0	0	0	0	0
ARMCX6	0	0	0	0	0	0	0	0	0	0	0	0	0	0
ARMH1	1	0	0	0	0	0	0	0	0	0	0	0	0	0
ARMH2	0	0	0	0	0	0	0	0	0	0	0	0	0	0
ARMH3	0	0	0	0	0	0	0	0	0	0	0	0	0	0
ARMH4	0.0787966	0.239437	0	0	0	0.172381	0	0	0.0890357	0	0.184229	0.162979	0.148776	0
ARMS2	0.573469	0	0	0	0	0	0	0	0	0.0595238	0.13913	0	0	0
ARMT1	0	0	0	0	0	0	0	0	0	0	0	0	0	0
ARNT	0	0	0	0	0	0	0	0	0	0	0	0	0	0
ARNT2	0	0	0	0	0	0	0	0.172481	0	0	0	0.165588	0.141883	0
ARPC1A	0	0	0	0	0	0	0	0	0	0	0	0	0	0
ARPC1B	0	0	0	0	0	0	0	0	0	0	0	0	0	0
ARPC2	0	0	0	0	0	0	0	0	0	0	0	0	0	0
ARPC3	0	0	0	0	0	0	0	0	0	0	0	0	0	0
ARPC4	0	0	0	0	0	0	0	0	0	0	0	0	0	0
ARPC4-TTLL3	0	0	0	0	0	0	0	0	0	0	0	0	0	0
ARPC5	0	0	0	0	0	0	0.261799	0	0	0	0	0	0	0
ARPC5L	0	0	0	0	0	0	0	0	0	0	0	0	0	0
ARPIN	0	0	0	0	0	0	0	0	0	0	0	0	0	0
ARPIN-AP3S2	0	0	0	0	0	0	0	0	0	0	0	0	0	0
ARPP19	0	0	0	0	0	0	0	0	0	0	0	0	0	0
ARPP21	0	0	0	0	0	0	0	0	0	0	0	0	0	0
ARR3	0	0	0	0	0	0	0	0.217765	0	0	0	0	0	0
ARRB1	0	0	0	0.280306	0.0466321	0	0.21659	0	0	0.454545	0.43595	0	0	0
ARRB2	0	0	0	0	0	0	0	0	0	0	0	0	0	0
ARRDC1	0	0	0	0	0	0	0	0	0	0	1	0	0	0
ARRDC2	0.205047	0	0	0.381098	0	0	0	0	0	0	0	0	0	0
ARRDC3	0	0	0	0	0	0	0	0	0	0	0	0	0	0
ARRDC4	0	0	0.430776	0	0	0	0	1	0	0	0	0	1	0
ARRDC5	0	0	0	0	0	0	0	0	0	0	0	0	0	0
ARSA	0	0	0	0	0	0	0	0	0	0	0.988764	0	0	0
ARSB	0	0	0	0	0	0	0	0	0	0	0	0	0	0
ARSD	0	0	0	0	0	0	0	0	0	0	0.393771	0	0	0
ARSF	0	0	0	0	0	0	0	1	0	0	1	1	0.990566	0
ARSG	0	0	0	0	0	0	0	0	0	0	0	0	0	0
ARSH	0	0	0.204713	0	0	0.517799	0	0	0	0.169133	0	0	0	0
ARSI	0.292216	0.151751	0	0	0	0	0	0	0	0	0	0	0	0
ARSJ	0	0	0	0	0	0.372796	0	0	0	0	0	0	0	0
ARSK	0	0	0	0	0	0	0	0	0	0	0	0	0	0
ARSL	0	0	0	0	0	0	0	0	0	0	0	0.339437	0	0
ART1	0	0	0	0	0.973828	0.998411	0	0	1	1	0.428792	0.998246	1	0.458627
ART3	0.992883	0	0	0	0	0	0	0	0	0	0.227915	0	0	0.83
ART4	0	0	0	0	0	0	0	0	0	0	0	0.964912	0	0
ART5	0	0	0	0	0.896104	0	0	0	0	0	0.221505	0	0	0.207474
ARTN	0	0	0	0	0	0	0	0	0	0	0	0.308594	0	0
ARV1	0	0	0	0	0	0	0	0	0	0	0	0	0	0
ARVCF	0	0	0	0.157422	0.105275	0	0	0	0	0	0.0121612	0	0	0
ARX	0	0	0	0	0	0	0	0	0	0	0	0	0	0
AS3MT	0	0	0	0	0	0	0	0	0	0	0	0	0	0
ASAH1	0.877232	0	0	0	0	0	0	0	0	0	0	0	0	0
ASAH2	0	0	0	0	0	0	0	0	0	0	0.432171	0	0	0.103121
ASAH2B	0	0	0	0	0	0	0	1	0	0	0.983333	0	0.292569	0
ASAP1	0.647698	0.568475	0	0.213577	0.0896445	0	0	0	0.418569	1	0	0	0	0
ASAP2	0	0.186916	0	0	0	0	0	0	0	0	0	0	0	0
ASAP3	0.45	0.198997	0	0.480937	0	0	0	0	0	1	1	0	0	0
ASB1	1	0	0	0	0	1	0	0	1	0	1	0	0	0
ASB10	0	0	0	0.360888	0	0.295647	0	0.347418	0	0	0.304311	0.431952	0.384808	0.578719
ASB11	0	0	0	0	0	0.661504	0	0	0	0	0	0	0	0
ASB12	0	0	0	0	0	0	0	0	0	0	0	0	0	0
ASB13	0.243731	0	0	0	0	0	0	0	0	0	0.807963	0	0	0
ASB14	0.484127	0	0	0	0	0	0	0	0	0	0.612756	0	0	0
ASB15	0	0	0	0	0	0	0	0	0	0	0	1	0	0
ASB16	0	0	0	0	0	0	0	0	0	0	0	0	0	0
ASB17	0	0	0	0	0	0	0	0	0	0	0	0	0.56296	0
ASB18	0.454902	1	0	0	0	0	1	0	0.860927	0.291513	1	0.359179	0.569672	0.470071
ASB2	0.149418	0	0	0	0	0	0	0.0930549	0	0.0839024	0.745946	0	0	0
ASB3	0	0	0	0	0	0	0	0	0	0	0	0	0	0
ASB4	0	0	0	0	0	0	0.199917	0	0	0	0	0	0	0.197781
ASB5	0.0790514	0	0	0	0	0	0	0	0	0	0	0	0	0
ASB6	0	0	0	0.433534	0	0	0	0	0	0	0	0	0	0
ASB7	0	0	0	0	0	0	0	0	0	0	0	0	0	0
ASB8	0	0	0	0	0	0	0	0	0	0	1	0	0	0
ASB9	0	0	0	0	0	0	0	0	0	0	0	0	0	0
ASCC1	0	0	0	0	0	0	0	0	0	0	0	0	0	0
ASCC2	0	0	0	0	0	0	0	0	0	0	0	0	0	0
ASCC3	0	0	0	0	0	0	0	0	0	0	0	0	0	0
ASCL1	0.157895	0	0	0	0	0	0	0	0.158399	0.243243	0.0334489	0.0820896	0.0518172	0.03444
ASCL2	0	0	0	0.359295	0	0.424109	0	0	0	0.681462	0.235095	0	0	0.254164
ASCL3	0	0	0	0	0	0	0	0	0	0	0	0	0	0
ASCL4	0.112202	0	0	0.0942879	0	0.106355	0	0.121138	0.186538	0	0.014988	0.307168	0.247977	0.13376
ASCL5	0.128488	0.56	0	0	0	0.232604	0	0	0.253396	0.36864	0.259424	0	0	0.327614
ASDURF	0	0	0	0	0	0	0	0	0	0	0	0	0	0
ASF1A	0	0	0	0	0	0	0	0	0	0	0	0	0	0
ASF1B	0	0	0	0	0	0	0	0	0	0	0	0	0	0
ASGR1	0	0	0	0.242711	0	0	0	0	0	0	0	0	0	0
ASGR2	0	0	0	0.561366	0	0.409783	0	0	0	0	0.496644	0	0	0.654624
ASH1L	0	0	0	0	0	0	0	0	0	0	0	0	0	0
ASH2L	0	0	0	0	0	0	0	0	0	0	0	0	0	0
ASIC1	0.0946192	0	0	0.107287	0	0	0	0	0	0	0.127596	0	0	0
ASIC2	0	0	0	0	0	0	0	0	0	0.275887	0.138801	0.0422818	0	0.193823
ASIC3	0	0	0	0	0	0	0	0	0	0	0	0	0	0
ASIC4	0.0808253	0	0	0.0963448	0	0	0	0	0	0.159719	0.0474429	0.0388571	0	0
ASIC5	0	0	0	0	0	0	0	0	0.831429	0.56037	0	0	0	0
ASIP	0.441062	0	0	0	0	0	0	0	0	0	0.184498	0	0.535683	0
ASL	0	0	0	0	0	0	0	0	0	0	0	0	0	0
ASMT	0	0	0	0	0	0	0	0	0	0	0	0.464286	0	0
ASMTL	0.221168	0.256036	0	0	0	0.730462	0	0.727485	0	1	0	0.608921	0	0
ASNS	0	0	0	0	0	0	0	0	0	0	0	0	0	0
ASNSD1	0	0	0	0	0	0	0	0	0	0	0	0	0	0
ASPA	0	0	0	0	0	0.491595	0	0.337017	0.269001	0	0	0.313109	0.434483	0
ASPDH	0	0	0	0	0	0	0	0	0	0	0	0	0	0
ASPG	0	0	0	0.386254	0	0	0	0	0	0	0.339024	0	0	0
ASPH	0.0757435	0	0	0	0	0	0	0	0	0	0	0	0	0
ASPHD1	0	0	0	0.216421	0	0	0	0	0	0	0	0	0	0
ASPHD2	0.558824	0	0	0	0	0	0	0	0	0.0187891	0.224574	0.2762	0	0
ASPM	0	0	0	0	0	0	0	0	0	0	0	0	0	0
ASPN	0	0	0	0	0	0	0	0	0	0	0	1	0	0
ASPRV1	0	0	0	0	0	1	0	0	1	0	0.190958	0	0	0
ASPSCR1	0.865079	1	0	0.529647	0	1	0	0	0	0.943144	0.797153	0	0.838095	0
ASRGL1	0	0	0	0.464236	0	0.534247	0	0.685291	0	0.714286	0.610235	0.571199	0.660857	0.679419
ASS1	0.967791	1	0.838421	0.57046	0	0	0.964041	1	0	0.976667	0.312426	1	1	0.959144
ASTE1	0	0	0	0	0	0	0	0	0	0	0	0	0	0
ASTL	0	0	0	0.120884	0.152318	0	0	0	0	0.140824	0.104061	0	0	0
ASTN1	0	0	0	0	0	0	0	0	0.377215	0	0	0	0	0.113832
ASTN2	0	0.0355438	0	0.0579084	0.0328754	0.0630402	1	0	0	0.0902256	0.019846	0.182013	0.0338757	0.270462
ASXL1	0	0	0	0	0	0	0	0	0	0	1	0	0	0
ASXL2	0	0	0	0	0	0	0	0	0	0	0	0	0	0
ASXL3	0	0	0	0	0	0.0348084	0	0	0	0	0	0	0.0296415	0.0210853
ASZ1	0	0	0	0	0	0.301266	0	0	0	0	0	0	0.381501	0.471231
ATAD1	0	0	0	0	0	0	0	0	0	0	0	0	0	0
ATAD2	0	0	0	0	0	0	0	0	0	0	0	0	0	0
ATAD2B	0	0	0	0.0429142	0	0	0	0	0	0	0	0	0	0
ATAD3A	0	0	0	0	0	0	0	0	0	0	0	0	0	0
ATAD3B	0	0	0	0	0	0	0	0	0	0	0	0	0	0
ATAD3C	0	0	0	0.578825	0	0	0	0	0	0.439469	0.362028	0	0	0.998667
ATAD5	0	0	0	0	0	0	0	0	0	0	0	0	0	0
ATAT1	0	0	0	0	0	0	0	0	0	0	0	0	0	0
ATCAY	0	0	0	0.531124	0	0	0	0	0	0	0.308483	0	0.021658	0.50045
ATE1	0	0	0	0	0	0	0	0	0	0	0	0	0	0
ATF1	1	0	0	0	0	0	0	0	0	0	0	0	0	0
ATF2	0	0	0	0	0	0	0	0	0	0	0	0	0	0
ATF3	0.050571	0	0	0.341433	0.102995	0	0	0	0	0.428571	0	0	0	0.135082
ATF4	0	0	0	0	0	0	0	0	0	0	0	0	0	0
ATF5	0	0	0	0	0	0	0	0	0	0	0	0	0	0
ATF6	0	0	0	0	0	0	0	0	0	0	0	0	0	0
ATF6B	0	0	0	0	0	0	0	0	0	0	0	0	0	0
ATF7	0	0	0	0	0	0	0	0	0	0	0	0	0	0
ATF7IP	0	0.547546	0.422099	0	0	0	0	0	0	0	0	0	0	0
ATF7IP2	0	0.502597	0	0	0	0	0	0	0	0	1	0.422865	0	0
ATF7-NPFF	0	0	0	0	0	0	0	0	0	0	0	0	0	0
ATG10	0	0	0	0	0	0	0	0	0	0	0	0	0	0
ATG101	0	0	0	0.365897	0	0	0	0	0	0	0	0.0263158	0	0
ATG12	0	0	0	0	0	0	0	0	0	0	0	0	0	0
ATG13	0	0	0	0	0	0	0	0	0	0	0	0	0	0
ATG14	0	0	0	0	0	0	0	0	0	0	0	0	0	0
ATG16L1	0	0	0	0	0	0	0	0	0	0	0	0.39596	0	0
ATG16L2	0	0	0	0	0	0	0	0	0	0	0	0	0	0
ATG2A	0	0	0	0	0	0	0	0	0	0	0	0	0	0
ATG2B	0	0	0	0	0	0	0	0	0	0	0	0	0	0
ATG3	0	0	0	0	0	0	0	0	0	0	0	0	0	0
ATG4A	0	0	0	0	0	0	0	0	0	0	0	0	0	0
ATG4B	0.843653	0	0	0	0	0	1	0	1	0	0	0	0	0
ATG4C	0	0	0	0	0	0	0	0.452727	0	0	0	0.640625	0.473368	0
ATG4D	0	0	0	0.893736	0	0.956108	0	0	0	0	0.815047	0	0	0
ATG5	0	0	0	0	0.642504	0	0	0	0	0	0.854346	0	0	0
ATG7	0.65311	0.6875	0	1	0	0	0	0	0	0	0	0	0	0
ATG9A	0	0	0	0	0	0	0	0	0	0	0	0	0	0
ATG9B	0.159802	0	0	0.240437	0.0762887	0.235567	0	0	0	0.0266041	0.164513	0	0	0.169502
ATIC	0	0	0	0	0	0	0	0	0	0	0	0	0	0
ATL1	0.0644749	0	0	0	0	0	0.350628	0	0	0	0	0.218182	0.372899	0
ATL2	0	0	0	0	0	0	0	0	0	0	0.0139969	0	0	0.76908
ATL3	0	0	0	0	0.681223	0	0	0	0	0	0	0	0	0
ATM	0	0	0	0	0	0	0	0	0	0	0	0	0	0
ATMIN	0	0	0	0	0	0	0	0	0	0	0	0	0	0
ATN1	0	0	0	0	0	0	0	0	0	0	0	0	0	0
ATOH1	0	0	0	0	0	0.0292358	0	0	0.036114	0	0.0552265	0	0.0631175	0.0328795
ATOH7	0.0742431	0	0	0	0	0	0	0	0	0	0.404924	0	0	0
ATOH8	0.159891	0.0477876	0	0.110269	0.149088	0	0	0	0.173796	0	0	0.161204	0.132695	0
ATOSA	0.213579	0	0	0	0	0	0	0	0	0	0	0	0	0
ATOSB	0	0	0	0	0	0	0	0	0	0	0	0	0	0
ATOX1	0	0	0	0	0	0	0	0	0	0	0	0	0	0
ATP10A	0	0	0.224733	0	0	0	0	0.588286	0.918919	0	0	0.348925	0	0
ATP10B	0	0	0	0	0	0	0	0	0	0	0.415094	0	0.434874	0
ATP10D	0	1	0	0	0	0	0	0	0	0	1	0	0	0
ATP11A	0	0	0	0	0	0	0	0	0	0	0	0	0	0
ATP11B	0.373529	0	0	0	0	0	0	0	0	0	0.924528	0.869258	0	0
ATP11C	0	0	0	0	0	0	0	0	0	0	0	0	0	0
ATP12A	0.0910394	0	0	0.166667	0	0.0251745	0	0	0	0	0.0904688	0.116092	0.209783	0.0617789
ATP13A1	0.116071	0	0	0	0.418478	0	0	0	0	0	0	0	0	0
ATP13A2	0	0	0	0	0	0	0	0	0	0	0	0	0	0
ATP13A3	0	0	0	0	0	0	1	0	0	1	0	0	0	0
ATP13A4	0	0	0	0	0	0	0	0	0.126609	0.869565	0	0	0.229605	0
ATP13A5	0.428196	0	0	0	0	0.545817	0	0	0.31994	0	0.423158	0.246136	0.273935	0
ATP1A1	0	0	0	0	0	0	0	0	0	0	0.0357968	0	0	0
ATP1A2	0.0339683	0	0	0	0.602273	0	0	0	0	0	0.0574122	0	0	0
ATP1A3	0	0	0	0.0237091	0	0	0	0	0	0	0	0.0150366	0	0.0325463
ATP1A4	0.235642	0	0	0	0	0	0	0	0	0	0.245211	0	0	0
ATP1B1	0.0676715	0	0	0.0771028	0	0	0	0	0	0	0	0	0	0
ATP1B2	0	0	0	0.372531	0.0849057	0	0	0	0	0	0.124545	0	0	0.0537024
ATP1B3	0	0	0	0	0	0	0	0	0	0	0	0	0	0
ATP1B4	0	0	0	0	0	0.121715	0	0.249154	0	0	0.629371	0.0115942	0.4082	0.106135
ATP23	0	0	0	0	0	0	0	0	0	0	0	0	0	0
ATP2A1	0	0	0	0	0	0	0	0	0	0	0	0	0	0
ATP2A2	0	0	0	0	0	0	0	0	0	0	0	0	0	0
ATP2A3	0	0	0	0	0	0.0941447	0	0	0	0.296214	0.231517	0	0	0.164887
ATP2B1	0	0	0.192042	0	0	0	0	0	0	0	0	0	0	0
ATP2B2	0.070266	0	0	0.190056	0.116599	0.431619	0	0	0	0	0.158671	0.223466	0	0.160748
ATP2B3	0	0	0	0.257024	0.0653942	0.106656	0	0	0	0	0.113328	0.174583	0.0751174	0
ATP2B4	0	0	0	0	0	0	0	0	0	0.0803571	0	0	0	0
ATP2C1	0	0	0	0	0	0	0	0	0	0	0	0	0	0
ATP2C2	0	0	0	0.386961	0.131657	0.269543	0	0.148948	0	0	0.293024	0	0	0.351694
ATP4A	0	0	0	0.241496	0	0.276136	0	0	0	0	0.0531727	0.126602	0	0.0975779
ATP4B	0	0	1	0	0	1	0	0.180827	0	0	0.652824	0.699638	0	0
ATP5F1A	0	0	0	0	0.73057	0	0	0	0	0	0	0	0	0
ATP5F1B	0	0	0	0	0	0	0	0	0	0	0	0	0	0
ATP5F1C	0	0	0	0	0	0	0	0	0	0	0	0	0	0
ATP5F1D	0	0	0	0.128952	0	0	0	0	0	0	0	0	0	0
ATP5F1E	0	0	0	0	0	0	0	0	0	0	0	0	0	0
ATP5IF1	0	0	0	0	0	0	0	0	0	0	0	0	0	0
ATP5MC1	0	0	0	0	0	0	0	0	0	0	0	0	0	0
ATP5MC2	0.256885	0	0	0.105993	0	0	0	0	0	0	0	0	0	0
ATP5MC3	0	0	0	0	0	0	0	0	0	0	0	0	0	0
ATP5ME	0	0	0	0	0	0	0	0	0	0	0	0	0	0
ATP5MF	0	0	0	0.200885	0	0	0	0	0	0	0	0	0	0
ATP5MF-PTCD1	0	0	0	0.200885	0	0	0	0	0	0	0	0	0	0
ATP5MG	0	0	0	0	0	0	0	0	0	0	0	0	0	0
ATP5MGL	0	0	0	0	0	0	0	0	0	0	0	0	0	0
ATP5MJ	1	0	0	0.716825	0	0	0	0	0	0	1	0	0	0.854244
ATP5MK	0	0	0	0	0	0	0	0	0	0	0	0	0	0
ATP5PB	0	0	0	0	0	0	0	0	0	0	0	0	0	0
ATP5PD	0	0	0	0	0	0	0	0	0	0	0	0	0	0
ATP5PF	0	0	0	0	0	0	0	0	0	0	0	0	0	0
ATP5PO	0	0	0	0	0	0	0	0	0	0	0	0	0	0
ATP6AP1	0	0	0	0	0	0.713355	0	0	0	0	0	0	0	0
ATP6AP2	0	0	0	0	0	0.23608	0.248705	0	0	0	0	0	0	0
ATP6V0A1	0	0	0	0	0	0	0	0	0	0	0	0	0	0
ATP6V0A2	0	0	0	0	0	0	0	0	0	0	0	0	0	0
ATP6V0A4	0	0	0	0	0	0	0	0	0	0.0795107	0	0	0	0.473772
ATP6V0B	0	0	0	0	0	0	0	0	0	0	0	0	0	0
ATP6V0C	0	0	0	0	0	0	0	0	0	0	0	0	0	0
ATP6V0D1	0	0	0	0	0	0	0	0	0	0	0	0	0	0
ATP6V0D2	0	0	0	0	0	0	0	0	0	0	0	0	0	0
ATP6V0E1	0	0	0	0	0	0	0	0	0	0	0	0	0	0
ATP6V0E2	0	0	0	0	0	0	0	0	0	0	0	0	0	0
ATP6V1A	0	0	0	0	0	0	0	0	0	0	0	0	0	0
ATP6V1B1	0	0	0	0	0	0	0	0	0	0	0.456667	0	0	0
ATP6V1B2	0.634921	0	0	0	0	0	0.0351562	0.632927	0.638233	0	0.906667	0.771816	0.281437	0.581099
ATP6V1C1	0	0	0	0	0	0	0	0	0	0	0	0	0	0
ATP6V1C2	0.189363	0.105969	0	0	0	0.307041	0	0	0	0.102847	0.238141	0.0098905	0.0151099	0.223007
ATP6V1D	0	0	0	0	0	0	0	0	0	0	0	0	0	0
ATP6V1E1	0	0	0	0	0	0	0	0	0	0	0	0	0	0
ATP6V1E2	1	0	0	0	1	1	0	0	1	1	1	0.890671	1	0
ATP6V1F	0	0	0	0	0	0	0	0	0	0	0	0	0	0
ATP6V1FNB	0	0	0	0	0	0	0	0	0	0	0	0	0	0
ATP6V1G1	0	0	0	0	0	0	0	0	0	0	0	0	0	0
ATP6V1G2	0	0	0	0	0	0	0	0	0	0	0	0	0	0
ATP6V1G2-DDX39B	0	0	0	0	0	0	0	0	0	0	0	0	0	0
ATP6V1G3	0	0	0	0	0	0	0.271901	0	0	0	0	0	0	0
ATP6V1H	0	0	0	0.614996	0.650485	0	0	0	0	0	0	0	0	0
ATP7A	0	0	0	0	0	0	0	0	0	0	0	0	0	0
ATP7B	0.545567	0	0	0.619565	0	0	0	0	0	0	0.61576	0.917582	0	0.536439
ATP8A1	0	0.291667	0	0	0	0	0	0	0	0	0	0	0	0
ATP8A2	0.273577	0.350854	0	0	0	0.39287	0	0.446785	0	0.0721649	0.359208	0.449846	0.34713	0.383907
ATP8B1	0	0.00539084	0	0	0	0	0	0	0	0	0	0	0	0
ATP8B2	0	0	0	0	0	0	0	0.0533643	0	0.541892	0.187858	0.205082	0.189306	0
ATP8B3	0	0	0	0.23484	0	0	0	0	0	0	0	0	0	0
ATP8B4	0	0	0	0	0	0	0.458272	0	0	0.511229	0.378824	0	0	0
ATP9A	0	0	0	0	0	0	0	0	0	0	0	0	0	0
ATP9B	0.995512	0	0.42834	0	0	0	0	0	0	0	0	0	0	0
ATPAF1	0	0	0	0	0	0	0	0	0	0	0	0	0	0
ATPAF2	0	0	0	0	0	0	0	0	0	0	0	0	0	0
ATPSCKMT	0	0	0	0	0.441558	0	0	0	0	0	0	0	0	0
ATR	0	0	0	0	0	0	0	0	0	0	1	0	0	0
ATRAID	0	0	0	0	0	0	0	0	0	0	0	0	0	0
ATRIP	0	0	0	0	0	0	0	0	0	0	0	0	0	0
ATRN	0.309416	0	0	0	0	0.0989011	0	0	0.309038	0	0.341497	0	0.378914	0
ATRNL1	0.0800485	0	0	0	0	0.17951	0.372727	0	0	0	0.197756	0	0.148085	0.113347
ATRX	0	0	0	0	0	0	0	0	0	0	0	0	0	0
ATXN1	0.0118819	0	0	0	0	0	0	0	0	0	0	0	0	0
ATXN10	1	0	0	0	0	0	0	0	0	0	0	0.0764331	0	0
ATXN1L	0	0	0	0	0	0	0	0	0	0	0	0	0	0
ATXN2	0	0	0	0	0	0	0	0	0	0	0	0	0	0
ATXN2L	0	0	0	0	0	0	0	1	0	0	0	0	0	0
ATXN3	0	0	0	0	0	0	0	0	0	0	0	0	0	0
ATXN3L	0	0	0	0	0	0	0	0	0	0	0	0	0	0
ATXN7	0	0	0	0	0	0	0	0	0	0	0	0	0	0
ATXN7L1	0.157668	0.304217	0	0	0	0	0	0	0	0	0	0	0	0
ATXN7L2	0	0	0	0	0	0	0	0	0	0	0	0	0	0
ATXN7L3	0	0	0	0	0	0	0	0	0	0	0	0	0	0
ATXN7L3B	0	0.912727	0	0	0	0	0	0	0	0	0	0	0	0
AUH	0	1	0	0	0	0	0	0.920455	0.998771	0	0	0	0	0
AUNIP	0	0	0	0	0	0	0	0	0	0	0	0	0	0
AUP1	0	0	0	0	0	0	0	0	0	0	0	0	0	0
AURKA	0	0	0	0	0	0	0	0	0	0	0	0	0	0
AURKAIP1	0	0	0	0	0	0	0	0	0	0	0	0	0	0
AURKB	0	0	0	0	0	0	0	0	0	0	0	0	0	0
AURKC	0	0	0	0	0	0	0	0	0	0	0	0	0	0
AUTS2	0	0	0	0	0	0	0	0	0	0	0	0	0.056885	0
AVEN	0	0	0	0	0	0	0	0	0	0	0	0	0	0
AVIL	0	0	0	0	0	0	0	0	0	0	0	0	0	0
AVL9	0	0	0	0	0	0	0	0	0	0	0	0	0	0
AVP	0	0	0	0	0	0	0	0	0	0.0295639	0.0655905	0	0	0
[truncated: 18,338 more rows]

## Sheet: Table S6
Table S6: Enriched biological process GO terms among the potential TE-regulated genes (genes with ≥ 10% of regulatory site in gene-neighboring region being TE-derived) based on DHS. ToppCluster output showing comparison of enriched biological processes among cell lines.
[truncated: 163 more rows]

[truncated: 6 more sheets: Table S7, Table S8, Table S9, Table S10, Table S11, Table S12]
